# Supplementary material for: Pharmacologic Activation of a Compensatory Integrated Stress Response Kinase Promotes Mitochondrial Remodeling in PERK-deficient Cells
Source: bioRxiv. 2023 May 17:2023.03.11.532186. Originally published 2023 Mar 12. Preprint. [Version 2] doi: 10.1101/2023.03.11.532186 (PMC10029010; doi:10.1101/2023.03.11.532186)
Supplement: Supplement 1 [file media-1.xlsx]

## Sheet: Perk WT TgvsVeh results
	baseMean	log2FoldChange	lfcSE	stat	pvalue	padj
Calr	77252.3	1.75021	0.12375	14.1431	2.05952e-45	3.37686e-43	1	Calr
Creld2	9426.37	3.72703	0.151068	24.6712	2.17795e-134	6.48739e-131	2	Creld2
Dnajb11	8485.64	1.74079	0.097022	17.9422	5.52059e-72	2.66659e-69	3	Dnajb11
Herpud1	15428.4	4.34409	0.16116	26.9552	4.96212e-160	4.43415e-156	4	Herpud1
Hspa5	280961	3.84547	0.144702	26.575	1.32012e-155	7.86438e-152	5	Hspa5
Hyou1	22519.8	3.13629	0.135218	23.1943	5.19752e-119	1.03211e-115	6	Hyou1
Manf	27676.4	2.74639	0.136073	20.1833	1.37233e-90	1.53289e-87	7	Manf
Pdia4	28393	2.45006	0.14672	16.6989	1.33583e-62	4.87223e-60	8	Pdia4
Pdia6	35424	1.35245	0.107234	12.6122	1.8094e-36	1.71099e-34	9	Pdia6
Sel1l	3851.96	2.67825	0.166264	16.1084	2.2267e-58	6.52387e-56	10	Sel1l
Tmem50b	350.989	0.983647	0.175908	5.59183	2.24689e-08	1.81293e-07	11	Tmem50b
Derl2	2162.46	0.756928	0.124637	6.07307	1.25488e-09	1.22286e-08	12	Derl2
Dnajb9	1694.4	3.88919	0.16331	23.8147	2.35095e-125	6.00232e-122	13	Dnajb9
Dnajc10	8486	0.149299	0.102141	1.4617	0.143823	0.24108	14	Dnajc10
Edem2	1743.22	0.910641	0.124343	7.32364	2.41337e-13	3.69279e-12	15	Edem2
Hspa13	5939.98	0.681007	0.122435	5.56221	2.66387e-08	2.12824e-07	16	Hspa13
Lman1	5638.09	0.432475	0.0759126	5.69702	1.21921e-08	1.03073e-07	17	Lman1
Ostc	5665.92	0.726367	0.214663	3.38376	0.000715009	0.00255113	18	Ostc
Pdia5	2888.58	0.45342	0.100355	4.51814	6.23845e-06	3.34715e-05	19	Pdia5
Sec23b	7198.64	1.27244	0.0679587	18.7237	3.17246e-78	2.26793e-75	20	Sec23b
Sec61a1	15937	0.867571	0.0847007	10.2428	1.27506e-24	5.62665e-23	21	Sec61a1
Srp19	2359.45	0.484132	0.207375	2.33457	0.0195658	0.0460407	22	Srp19
Srprb	3615.18	1.17918	0.0762793	15.4587	6.58819e-54	1.68206e-51	23	Srprb
Ssr1	9554.01	0.557272	0.0874533	6.37222	1.86309e-10	2.03652e-09	24	Ssr1
Ssr3	13193.4	0.704541	0.0854086	8.24906	1.59644e-16	3.42927e-15	25	Ssr3
Stt3a	22789	0.747423	0.0720109	10.3793	3.08054e-25	1.39734e-23	26	Stt3a
Ufm1	596.087	0.711897	0.118525	6.0063	1.89807e-09	1.79769e-08	27	Ufm1
Ficd	136.391	1.54633	0.247378	6.25087	4.08166e-10	4.25846e-09	28	Ficd
Mbnl2	3418.49	0.526395	0.0908075	5.79683	6.75815e-09	5.96453e-08	29	Mbnl2
Asns	28077.8	1.9178	0.103004	18.6186	2.26908e-77	1.50196e-74	30	Asns
Atf3	2228.23	6.1732	0.239335	25.7932	1.05687e-146	4.7221e-143	31	Atf3
Atf4	33340.2	1.96142	0.106572	18.4047	1.20519e-75	7.17971e-73	32	Atf4
Atf6	4274.11	2.24027	0.174284	12.8541	8.15369e-38	8.2797e-36	33	Atf6
Cars	11427.8	1.16463	0.0982703	11.8513	2.11924e-32	1.515e-30	34	Cars
Cebpb	3758.92	0.848864	0.192029	4.42049	9.84763e-06	5.11321e-05	35	Cebpb
Ddit3	5828.04	4.65836	0.21743	21.4246	7.87568e-102	1.27958e-98	36	Ddit3
Gadd45a	8004.71	4.82504	0.228167	21.1469	2.94502e-99	3.75952e-96	37	Gadd45a
Ppp1r15a	8308.58	4.26214	0.225201	18.9259	6.97557e-80	5.42032e-77	38	Ppp1r15a
Sars	29041.9	1.54302	0.115035	13.4134	5.04418e-41	6.34856e-39	39	Sars
Slc1a4	3282.84	1.52855	0.117422	13.0175	9.72477e-39	1.04072e-36	40	Slc1a4
Trib3	5888.56	4.22237	0.279376	15.1136	1.31793e-51	3.01975e-49	41	Trib3
Wars	6171.95	2.25407	0.151282	14.8998	3.30329e-50	7.28844e-48	42	Wars
Yars	13576.1	1.20116	0.0808388	14.8587	6.10924e-50	1.31547e-47	43	Yars
Abcf2	11657.1	0.30898	0.10534	2.93316	0.00335528	0.0101139	44	Abcf2
Mthfr	3988.7	1.26797	0.105925	11.9704	5.07571e-33	3.77971e-31	45	Mthfr
0610005C13Rik	3.74753	3.64935	1.19954	3.04229	0.00234786	0.00738099	#N/A
0610007P14Rik	1166.89	0.302138	0.189312	1.59597	0.110495	0.194922	#N/A
0610009B22Rik	391.708	-0.561189	0.310061	-1.80993	0.0703061	0.13453	#N/A
0610009E02Rik	26.6338	0.590547	0.396202	1.49052	0.136087	0.230296	#N/A
0610009L18Rik	27.5805	1.49316	0.482637	3.09376	0.00197639	0.00635174	#N/A
0610009O20Rik	1478.99	0.386336	0.128098	3.01594	0.00256183	0.00798343	#N/A
0610010B08Rik	132.501	-0.780573	0.297952	-2.6198	0.00879821	0.0232606	#N/A
0610010F05Rik	1549.25	-0.223648	0.148334	-1.50774	0.131622	0.224075	#N/A
0610010K14Rik	1663.57	-0.315058	0.149408	-2.10871	0.03497	0.0754719	#N/A
0610011F06Rik	437.545	-0.305208	0.108698	-2.80785	0.00498731	0.0142204	#N/A
0610012G03Rik	779.332	-0.776974	0.11666	-6.66017	2.73514e-11	3.3276e-10	#N/A
0610030E20Rik	139.339	0.344064	0.209171	1.64489	0.0999919	0.18002	#N/A
0610037L13Rik	391.308	-0.324231	0.159466	-2.03323	0.0420294	0.0879361	#N/A
0610038B21Rik	306.485	-0.0307211	0.152172	-0.201884	0.840007	0.896257	#N/A
0610039H22Rik	0.896045	3.40643	2.65937	1.28092	0.200223	NA	#N/A
0610039K10Rik	480.092	-0.0375811	0.118058	-0.318328	0.750236	0.829825	#N/A
0610040B10Rik	11.7327	-0.107166	0.622136	-0.172255	0.863237	0.912454	#N/A
0610040F04Rik	85.6666	-0.799534	0.29786	-2.68426	0.00726903	0.0196658	#N/A
1010001N08Rik	5.60799	0.283353	0.709884	0.399154	0.68978	0.782488	#N/A
1110001J03Rik	544.25	-0.401605	0.27588	-1.45573	0.145468	0.243064	#N/A
1110002J07Rik	22.8724	1.0498	0.749994	1.39974	0.16159	0.264731	#N/A
1110002L01Rik	588.538	-0.180435	0.158246	-1.14022	0.254195	0.376854	#N/A
1110004E09Rik	1245.71	-0.265724	0.138261	-1.9219	0.0546182	0.109041	#N/A
1110004F10Rik	3602.3	0.02972	0.0749622	0.396467	0.691761	0.784165	#N/A
1110006O24Rik	22.9121	0.605686	0.495669	1.22196	0.221724	0.339559	#N/A
1110007C09Rik	1407.78	-0.163589	0.0999082	-1.63739	0.101549	0.182327	#N/A
1110008F13Rik	4151.81	0.0619729	0.102999	0.601684	0.547384	0.664415	#N/A
1110008L16Rik	316.657	0.388043	0.131347	2.95433	0.00313347	0.00953215	#N/A
1110008P14Rik	382.967	-0.132436	0.226063	-0.585837	0.557985	0.674215	#N/A
1110012L19Rik	291.926	-0.317284	0.242779	-1.30689	0.191252	0.302884	#N/A
1110017D15Rik	3.6427	0.942172	1.04915	0.898029	0.36917	0.49972	#N/A
1110018N20Rik	2.20183	-0.639314	1.3612	-0.469669	0.638592	0.742786	#N/A
1110019D14Rik	188.388	-0.313609	0.370029	-0.847526	0.396702	0.526579	#N/A
1110020A21Rik	6.60613	-1.36579	0.939917	-1.4531	0.146197	0.244054	#N/A
1110028F11Rik	0.317293	0	7.04531	0	1	NA	#N/A
1110032A03Rik	159.212	0.635454	0.222762	2.85261	0.00433617	0.0126174	#N/A
1110034G24Rik	74.4782	-0.54493	0.262605	-2.07509	0.037978	0.0809568	#N/A
1110036E04Rik	0.368091	0.579836	5.7488	0.100862	0.91966	NA	#N/A
1110037F02Rik	4340.88	-0.201263	0.117105	-1.71866	0.0856769	0.158446	#N/A
1110038B12Rik	10816.3	2.00214	0.173848	11.5166	1.08811e-30	7.04588e-29	#N/A
1110038F14Rik	975.632	-0.271519	0.0807914	-3.36074	0.000777343	0.00275321	#N/A
1110046J04Rik	182.281	0.00317385	0.271293	0.011699	0.990666	1	#N/A
1110051M20Rik	581.351	-0.136552	0.172484	-0.791676	0.42855	0.556253	#N/A
1110054M08Rik	112.272	0.567259	0.26364	2.15164	0.0314255	0.0687858	#N/A
1110057K04Rik	770.25	-0.366559	0.120052	-3.05332	0.00226322	0.00715559	#N/A
1110058D11Rik	0.527634	0	3.71436	0	1	NA	#N/A
1110058L19Rik	271.859	-0.839107	0.300245	-2.79474	0.00519416	0.0147186	#N/A
1110059E24Rik	986.759	-0.292885	0.215795	-1.35724	0.174706	0.281952	#N/A
1110059G10Rik	348.859	-1.10293	0.221141	-4.98746	6.1178e-07	3.9175e-06	#N/A
1110065P20Rik	637.329	0.308529	0.185819	1.66038	0.096839	0.17535	#N/A
1190002F15Rik	338.675	-1.10868	0.326396	-3.39674	0.000681946	0.00244194	#N/A
1190002N15Rik	392.588	0.205294	0.1207	1.70086	0.0889686	0.163484	#N/A
1190005I06Rik	48.0545	-0.52173	0.324086	-1.60985	0.10743	0.190835	#N/A
1190007I07Rik	113.037	-0.174687	0.219037	-0.797523	0.425147	0.553041	#N/A
1200014J11Rik	2027.7	-0.0878459	0.0998987	-0.87935	0.379212	0.509569	#N/A
1300002E11Rik	138.41	0.351447	0.236286	1.48738	0.136914	0.231476	#N/A
1300017J02Rik	8.2036	6.54965	1.4165	4.62382	3.76744e-06	2.09863e-05	#N/A
1500002F19Rik	65.1603	0.681071	0.24946	2.73018	0.00632993	0.0174554	#N/A
1500004A13Rik	325.578	-0.208789	0.136737	-1.52694	0.126777	0.217485	#N/A
1500009L16Rik	4.58837	-0.810114	0.678472	-1.19403	0.232467	0.352328	#N/A
1500011B03Rik	372.918	-0.0977829	0.189972	-0.514722	0.606747	0.717054	#N/A
1500011K16Rik	407.522	0.213004	0.22573	0.943626	0.345361	0.476514	#N/A
1500012F01Rik	2650.44	2.23057	0.23092	9.65952	4.4797e-22	1.62726e-20	#N/A
1500015A07Rik	497.808	0.596368	0.107249	5.5606	2.68851e-08	2.146e-07	#N/A
1500015L24Rik	2.21641	3.93356	2.02976	1.93794	0.0526304	0.105726	#N/A
1500015O10Rik	0.393374	0.828131	5.64065	0.146815	0.883278	NA	#N/A
1500017E21Rik	2.34029	4.10253	7.17862	0.571493	0.567665	0.68314	#N/A
1500026H17Rik	2.56854	-1.88434	1.872	-1.00659	0.31413	0.443384	#N/A
1520401A03Rik	2.35362	1.33095	1.63784	0.812628	0.416431	0.544756	#N/A
1600002D24Rik	3.11924	3.8038	1.73961	2.18659	0.0287727	0.0638551	#N/A
1600002H07Rik	595.603	-0.890802	0.143552	-6.20543	5.45471e-10	5.58662e-09	#N/A
1600002K03Rik	214.657	0.194297	0.137223	1.41592	0.156799	0.258302	#N/A
1600010M07Rik	1.2497	0.82395	4.30607	0.191346	0.848254	NA	#N/A
1600012H06Rik	369.69	-1.22158	0.160345	-7.61843	2.56786e-14	4.38326e-13	#N/A
1600014C10Rik	91.1918	0.120443	0.181671	0.662971	0.507349	0.628901	#N/A
1600014C23Rik	1.24306	2.63034	2.77063	0.949368	0.342434	NA	#N/A
1600019K03Rik	21.0279	-0.845793	0.688281	-1.22885	0.219129	0.336392	#N/A
1600020E01Rik	287.573	1.97569	0.270411	7.30622	2.74755e-13	4.16491e-12	#N/A
1600023N17Rik	4.16594	1.02915	1.33512	0.77083	0.440808	0.567098	#N/A
1600025M17Rik	3.41166	-0.403391	0.968771	-0.416394	0.677121	0.772421	#N/A
1600027J07Rik	1.90844	-0.607585	1.53113	-0.39682	0.6915	0.784019	#N/A
1700001C19Rik	0.449128	0	7.25987	0	1	NA	#N/A
1700001F09Rik	2.28655	-0.00980434	1.48056	-0.00662205	0.994716	1	#N/A
1700001G11Rik	18.8838	1.29139	0.553184	2.33446	0.0195718	0.0460488	#N/A
1700001G17Rik	18.5775	0.628353	0.463868	1.35459	0.175547	0.282926	#N/A
1700001K19Rik	1.8223	1.85365	1.61126	1.15044	0.249962	0.37206	#N/A
1700001L05Rik	9.78993	0.110721	0.657634	0.168363	0.866298	0.914553	#N/A
1700001L19Rik	1.55972	-0.622514	1.85532	-0.33553	0.737226	0.820558	#N/A
1700001O22Rik	38.3576	-0.0906255	0.296612	-0.305536	0.759958	0.837287	#N/A
1700001P01Rik	4.64366	-1.48604	1.12898	-1.31627	0.188083	0.298925	#N/A
1700003E16Rik	42.0084	-0.45502	0.387882	-1.17309	0.24076	0.361433	#N/A
1700003F12Rik	7.90904	0.961004	0.876039	1.09699	0.272647	0.397418	#N/A
1700003G18Rik	0.494246	2.51505	7.20846	0.348902	0.727163	NA	#N/A
1700003M02Rik	0.56395	0	7.25987	0	1	NA	#N/A
1700003M07Rik	5.60137	-0.0403912	0.756842	-0.0533682	0.957439	0.982275	#N/A
1700006F04Rik	0.45044	2.33142	7.21452	0.323156	0.746577	NA	#N/A
1700006H21Rik	5.77732	4.95796	1.48364	3.34176	0.000832486	0.00292977	#N/A
1700007E05Rik	0.59064	-0.945268	2.57269	-0.367424	0.713303	NA	#N/A
1700007G11Rik	13.8549	1.25046	0.824672	1.51631	0.12944	0.221162	#N/A
1700007J10Rik	17.8582	0.0298706	0.503761	0.0592951	0.952717	0.979011	#N/A
1700007K09Rik	0.377803	-0.999765	6.82529	-0.146479	0.883543	NA	#N/A
1700007K13Rik	3.37145	0.357267	1.46932	0.243151	0.807888	0.872597	#N/A
1700007L15Rik	57.86	1.06721	0.413064	2.58364	0.00977629	0.0254603	#N/A
1700008I05Rik	1.30913	1.16977	3.24584	0.360391	0.718555	NA	#N/A
1700008J07Rik	151.439	0.00318695	0.243697	0.0130775	0.989566	1	#N/A
1700008O03Rik	1.6557	-0.0513756	2.25334	-0.0227997	0.98181	0.99653	#N/A
1700009N14Rik	6.20818	-1.05026	0.719956	-1.45878	0.144626	0.242041	#N/A
1700010I14Rik	6.08908	1.00076	0.928707	1.07759	0.281219	0.407289	#N/A
1700010L04Rik	0.775688	-2.84782	3.73266	-0.762945	0.445496	NA	#N/A
1700011A15Rik	2.99753	0.921504	1.01172	0.910831	0.362384	0.492849	#N/A
1700011E24Rik	0.587928	-1.84888	4.61805	-0.40036	0.688892	NA	#N/A
1700011I03Rik	0.767367	-0.0379771	3.14953	-0.012058	0.990379	NA	#N/A
1700012B07Rik	0.827852	2.33695	3.91085	0.597555	0.550137	NA	#N/A
1700012B09Rik	0.734805	0.366197	3.95158	0.0926711	0.926165	NA	#N/A
1700012D01Rik	21.2767	-0.191393	0.404124	-0.473601	0.635785	0.741043	#N/A
1700012D14Rik	11.2391	2.78116	0.904593	3.07449	0.0021086	0.00672585	#N/A
1700012I11Rik	0.771901	0.923749	3.16688	0.291691	0.770523	NA	#N/A
1700012L04Rik	0.375637	0	4.97828	0	1	NA	#N/A
1700013F07Rik	17.0908	3.2337	0.929052	3.48064	0.000500215	0.00185013	#N/A
1700013G24Rik	0.946228	0	3.72132	0	1	NA	#N/A
1700015C15Rik	1.13108	-2.50569	1.81239	-1.38254	0.166807	NA	#N/A
1700015F17Rik	6.2293	-0.734743	0.808614	-0.908645	0.363538	0.493816	#N/A
1700015G11Rik	0.901481	-0.683966	4.21252	-0.162365	0.871018	NA	#N/A
1700016C15Rik	10.2993	-0.209468	0.686373	-0.30518	0.760229	0.837381	#N/A
1700016G14Rik	0.343479	0	5.80826	0	1	NA	#N/A
1700016G22Rik	0.578283	0	4.57081	0	1	NA	#N/A
1700016J18Rik	28.1052	-0.204246	0.477064	-0.428131	0.668556	0.765925	#N/A
1700016K19Rik	0.40395	0	5.59928	0	1	NA	#N/A
1700016L04Rik	2.68116	2.23699	1.8801	1.18982	0.234115	0.354087	#N/A
1700016P04Rik	0.376679	2.36692	7.21329	0.328133	0.742811	NA	#N/A
1700017B05Rik	1536.6	-0.589008	0.221797	-2.65561	0.00791641	0.0211768	#N/A
1700017M07Rik	0.975093	0	4.36002	0	1	NA	#N/A
1700018A04Rik	3.9541	2.85161	1.63445	1.74469	0.0810388	0.151182	#N/A
1700018A23Rik	5.48425	-0.266258	0.764471	-0.348291	0.727622	0.812499	#N/A
1700018B08Rik	0.588133	0	6.19994	0	1	NA	#N/A
1700018L02Rik	159.941	-0.543576	0.275247	-1.97487	0.0482832	0.0984841	#N/A
1700019A02Rik	0.678816	0	3.82601	0	1	NA	#N/A
1700019B03Rik	1.46317	2.3643	2.78394	0.849264	0.395734	NA	#N/A
1700019G17Rik	4.0658	2.07517	1.21695	1.70522	0.088153	0.162252	#N/A
1700019G24Rik	0.259511	0	7.25987	0	1	NA	#N/A
1700019L03Rik	95.0576	1.3119	0.259117	5.06297	4.12768e-07	2.71512e-06	#N/A
1700020A23Rik	0.424493	-0.0379645	3.47862	-0.0109137	0.991292	NA	#N/A
1700020D05Rik	2.82436	-1.04262	1.43262	-0.727776	0.466751	0.591741	#N/A
1700020I14Rik	1304.26	-1.03432	0.137864	-7.50252	6.26028e-14	1.01805e-12	#N/A
1700020L24Rik	30.2957	2.83827	0.391509	7.24957	4.18084e-13	6.22666e-12	#N/A
1700021F05Rik	787.365	0.0110864	0.129302	0.0857403	0.931673	0.963966	#N/A
1700021K19Rik	2497.65	0.573306	0.121613	4.71417	2.42692e-06	1.39736e-05	#N/A
1700022H01Rik	1.55533	0.647292	1.82972	0.353765	0.723515	0.809228	#N/A
1700022H16Rik	0.304854	0	7.07506	0	1	NA	#N/A
1700022I11Rik	0.797763	1.59233	3.4666	0.459335	0.645993	NA	#N/A
1700022N22Rik	11.7137	-0.586877	0.837384	-0.700845	0.4834	0.607333	#N/A
1700023F02Rik	0.309028	0	7.25987	0	1	NA	#N/A
1700023F06Rik	4.49293	-1.52731	1.64877	-0.926335	0.354272	0.48442	#N/A
1700023L04Rik	0.324584	-2.44835	7.21313	-0.339429	0.734287	NA	#N/A
1700024I08Rik	1.06616	-1.49221	2.91147	-0.512531	0.60828	NA	#N/A
1700024P16Rik	418.451	2.41579	0.179835	13.4334	3.85482e-41	4.88605e-39	#N/A
1700025G04Rik	350.993	-0.539757	0.155694	-3.46677	0.000526744	0.00193823	#N/A
1700026D08Rik	8.55348	0.280196	1.17536	0.238391	0.811578	0.875167	#N/A
1700026J14Rik	85.2711	0.41004	0.286427	1.43157	0.152268	0.252092	#N/A
1700026L06Rik	4.7156	1.63384	0.948173	1.72314	0.0848624	0.157118	#N/A
1700027H10Rik	0.734033	-0.999763	4.96689	-0.201285	0.840475	NA	#N/A
1700028E10Rik	4.01125	2.279	1.05773	2.15461	0.0311924	0.068351	#N/A
1700028I16Rik	3.9162	1.14765	0.946127	1.213	0.22513	0.343568	#N/A
1700028J19Rik	18.8208	0.0837559	0.455074	0.184049	0.853975	0.906255	#N/A
1700029I15Rik	5.54653	0.798882	0.875355	0.912638	0.361433	0.491855	#N/A
1700029J07Rik	27.2842	0.963367	0.438578	2.19657	0.0280511	0.062541	#N/A
1700030C10Rik	4.78518	-0.331875	0.812387	-0.408518	0.682893	0.77703	#N/A
1700030C14Rik	0.412927	0.807595	7.17387	0.112574	0.910368	NA	#N/A
1700030F18Rik	1.37232	2.25157	2.53495	0.888212	0.374427	NA	#N/A
1700030J22Rik	26.7761	-0.0268639	0.408821	-0.0657107	0.947608	0.975556	#N/A
1700030K09Rik	747.843	0.113174	0.124172	0.911424	0.362072	0.492537	#N/A
1700031A10Rik	1.02247	0	2.60987	0	1	NA	#N/A
1700034E13Rik	0.457788	-1.04233	7.17871	-0.145198	0.884555	NA	#N/A
1700034H15Rik	9.05753	2.52546	0.917431	2.75275	0.00590968	0.0164411	#N/A
1700034J05Rik	0.830846	3.3318	4.90603	0.679123	0.49706	NA	#N/A
1700034P13Rik	287.026	0.831861	0.183088	4.54351	5.53262e-06	2.9918e-05	#N/A
1700037C18Rik	112.43	0.481609	0.241402	1.99505	0.0460373	0.0946157	#N/A
1700037H04Rik	1653.86	-0.214156	0.108423	-1.97519	0.0482463	0.0984424	#N/A
1700039M10Rik	2.69374	-0.0846501	1.49172	-0.0567467	0.954747	0.980458	#N/A
1700040D17Rik	2.4861	-0.041635	1.10561	-0.0376581	0.96996	0.990296	#N/A
1700040L02Rik	0.383494	-2.42943	7.21378	-0.336777	0.736285	NA	#N/A
1700041B01Rik	0.280619	0	7.25987	0	1	NA	#N/A
1700042O10Rik	4.5911	-0.387376	0.995925	-0.388961	0.697305	0.7881	#N/A
1700047E10Rik	0.450351	0	4.12217	0	1	NA	#N/A
1700047I17Rik2	1100.86	0.543969	0.0967346	5.62332	1.87324e-08	1.53501e-07	#N/A
1700048M11Rik	2.01847	-0.517211	1.23872	-0.417537	0.676285	0.771861	#N/A
1700048O20Rik	85.1576	3.39786	1.33522	2.54479	0.0109342	0.0279697	#N/A
1700049E17Rik1	1.44782	0.308108	1.32289	0.232905	0.815835	NA	#N/A
1700049E17Rik2	1.32904	3.62031	1.80156	2.00954	0.0444795	NA	#N/A
1700049G17Rik	105.865	0.248869	0.300206	0.828995	0.407107	0.535792	#N/A
1700049J03Rik	0.265272	-0.999583	7.25987	-0.137686	0.890489	NA	#N/A
1700052H01Rik	4.15164	4.95767	1.60921	3.08082	0.00206433	0.00660468	#N/A
1700052K11Rik	366.984	0.209896	0.169812	1.23605	0.21644	0.333483	#N/A
1700052N19Rik	967.644	-0.579194	0.110675	-5.23331	1.665e-07	1.17523e-06	#N/A
1700054O19Rik	0.538334	1.78364	5.57391	0.319999	0.748969	NA	#N/A
1700055D18Rik	6.65612	-0.175209	0.684841	-0.255839	0.798075	0.865222	#N/A
1700055N04Rik	0.747156	0.795636	3.78422	0.210251	0.833472	NA	#N/A
1700056E22Rik	48.946	1.709	0.363099	4.7067	2.51757e-06	1.44443e-05	#N/A
1700057G04Rik	1.13246	1.48377	2.61352	0.567727	0.57022	NA	#N/A
1700058M13Rik	1.31663	0	2.66	0	1	NA	#N/A
1700061G19Rik	2.32546	-0.602362	1.28624	-0.468311	0.639562	0.743479	#N/A
1700061I17Rik	0.418399	3.67644	6.50674	0.56502	0.57206	NA	#N/A
1700065D16Rik	3.60343	-0.0625731	1.06581	-0.0587092	0.953184	0.979327	#N/A
1700065J11Rik	0.393895	0	7.25987	0	1	NA	#N/A
1700066M21Rik	318.167	-0.134367	0.234496	-0.573004	0.566642	0.682184	#N/A
1700067K01Rik	3.71286	-0.501901	1.1273	-0.445225	0.656157	0.756458	#N/A
1700071K01Rik	0.708129	-0.910627	2.23621	-0.407219	0.683847	NA	#N/A
1700071M16Rik	608.068	-1.36019	0.152453	-8.92206	4.57685e-19	1.2741e-17	#N/A
1700080G18Rik	104.727	-0.137393	0.214166	-0.641525	0.521182	0.641356	#N/A
1700084C01Rik	0.424922	0	7.25987	0	1	NA	#N/A
1700084E18Rik	11.2317	1.2621	0.765297	1.64917	0.0991137	0.178797	#N/A
1700085C21Rik	0.277867	0	7.25987	0	1	NA	#N/A
1700086L19Rik	2.76131	0.984082	1.11006	0.88651	0.375343	0.505816	#N/A
1700086O06Rik	259.656	0.816002	0.159351	5.12077	3.04286e-07	2.04829e-06	#N/A
1700086P04Rik	8.41685	2.09057	0.967084	2.16173	0.0306393	0.067271	#N/A
1700087I21Rik	2.42497	0	2.37025	0	1	1	#N/A
1700087M22Rik	24.4263	-0.646174	0.375246	-1.722	0.0850695	0.157445	#N/A
1700088E04Rik	14.6601	0.687102	0.500348	1.37325	0.169675	0.275101	#N/A
1700091H14Rik	0.30313	0.923619	6.01437	0.153569	0.87795	NA	#N/A
1700092C10Rik	1.73771	1.66849	2.12433	0.785419	0.432208	0.559619	#N/A
1700092M07Rik	9.10096	3.07225	0.811977	3.78366	0.000154538	0.000636971	#N/A
1700094D03Rik	85.8052	1.84277	0.31884	5.77961	7.48745e-09	6.55959e-08	#N/A
1700094J05Rik	34.6632	-0.266327	0.421913	-0.631238	0.527885	0.647386	#N/A
1700096J18Rik	0.38405	2.34366	6.70972	0.349293	0.726869	NA	#N/A
1700096K18Rik	34.3781	1.68315	0.396718	4.2427	2.2085e-05	0.000107402	#N/A
1700099I09Rik	84.2541	-0.739263	0.373065	-1.98159	0.047525	0.0971592	#N/A
1700101E01Rik	2.30682	0	1.94658	0	1	1	#N/A
1700101I11Rik	220.915	0.152465	0.141933	1.0742	0.282733	0.408919	#N/A
1700102H20Rik	3.82911	0.972934	1.31416	0.740348	0.459089	0.584528	#N/A
1700102P08Rik	5.89132	0.636552	0.91045	0.699162	0.484451	0.608312	#N/A
1700104L18Rik	0.603596	1.1175	4.65763	0.239929	0.810385	NA	#N/A
1700105P06Rik	2.60433	0.155798	1.24222	0.125419	0.900192	0.940337	#N/A
1700108F19Rik	1.65279	3.98786	1.87221	2.13003	0.0331692	0.0720643	#N/A
1700109G14Rik	0.558995	-2.9209	4.16539	-0.701231	0.483159	NA	#N/A
1700109H08Rik	17.9625	0.0764771	0.514953	0.148513	0.881938	0.926413	#N/A
1700109K24Rik	14.4356	-0.35132	0.476521	-0.737261	0.460964	0.586402	#N/A
1700110I07Rik	0.3795	-0.0379203	5.70049	-0.00665212	0.994692	NA	#N/A
1700112D23Rik	5.78515	0	1.76248	0	1	1	#N/A
1700112E06Rik	2.46516	-0.890356	1.95696	-0.454968	0.649132	0.75099	#N/A
1700112H15Rik	0.981298	0	2.76922	0	1	NA	#N/A
1700112J05Rik	8.85005	2.35019	1.05382	2.23017	0.0257364	0.0580684	#N/A
1700112J16Rik	3.64977	0.948571	1.46248	0.648605	0.516594	0.637432	#N/A
1700113A16Rik	88.4243	-0.206894	0.249911	-0.827872	0.407743	0.536374	#N/A
1700120C14Rik	211.328	-5.10124e-06	0.157239	-3.24426e-05	0.999974	1	#N/A
1700120K04Rik	6.02574	-0.444366	0.805457	-0.551694	0.581158	0.695165	#N/A
1700122E12Rik	6.57799	0.527899	1.01619	0.519489	0.60342	0.714335	#N/A
1700123I01Rik	0.377889	1.7825	7.23793	0.246272	0.805471	NA	#N/A
1700123M08Rik	34.9078	-0.807529	0.390753	-2.0666	0.0387719	0.0822276	#N/A
1700123O20Rik	801.185	0.0617731	0.217082	0.284561	0.775981	0.848812	#N/A
1700124L16Rik	1.20931	-3.45911	2.3931	-1.44545	0.148331	NA	#N/A
1700125G22Rik	0.453239	0	5.55207	0	1	NA	#N/A
1700125H03Rik	1.59341	3.67611	1.8285	2.01045	0.0443836	0.0919386	#N/A
1700125H20Rik	4.83938	5.54905	1.53437	3.6165	0.000298615	0.00116627	#N/A
1810007C17Rik	3.13411	0.00129103	1.53642	0.000840283	0.99933	1	#N/A
1810008I18Rik	1.08421	3.39572	3.12115	1.08797	0.276608	NA	#N/A
1810009A15Rik	1552.07	-0.542328	0.15161	-3.57713	0.000347382	0.001336	#N/A
1810010H24Rik	10.3575	1.29548	0.65685	1.97226	0.0485798	0.0989648	#N/A
1810011O10Rik	577.067	-0.635401	0.31431	-2.02158	0.0432201	0.0899324	#N/A
1810012K08Rik	353.27	-0.260825	0.174711	-1.49289	0.135465	0.229439	#N/A
1810012K16Rik	1.3394	2.16916	2.06846	1.04869	0.294323	NA	#N/A
1810013D15Rik	2.21223	0.962416	1.89212	0.508645	0.611001	0.72053	#N/A
1810013L24Rik	1733.8	0.506082	0.139868	3.61829	0.00029655	0.00115973	#N/A
1810019D21Rik	4.14247	1.16499	0.924794	1.25973	0.207767	0.323001	#N/A
1810019N24Rik	3.64212	-0.269312	1.07711	-0.250031	0.802563	0.868824	#N/A
1810020O05Rik	4.15965	4.31455	1.57931	2.73191	0.00629681	0.0173721	#N/A
1810021B22Rik	19.8866	-0.199115	0.433083	-0.459762	0.645687	0.748409	#N/A
1810022K09Rik	172.779	-0.750377	0.271366	-2.76518	0.00568908	0.0159068	#N/A
1810024B03Rik	0.343297	0	7.25987	0	1	NA	#N/A
1810026B05Rik	1696.93	2.23129	0.197295	11.3095	1.17822e-29	7.18674e-28	#N/A
1810026J23Rik	639.149	0.276671	0.147415	1.87682	0.0605424	0.11885	#N/A
1810030O07Rik	720.84	0.032784	0.110875	0.295685	0.76747	0.842771	#N/A
1810032O08Rik	4009.2	3.27039	0.226555	14.4353	3.10406e-47	5.71914e-45	#N/A
1810034E14Rik	48.8395	-0.511296	0.320104	-1.59728	0.110204	0.194525	#N/A
1810037I17Rik	869.605	-0.767581	0.167996	-4.56904	4.89953e-06	2.68027e-05	#N/A
1810041H14Rik	2.39726	-3.49634	1.65785	-2.10895	0.0349485	0.0754438	#N/A
1810043G02Rik	451.175	-0.204421	0.141881	-1.44079	0.149644	0.248715	#N/A
1810043H04Rik	728.15	-0.573056	0.173111	-3.31033	0.000931863	0.00324708	#N/A
1810044D09Rik	36.0899	-0.010468	0.476087	-0.0219876	0.982458	0.996813	#N/A
1810055G02Rik	2311.74	0.384438	0.121251	3.17059	0.00152131	0.00503496	#N/A
1810058I24Rik	2056.15	-0.565199	0.0826655	-6.83719	8.07635e-12	1.04746e-10	#N/A
1810062G17Rik	16.2283	1.47733	0.595565	2.48055	0.013118	0.0327621	#N/A
1810062O18Rik	32.8691	1.93982	0.425388	4.56012	5.11256e-06	2.77979e-05	#N/A
1810073O08Rik	0.61453	-3.23207	4.61795	-0.699893	0.483994	NA	#N/A
2010001A14Rik	90.438	-0.0433563	0.255117	-0.169947	0.865052	0.913778	#N/A
2010001E11Rik	0.474092	0.923729	3.80975	0.242465	0.80842	NA	#N/A
2010002M12Rik	18.5253	3.13331	0.817693	3.83189	0.000127161	0.000533458	#N/A
2010003K11Rik	0.471591	0	5.57759	0	1	NA	#N/A
2010009K17Rik	0.322847	0	7.02217	0	1	NA	#N/A
2010010A06Rik	1.89745	0.92377	2.075	0.445191	0.656182	0.756458	#N/A
2010012O05Rik	177.232	0.125511	0.20225	0.620573	0.534881	0.65341	#N/A
2010016I18Rik	1.26485	0.801151	1.74057	0.460282	0.645314	NA	#N/A
2010107E04Rik	1355.23	-1.088	0.230574	-4.71865	2.3741e-06	1.37047e-05	#N/A
2010107G12Rik	5.92528	0.523441	1.01345	0.516495	0.605509	0.716002	#N/A
2010107G23Rik	4.10598	-0.613049	1.10524	-0.554673	0.579118	0.693561	#N/A
2010109A12Rik	0.420289	0.923623	5.64942	0.16349	0.870133	NA	#N/A
2010110K18Rik	14.3896	0.584178	0.747647	0.781356	0.434593	0.561596	#N/A
2010111I01Rik	1161.22	-0.0588577	0.17418	-0.337913	0.735429	0.81907	#N/A
2010203P06Rik	2.95093	0.295348	1.26616	0.233263	0.815557	0.877575	#N/A
2010204K13Rik	279.841	-0.699568	0.210434	-3.3244	0.000886075	0.00310265	#N/A
2010300C02Rik	0.946691	-4.02316	4.21381	-0.954756	0.339701	NA	#N/A
2010300F17Rik	390.358	-1.52808	0.309371	-4.93932	7.83968e-07	4.92135e-06	#N/A
2010308F09Rik	0.43302	1.92607	5.64671	0.341096	0.733031	NA	#N/A
2010310C07Rik	2.68153	1.41874	1.82865	0.77584	0.437843	0.564421	#N/A
2010315B03Rik	159.691	0.560235	0.265634	2.10905	0.03494	0.0754416	#N/A
2010320M18Rik	236.803	-0.230418	0.180227	-1.27849	0.201077	0.314991	#N/A
2010320O07Rik	0.775167	3.45637	5.05514	0.683732	0.494144	NA	#N/A
2200002D01Rik	6.4699	2.28018	1.00211	2.27538	0.022883	0.0526135	#N/A
2200002J24Rik	1.22717	-0.0218608	1.54277	-0.0141698	0.988695	NA	#N/A
2210008F06Rik	26.2818	-0.252769	0.389667	-0.648681	0.516545	0.637415	#N/A
2210010C04Rik	0.973741	0.923764	2.47911	0.372619	0.709432	NA	#N/A
2210011C24Rik	3.33237	1.83793	1.74287	1.05454	0.291635	0.418542	#N/A
2210011K15Rik	31.6091	0.439239	0.441874	0.994037	0.320205	0.450181	#N/A
2210013O21Rik	219.482	-0.100416	0.198316	-0.50634	0.612618	0.722067	#N/A
2210015D19Rik	537.009	0.0693382	0.160466	0.432106	0.665665	0.76369	#N/A
2210016F16Rik	394.396	-0.0958203	0.210842	-0.454464	0.649495	0.751264	#N/A
2210016L21Rik	603.988	-0.66164	0.0942317	-7.02142	2.19624e-12	3.02865e-11	#N/A
2210018M11Rik	1852.86	-0.176798	0.127042	-1.39165	0.164029	0.26794	#N/A
2210039B01Rik	0.465059	2.45354	4.22144	0.581209	0.561099	NA	#N/A
2210404O09Rik	229.175	0.148138	0.303464	0.488155	0.62544	0.732011	#N/A
2210406O10Rik	15.2725	-0.787165	0.63874	-1.23237	0.217811	0.334886	#N/A
2210408F21Rik	115.997	-0.721257	0.299117	-2.41129	0.0158962	0.0385467	#N/A
2210408I21Rik	379.601	-0.395465	0.158548	-2.49429	0.0126211	0.031667	#N/A
2210416O15Rik	50.5754	-0.0817228	0.281709	-0.290096	0.771743	0.8456	#N/A
2300009A05Rik	224.749	-0.0413726	0.235537	-0.175652	0.860567	0.910439	#N/A
2310001H17Rik	51.3088	1.05274	0.4162	2.52942	0.0114253	0.0290417	#N/A
2310001K24Rik	4.22103	-0.788672	1.2277	-0.642398	0.520615	0.640933	#N/A
2310002F09Rik	2.12712	0.551986	2.27418	0.242719	0.808223	0.872849	#N/A
2310003H01Rik	746.052	-0.647259	0.149904	-4.31782	1.57576e-05	7.88852e-05	#N/A
2310003N18Rik	6.9878	1.28167	1.0337	1.2399	0.215014	0.3321	#N/A
2310005E17Rik	0.618231	3.10332	7.17767	0.432358	0.665481	NA	#N/A
2310007B03Rik	0.436536	1.92875	7.2308	0.266741	0.789669	NA	#N/A
2310008N11Rik	1.7075	0.529837	3.11361	0.170168	0.864878	0.913702	#N/A
2310009A05Rik	164.742	0.504965	0.320333	1.57637	0.11494	0.20088	#N/A
2310009B15Rik	362.877	-0.492163	0.178574	-2.75607	0.00585009	0.0163007	#N/A
2310010J17Rik	23.8893	-0.263717	0.621098	-0.424598	0.67113	0.767742	#N/A
2310011J03Rik	623.861	-0.0424118	0.119092	-0.356125	0.721747	0.807756	#N/A
2310014F06Rik	5.38658	-0.356272	1.17358	-0.303578	0.761449	0.838031	#N/A
2310014L17Rik	20.8487	0.327278	0.41134	0.795639	0.426242	0.554062	#N/A
2310015A10Rik	106.262	-0.325872	0.25663	-1.26981	0.204152	0.318627	#N/A
2310015B20Rik	0.73288	1.82905	4.34274	0.421175	0.673628	NA	#N/A
2310015D24Rik	0.643337	0	4.00104	0	1	NA	#N/A
2310020H05Rik	0.490234	1.78372	5.5462	0.321611	0.747748	NA	#N/A
2310022A10Rik	993.068	0.165332	0.10745	1.53868	0.123882	0.21342	#N/A
2310022B05Rik	2288.36	-0.603078	0.154869	-3.89412	9.85565e-05	0.000422196	#N/A
2310030G06Rik	20.4969	-1.85415	0.46589	-3.97981	6.89717e-05	0.000304813	#N/A
2310033P09Rik	207.679	-0.412409	0.16197	-2.54621	0.0108899	0.0278752	#N/A
2310034G01Rik	9.83713	0.371121	0.775159	0.478768	0.632104	0.737864	#N/A
2310034P14Rik	329.824	-0.0159624	0.127893	-0.124811	0.900673	0.940713	#N/A
2310035C23Rik	1846.28	0.497233	0.140968	3.52726	0.000419878	0.00158481	#N/A
2310036O22Rik	6229.35	-0.196934	0.118787	-1.65787	0.097344	0.176175	#N/A
2310039H08Rik	174.544	0.273972	0.220761	1.24104	0.214593	0.331513	#N/A
2310039L15Rik	0.437926	-0.0379596	4.87734	-0.00778286	0.99379	NA	#N/A
2310040G24Rik	0.960235	1.75756	3.58004	0.490932	0.623474	NA	#N/A
2310043L19Rik	2.46987	4.12751	1.79453	2.30004	0.0214457	0.049744	#N/A
2310043O21Rik	1.03895	3.07727	2.65351	1.1597	0.246172	NA	#N/A
2310045N01Rik	432.781	-0.96851	0.160888	-6.01978	1.74659e-09	1.66392e-08	#N/A
2310047D07Rik	3.70357	0.944589	1.45556	0.648953	0.516369	0.637242	#N/A
2310047M10Rik	323.133	0.388219	0.125313	3.09801	0.00194827	0.00627492	#N/A
2310050C09Rik	0.273593	1.78251	7.23793	0.246274	0.80547	NA	#N/A
2310057M21Rik	886.145	0.403514	0.120327	3.35348	0.000798031	0.00281866	#N/A
2310061I04Rik	1330.79	0.305162	0.146793	2.07886	0.0376303	0.0803019	#N/A
2310061J03Rik	273.066	1.01793	0.131959	7.71398	1.21951e-14	2.1222e-13	#N/A
2310067B10Rik	1697.95	-0.37598	0.114373	-3.28731	0.0010115	0.00348718	#N/A
2310068J16Rik	265.752	0.317198	0.14563	2.17811	0.0293977	0.064992	#N/A
2310075K07Rik	106.51	-0.168945	0.196999	-0.857594	0.391117	0.5214	#N/A
2410002F23Rik	1449.15	0.775905	0.141403	5.4872	4.08346e-08	3.17717e-07	#N/A
2410003L11Rik	0.500093	3.58344	7.18508	0.498734	0.617967	NA	#N/A
2410004B18Rik	702.89	-0.132109	0.142151	-0.929359	0.352703	0.48288	#N/A
2410004N09Rik	649.874	1.49159	0.157289	9.48311	2.46826e-21	8.56558e-20	#N/A
2410004P03Rik	0.300182	0	7.14382	0	1	NA	#N/A
2410006H16Rik	8397.04	2.83211	0.240997	11.7516	6.9278e-32	4.81765e-30	#N/A
2410012E07Rik	1.55802	0	3.03051	0	1	1	#N/A
2410015M20Rik	1828.62	-0.484871	0.194921	-2.48753	0.0128632	0.0322158	#N/A
2410016O06Rik	814.342	0.359499	0.120482	2.98382	0.0028467	0.00875515	#N/A
2410017I17Rik	1.47476	0.356416	1.57015	0.226995	0.820428	NA	#N/A
2410018L13Rik	19.5583	-1.24097	0.3782	-3.28125	0.00103348	0.00355337	#N/A
2410021H03Rik	1.05667	2.8025	1.94108	1.44379	0.148799	NA	#N/A
2410022M11Rik	90.3751	0.43723	0.22489	1.9442	0.0518715	0.104494	#N/A
2410088K16Rik	2.93375	-1.05325	1.92975	-0.545795	0.585207	0.698559	#N/A
2410089E03Rik	4127.14	0.407712	0.202406	2.01433	0.0439744	0.0912683	#N/A
2410127L17Rik	633.638	-0.0621939	0.150491	-0.413274	0.679406	0.77389	#N/A
2410131K14Rik	540.129	0.151608	0.126814	1.19552	0.231884	0.351682	#N/A
2500002B13Rik	36.385	-0.70444	0.479114	-1.4703	0.141481	0.237668	#N/A
2500004C02Rik	64.2895	-0.741245	0.339077	-2.18606	0.0288109	0.0639083	#N/A
2510002D24Rik	85.7463	-0.688315	0.209825	-3.28043	0.00103649	0.00356301	#N/A
2510003B16Rik	4.11036	0.730376	1.36258	0.536025	0.591942	0.704339	#N/A
2510003E04Rik	1972.72	-0.0556056	0.0734286	-0.757275	0.448885	0.575129	#N/A
2510009E07Rik	46.9279	-0.631714	0.300524	-2.10204	0.0355497	0.0765291	#N/A
2510039O18Rik	2015.08	-0.351126	0.0853887	-4.11209	3.92098e-05	0.000181968	#N/A
2610001J05Rik	4264.25	-1.30292	0.22143	-5.88411	4.00211e-09	3.66047e-08	#N/A
2610002J02Rik	917.702	0.127572	0.0968334	1.31744	0.18769	0.298381	#N/A
2610002M06Rik	333.884	-0.00632002	0.23905	-0.0264381	0.978908	0.995167	#N/A
2610008E11Rik	835.889	0.396115	0.166267	2.3824	0.0172001	0.0412065	#N/A
2610015P09Rik	607.079	1.02927	0.168874	6.09489	1.09512e-09	1.07538e-08	#N/A
2610020C07Rik	1545.04	-0.013523	0.0858815	-0.157461	0.874881	0.920841	#N/A
2610020H08Rik	322.038	0.602434	0.211739	2.84518	0.00443868	0.012855	#N/A
2610027F03Rik	3.08812	3.83631	1.43968	2.66469	0.00770586	0.0206941	#N/A
2610027K06Rik	13.9994	0.474741	0.428544	1.1078	0.267948	0.392522	#N/A
2610028H24Rik	0.352592	1.74923	5.87487	0.297748	0.765895	NA	#N/A
2610034B18Rik	1308.96	-0.621583	0.0894765	-6.94688	3.73444e-12	5.04474e-11	#N/A
2610035D17Rik	100.591	-0.283995	0.197381	-1.43882	0.150203	0.249436	#N/A
2610037D02Rik	0.278815	2.45638	7.21032	0.340676	0.733347	NA	#N/A
2610042L04Rik	29.7738	0.670534	0.377887	1.77443	0.0759918	0.143425	#N/A
2610044O15Rik8	160.721	-0.3838	0.245295	-1.56464	0.117666	0.204884	#N/A
2610203C20Rik	482.651	-1.71372	0.266322	-6.43478	1.23653e-10	1.38814e-09	#N/A
2610203C22Rik	1.18242	0.959541	2.41635	0.397103	0.691291	NA	#N/A
2610206C17Rik	91.7405	0.762258	0.251926	3.02572	0.00248042	0.00775816	#N/A
2610300M13Rik	0.431763	2.85794	6.49536	0.439998	0.659939	NA	#N/A
2610301B20Rik	358.019	0.0153248	0.202667	0.0756157	0.939725	0.970011	#N/A
2610305D13Rik	27.1163	-0.0932162	0.542994	-0.171671	0.863696	0.912832	#N/A
2610306M01Rik	127.485	0.320935	0.228231	1.40618	0.15967	0.262305	#N/A
2610307P16Rik	674.828	2.23424	0.284962	7.84049	4.48796e-15	8.28604e-14	#N/A
2610316D01Rik	30.5957	4.28263	1.31019	3.26871	0.0010804	0.00369906	#N/A
2610318N02Rik	3.39154	2.66533	1.27689	2.08736	0.0368559	0.0788943	#N/A
2610507B11Rik	13415	-0.634818	0.10176	-6.23838	4.42115e-10	4.57791e-09	#N/A
2610507I01Rik	142.89	-0.881918	0.236659	-3.72654	0.000194125	0.000783868	#N/A
2610524H06Rik	135.223	-0.702856	0.286056	-2.45705	0.0140082	0.0346223	#N/A
2610528A11Rik	2.85583	0.986242	1.07302	0.919131	0.358027	0.48841	#N/A
2700012I20Rik	6.86286	-0.244467	0.804794	-0.303763	0.761309	0.838031	#N/A
2700029M09Rik	2574.74	-0.335052	0.101916	-3.28754	0.00101068	0.00348569	#N/A
2700038G22Rik	192.313	-0.538943	0.179136	-3.00858	0.00262474	0.00815487	#N/A
2700046G09Rik	53.7525	1.63551	0.430258	3.80122	0.000143987	0.0005972	#N/A
2700049A03Rik	535.713	-0.49853	0.119706	-4.16464	3.11849e-05	0.000147639	#N/A
2700054A10Rik	22.2297	1.04848	0.459054	2.284	0.0223714	0.0516166	#N/A
2700060E02Rik	1734.29	-0.0728958	0.175492	-0.41538	0.677864	0.772922	#N/A
2700062C07Rik	421.483	0.495215	0.167301	2.96003	0.00307613	0.00937367	#N/A
2700069I18Rik	168.923	0.143941	0.208094	0.69171	0.48912	0.612067	#N/A
2700070H01Rik	1.46073	-1.83846	2.57165	-0.714895	0.474674	NA	#N/A
2700081O15Rik	1207.79	-0.115769	0.118472	-0.977185	0.328477	0.458923	#N/A
2700089E24Rik	1440.98	0.159817	0.119554	1.33678	0.181294	0.290278	#N/A
2700089I24Rik	0.823227	0	5.03382	0	1	NA	#N/A
2700094K13Rik	4150.37	-1.21592	0.142709	-8.52025	1.59213e-17	3.80919e-16	#N/A
2700097O09Rik	296.417	0.391193	0.256428	1.52554	0.127124	0.217933	#N/A
2810001G20Rik	328.053	-0.567461	0.312651	-1.815	0.0695247	0.133206	#N/A
2810002D19Rik	225.614	0.481908	0.200571	2.40268	0.0162755	0.0392809	#N/A
2810004N23Rik	3244.55	0.544419	0.119028	4.57388	4.7877e-06	2.62552e-05	#N/A
2810006K23Rik	139.477	-0.673178	0.197591	-3.40692	0.000657001	0.00236019	#N/A
2810008D09Rik	158.563	-0.259759	0.347689	-0.747101	0.455003	0.58047	#N/A
2810013P06Rik	275.658	1.02397	0.153366	6.67668	2.44423e-11	2.992e-10	#N/A
2810021J22Rik	285.588	0.469588	0.153693	3.05536	0.00224789	0.00711426	#N/A
2810025M15Rik	1941.95	-0.394557	0.131735	-2.99507	0.0027438	0.00848102	#N/A
2810029C07Rik	27.6486	-0.284741	0.495472	-0.574686	0.565504	0.681365	#N/A
2810032G03Rik	0.959783	1.87627	2.74107	0.684503	0.493658	NA	#N/A
2810039B14Rik	13.6414	0.532908	0.855027	0.623265	0.533111	0.651827	#N/A
2810047C21Rik1	24.0526	-0.599193	0.364244	-1.64503	0.0999627	0.179985	#N/A
2810403A07Rik	3234.77	0.562363	0.16275	3.45539	0.0005495	0.00201326	#N/A
2810403D21Rik	31.8989	-0.567318	0.465784	-1.21798	0.22323	0.341309	#N/A
2810404M03Rik	0.529881	-0.261504	7.1207	-0.0367245	0.970705	NA	#N/A
2810405F15Rik	4.60915	0.563092	0.977543	0.576028	0.564596	0.680455	#N/A
2810408A11Rik	95.8317	-0.106582	0.286007	-0.372655	0.709405	0.796688	#N/A
2810408B13Rik	20.0851	-0.43376	0.548435	-0.790905	0.428999	0.556634	#N/A
2810408I11Rik	377.347	0.387227	0.19257	2.01084	0.0443426	0.091883	#N/A
2810408M09Rik	545.457	0.443267	0.108369	4.09036	4.30708e-05	0.000198086	#N/A
2810410L24Rik	64.4152	-0.782278	0.406982	-1.92215	0.0545872	0.108992	#N/A
2810416G20Rik	78.577	-0.491949	0.261777	-1.87927	0.0602076	0.118271	#N/A
2810417H13Rik	2521.9	-1.35372	0.258484	-5.23715	1.63074e-07	1.15287e-06	#N/A
2810428I15Rik	1578.45	-0.495467	0.159298	-3.11032	0.00186888	0.00604755	#N/A
2810429I04Rik	0.665577	-3.1045	5.03213	-0.616937	0.537276	NA	#N/A
2810433D01Rik	21.0576	0.785165	0.721572	1.08813	0.276537	0.401713	#N/A
2810442N19Rik	2.35121	-2.6952	1.8526	-1.45482	0.145718	0.243379	#N/A
2810454H06Rik	20.9596	1.30317	0.47374	2.75082	0.0059446	0.0165198	#N/A
2810468N07Rik	3.71842	1.08948	1.27333	0.855616	0.39221	0.522324	#N/A
2810474O19Rik	3379.7	1.44138	0.143164	10.068	7.64856e-24	3.23156e-22	#N/A
2900008C10Rik	1.65038	0.967867	1.56143	0.61986	0.53535	0.65367	#N/A
2900009J06Rik	7.73681	-0.585274	0.774899	-0.75529	0.450075	0.576199	#N/A
2900011O08Rik	74.2682	-0.872123	0.41238	-2.11485	0.0344425	0.0744865	#N/A
2900026A02Rik	228.998	-0.334205	0.217819	-1.53432	0.12495	0.21497	#N/A
2900041M22Rik	0.383152	-2.44836	7.21313	-0.339431	0.734285	NA	#N/A
2900055J20Rik	0.835596	2.79507	4.89999	0.570424	0.56839	NA	#N/A
2900057B20Rik	0.587701	0.923673	4.21277	0.219256	0.826451	NA	#N/A
2900060B14Rik	2.56204	0.998089	1.37804	0.724283	0.468892	0.593277	#N/A
2900076A07Rik	132.828	0.79818	0.291369	2.73941	0.00615488	0.0170437	#N/A
2900089D17Rik	74.4816	-0.843495	0.359875	-2.34386	0.0190856	0.0451008	#N/A
2900092C05Rik	1.35629	0.953057	3.05951	0.311506	0.755416	NA	#N/A
2900092D14Rik	196.19	-1.00184	0.206862	-4.84303	1.27875e-06	7.73396e-06	#N/A
2900097C17Rik	6657.67	0.0400492	0.113461	0.352976	0.724106	0.809636	#N/A
3010001F23Rik	67.5987	0.386438	0.285184	1.35505	0.175403	0.282815	#N/A
3010003L21Rik	6.79545	0.544017	0.737189	0.737961	0.460538	0.585984	#N/A
3010026O09Rik	233.13	0.256987	0.236476	1.08673	0.277155	0.402447	#N/A
3110001I22Rik	63.3375	0.844097	0.274487	3.07519	0.00210372	0.00671267	#N/A
3110002H16Rik	1332.91	0.1646	0.0989357	1.66371	0.0961712	0.174353	#N/A
3110009E18Rik	80.4943	0.0113448	0.302846	0.0374607	0.970118	0.990373	#N/A
3110009F21Rik	1.03198	0	4.67038	0	1	NA	#N/A
3110021A11Rik	1.67381	-0.379076	1.19217	-0.317972	0.750506	0.829912	#N/A
3110021N24Rik	80.9461	0.821682	0.203955	4.02875	5.60749e-05	0.000252499	#N/A
3110039I08Rik	3.33976	-1.39017	1.25888	-1.10429	0.269468	0.394296	#N/A
3110039M20Rik	287.109	-0.519979	0.234338	-2.21893	0.0264915	0.0594794	#N/A
3110040M04Rik	0.505223	-0.025714	5.23691	-0.00491014	0.996082	NA	#N/A
3110040N11Rik	491.468	0.0171112	0.186182	0.0919056	0.926773	0.960748	#N/A
3110043O21Rik	943.32	2.62307	0.128861	20.3558	4.12063e-92	4.9096e-89	#N/A
3110045C21Rik	10.1375	-2.61792	0.899424	-2.91067	0.00360658	0.0107643	#N/A
3110052M02Rik	105.104	-0.0331683	0.282138	-0.11756	0.906416	0.945289	#N/A
3110053B16Rik	47.1638	-1.99499	0.653815	-3.0513	0.00227854	0.00719344	#N/A
3110056K07Rik	66.5341	-1.16373	0.417577	-2.78686	0.00532221	0.0150171	#N/A
3110057O12Rik	84.0597	0.0881746	0.304528	0.289545	0.772164	0.845773	#N/A
3110062M04Rik	82.8457	-0.143363	0.30062	-0.476892	0.633439	0.738973	#N/A
3110070M22Rik	20.5896	-0.345985	0.383926	-0.901176	0.367495	0.498169	#N/A
3110079O15Rik	0.421504	0	7.25987	0	1	NA	#N/A
3110082I17Rik	965.723	-0.192326	0.224339	-0.857299	0.391279	0.521511	#N/A
3110082J24Rik	5.72859	0.643534	0.775784	0.829527	0.406806	0.535497	#N/A
3110099E03Rik	3.14472	5.18838	1.68308	3.08266	0.00205158	0.00656741	#N/A
3200001D21Rik	3.57762	-0.832651	1.10264	-0.75514	0.450165	0.576232	#N/A
3300002I08Rik	68.1843	-1.09844	0.292084	-3.76071	0.000169431	0.000692129	#N/A
3300005D01Rik	182.003	-1.31484	0.27709	-4.74516	2.08339e-06	1.21483e-05	#N/A
3632454L22Rik	0.651517	0	7.25987	0	1	NA	#N/A
3830403N18Rik	5.83892	2.17609	1.55294	1.40127	0.161132	0.264149	#N/A
3830406C13Rik	34.0188	-0.499982	0.352724	-1.41749	0.156339	0.257734	#N/A
3830408C21Rik	27.3498	-1.62606	0.416422	-3.90483	9.42926e-05	0.000405583	#N/A
3830432H09Rik	0.627495	0	4.25855	0	1	NA	#N/A
3930402G23Rik	18.216	1.01147	0.508632	1.9886	0.0467455	0.0958947	#N/A
4430402I18Rik	3.55955	-0.684606	1.32207	-0.51783	0.604577	0.715193	#N/A
4631405J19Rik	0.298146	0	7.25987	0	1	NA	#N/A
4632404H12Rik	42.4512	0.874062	0.414877	2.1068	0.0351353	0.0757738	#N/A
4632427E13Rik	15.7114	0.299596	0.691741	0.433103	0.66494	0.763152	#N/A
4632428C04Rik	2.27344	-0.0417522	1.73355	-0.0240848	0.980785	0.996226	#N/A
4632428N05Rik	11.9634	-0.643243	0.548406	-1.17293	0.240823	0.361474	#N/A
4732414G09Rik	4.56602	-0.410711	0.886327	-0.463386	0.643088	0.746122	#N/A
4732416N19Rik	3.18428	1.96974	1.36455	1.44351	0.148876	0.247692	#N/A
4732419C18Rik	3.87788	2.54593	1.36239	1.86873	0.06166	0.120601	#N/A
4732440D04Rik	22.8596	0.715264	0.500136	1.43014	0.152677	0.252676	#N/A
4732465J04Rik	5.20209	2.8584	1.52497	1.8744	0.0608751	0.119425	#N/A
4732471J01Rik	37.2304	-1.32105	0.428989	-3.07945	0.00207381	0.00663024	#N/A
4732491K20Rik	83.8685	0.733486	0.301159	2.43554	0.0148694	0.0364036	#N/A
4831440E17Rik	2.09883	0.720172	1.3079	0.550632	0.581886	0.6955	#N/A
4833403I15Rik	10.374	-0.506312	0.958016	-0.528501	0.597152	0.709122	#N/A
4833411C07Rik	0.295283	1.7476	7.23974	0.24139	0.809253	NA	#N/A
4833412C05Rik	2.81787	0.0667579	1.89691	0.0351929	0.971926	0.99151	#N/A
4833415N18Rik	0.87424	0.618431	2.33635	0.2647	0.791241	NA	#N/A
4833417C18Rik	9.02649	-1.77001	0.774349	-2.2858	0.022266	0.0514332	#N/A
4833418N02Rik	37.0061	0.479093	0.376694	1.27184	0.203432	0.317725	#N/A
4833419F23Rik	15.1061	0.354914	0.588842	0.602732	0.546687	0.66372	#N/A
4833420G17Rik	1329.46	0.0859188	0.0785159	1.09429	0.27383	0.398817	#N/A
4833422C13Rik	67.0349	1.66272	0.277085	6.00076	1.96397e-09	1.85714e-08	#N/A
4833427F10Rik	1.39985	0	3.27833	0	1	NA	#N/A
4833427G06Rik	14.8212	-0.175681	0.595715	-0.294907	0.768065	0.843038	#N/A
4833438C02Rik	639.995	1.32877	0.193945	6.85125	7.32083e-12	9.54325e-11	#N/A
4833439L19Rik	1388.57	-0.276161	0.137241	-2.01223	0.044196	0.0916537	#N/A
4833447I15Rik	4.84547	-0.413146	1.03529	-0.399063	0.689847	0.782488	#N/A
4833447P13Rik	38.6017	0.266328	0.370966	0.717931	0.4728	0.597145	#N/A
4921504A21Rik	4.34079	0.761049	1.09389	0.695727	0.4866	0.60986	#N/A
4921507G05Rik	0.487361	-2.91254	5.55688	-0.524133	0.600186	NA	#N/A
4921507L20Rik	6.7114	3.6478	1.19104	3.0627	0.00219351	0.00696834	#N/A
4921507P07Rik	5.41152	1.30851	0.733194	1.78467	0.0743145	0.140768	#N/A
4921508D12Rik	0.330887	-2.56238	7.20939	-0.355422	0.722273	NA	#N/A
4921511I17Rik	1.77967	0.677443	1.37565	0.492454	0.622399	0.729456	#N/A
4921511M17Rik	24.8853	-2.78919	0.553602	-5.03826	4.69775e-07	3.06305e-06	#N/A
4921513I03Rik	3.69194	2.86891	1.51413	1.89476	0.058124	0.114911	#N/A
4921517D16Rik	0.302703	-0.883641	7.23858	-0.122074	0.902841	NA	#N/A
4921524J17Rik	1639.81	1.01613	0.154981	6.55646	5.50985e-11	6.45295e-10	#N/A
4921525O09Rik	0.605629	0	5.32456	0	1	NA	#N/A
4921531C22Rik	89.3056	-0.14732	0.272069	-0.541482	0.588176	0.701025	#N/A
4921536K21Rik	24.4961	0.812199	0.492822	1.64806	0.0993409	0.179082	#N/A
4930401C15Rik	1.79191	3.5609	3.57389	0.996367	0.319072	0.449083	#N/A
4930401G09Rik	1.00727	0	2.36769	0	1	NA	#N/A
4930402F06Rik	0.391114	0	6.69493	0	1	NA	#N/A
4930402H24Rik	2546.82	-0.252661	0.177734	-1.42157	0.155151	0.256058	#N/A
4930404I05Rik	9.67128	-0.00108238	0.495426	-0.00218476	0.998257	1	#N/A
4930404N11Rik	93.1998	0.959591	0.22625	4.24129	2.22243e-05	0.000107962	#N/A
4930405A21Rik	51.9766	2.77325	0.582533	4.76068	1.92939e-06	1.13167e-05	#N/A
4930405O22Rik	1.41368	-2.96163	2.33822	-1.26662	0.205293	NA	#N/A
4930407I02Rik	0.890582	3.11165	2.4962	1.24655	0.212561	NA	#N/A
4930412B13Rik	0.412199	2.40655	4.21268	0.571264	0.56782	NA	#N/A
4930412C18Rik	1.35296	-0.999794	2.80575	-0.356338	0.721588	NA	#N/A
4930412L05Rik	2.71443	0.69648	1.2467	0.558657	0.576396	0.69118	#N/A
4930413G21Rik	350.752	0.177562	0.143268	1.23936	0.21521	0.332289	#N/A
4930414L22Rik	588.254	-0.712429	0.250335	-2.8459	0.00442858	0.0128299	#N/A
4930414N06Rik	91.9479	0.112387	0.29037	0.387046	0.698722	0.789199	#N/A
4930415F15Rik	2.04062	1.44416	1.74975	0.825347	0.409174	0.537624	#N/A
4930415O20Rik	3.2726	1.12367	1.29022	0.870911	0.383803	0.513807	#N/A
4930417H01Rik	6.30632	1.31266	1.08319	1.21185	0.22557	0.344122	#N/A
4930426I24Rik	5.45304	-0.179915	0.872835	-0.206127	0.836692	0.893965	#N/A
4930426L09Rik	26.0601	0.5339	0.448335	1.19085	0.233712	0.353645	#N/A
4930427A07Rik	356.747	-0.714094	0.160447	-4.45066	8.56055e-06	4.49058e-05	#N/A
4930429B21Rik	247.922	0.160234	0.174416	0.918689	0.358258	0.488614	#N/A
4930429D17Rik	1.47703	-1.57335	1.90372	-0.82646	0.408543	NA	#N/A
4930429F24Rik	1.26165	2.83501	2.15747	1.31404	0.188832	NA	#N/A
4930429P21Rik	0.830409	3.09656	2.59024	1.19547	0.231904	NA	#N/A
4930430F08Rik	789.61	-0.208536	0.241534	-0.863382	0.387927	0.517995	#N/A
4930431P03Rik	4.96679	4.68426	1.44264	3.247	0.00116628	0.00396495	#N/A
4930431P22Rik	3.57195	-0.516712	1.17805	-0.438617	0.660939	0.760123	#N/A
4930432K21Rik	127.365	1.82523	0.364572	5.0065	5.5428e-07	3.57234e-06	#N/A
4930432L08Rik	0.443877	1.78248	7.23793	0.24627	0.805473	NA	#N/A
4930438A08Rik	0.819201	4.20458	5.96667	0.704677	0.481011	NA	#N/A
4930443O20Rik	0.858599	0.992283	3.87122	0.256323	0.797702	NA	#N/A
4930444A19Rik	0.730821	0	3.37121	0	1	NA	#N/A
4930444M15Rik	0.987468	0	3.03906	0	1	NA	#N/A
4930445E18Rik	5.1488	-0.58215	1.00855	-0.577213	0.563796	0.679628	#N/A
4930445N18Rik	1.39623	-0.52715	2.1811	-0.241689	0.809021	NA	#N/A
4930447F24Rik	111.685	-1.12235	0.215903	-5.19837	2.01039e-07	1.3975e-06	#N/A
4930447K03Rik	5.45766	-1.4154	1.09933	-1.28751	0.197917	0.311042	#N/A
4930447M23Rik	0.319308	-1.84547	7.23858	-0.254949	0.798762	NA	#N/A
4930449E18Rik	0.497372	0	6.36614	0	1	NA	#N/A
4930451E10Rik	3.06557	0.747547	1.24689	0.599527	0.548821	0.665798	#N/A
4930451G09Rik	22.5128	1.59926	0.525606	3.04271	0.0023446	0.00737204	#N/A
4930452B06Rik	106.919	-0.550278	0.2393	-2.29953	0.0214746	0.0497981	#N/A
4930453N24Rik	2083.97	0.15687	0.126704	1.23808	0.215686	0.332792	#N/A
4930453O03Rik	1.51821	1.74741	7.23974	0.241364	0.809273	0.8736	#N/A
4930455C13Rik	575.961	0.704935	0.163378	4.31476	1.59778e-05	7.98084e-05	#N/A
4930455D15Rik	2.17929	3.465	1.8748	1.8482	0.0645739	0.125265	#N/A
4930461C15Rik	1.00842	0	3.12412	0	1	NA	#N/A
4930461G14Rik	5.15335	2.58453	0.971166	2.66127	0.00778467	0.0208587	#N/A
4930463O16Rik	0.34109	-1.10906	7.17837	-0.154501	0.877215	NA	#N/A
4930465K10Rik	60.6332	1.32259	0.365189	3.62167	0.000292708	0.0011462	#N/A
4930467K11Rik	0.825231	2.78326	4.41369	0.630597	0.528304	NA	#N/A
4930471M09Rik	0.32802	-1.84547	7.23858	-0.25495	0.798762	NA	#N/A
4930473A02Rik	293.734	-0.4619	0.154242	-2.99465	0.00274763	0.00849138	#N/A
4930473H19Rik	26.8158	-0.0036402	0.294897	-0.012344	0.990151	1	#N/A
4930474M22Rik	0.283727	2.89502	7.19812	0.402191	0.687543	NA	#N/A
4930478L05Rik	0.360863	-0.999734	5.06945	-0.197208	0.843665	NA	#N/A
4930479D17Rik	2.18482	1.30472	1.55005	0.841727	0.399941	0.529345	#N/A
4930480K23Rik	35.0684	-0.637097	0.348344	-1.82893	0.06741	0.129886	#N/A
4930481A15Rik	54.5298	0.303636	0.282104	1.07633	0.281781	0.407938	#N/A
4930483J18Rik	2.03348	-0.762447	1.57929	-0.482778	0.629253	0.735207	#N/A
4930483K19Rik	243.302	-0.405627	0.173687	-2.33539	0.0195229	0.0459761	#N/A
4930486F22Rik	0.994083	0.833	2.52294	0.33017	0.741271	NA	#N/A
4930486L24Rik	42.1859	-0.467378	0.396724	-1.17809	0.238759	0.359033	#N/A
4930487H11Rik	1.52257	1.57282	1.66756	0.943192	0.345583	0.476673	#N/A
4930500A05Rik	1.23486	-2.8625	2.4102	-1.18766	0.234968	NA	#N/A
4930500G05Rik	0.340115	-0.902248	7.23763	-0.124661	0.900792	NA	#N/A
4930500J02Rik	6.94542	0.483722	0.811612	0.596001	0.551174	0.667865	#N/A
4930502C15Rik	1.71124	-3.48095	1.71109	-2.03435	0.0419166	0.0877205	#N/A
4930502E09Rik	1.25328	2.39719	2.29867	1.04286	0.297012	NA	#N/A
4930503B20Rik	13.2444	2.49115	0.868723	2.8676	0.00413596	0.0121018	#N/A
4930503E14Rik	0.65198	-0.0379675	2.60467	-0.0145767	0.98837	NA	#N/A
4930503L19Rik	3198.04	0.500594	0.142007	3.52514	0.000423266	0.0015949	#N/A
4930505A04Rik	2.03815	-0.0585828	1.66997	-0.0350802	0.972016	0.991545	#N/A
4930505N22Rik	67.9733	0.394984	0.235747	1.67545	0.0938451	0.170942	#N/A
4930506C21Rik	14.3466	2.51591	0.619643	4.06026	4.90175e-05	0.000223138	#N/A
4930506M07Rik	2.89464	-2.22578	1.89903	-1.17206	0.241174	0.361872	#N/A
4930507D05Rik	432.108	0.987404	0.154642	6.38509	1.71294e-10	1.8874e-09	#N/A
4930509E16Rik	9.02985	0.111331	0.93811	0.118676	0.905532	0.94476	#N/A
4930511A08Rik	1.94101	1.52208	1.80653	0.842542	0.399485	0.529063	#N/A
4930511E03Rik	2.23339	4.59788	2.42868	1.89316	0.0583364	0.115267	#N/A
4930511M06Rik	31.635	-0.561108	0.338975	-1.65531	0.0978617	0.176862	#N/A
4930512B01Rik	153.092	0.225875	0.210344	1.07384	0.282896	0.40899	#N/A
4930512H18Rik	1.25472	-0.0285198	2.62814	-0.0108517	0.991342	NA	#N/A
4930513D17Rik	0.423583	0	7.25987	0	1	NA	#N/A
4930513L16Rik	0.355674	0.923503	7.25987	0.127207	0.898777	NA	#N/A
4930513N10Rik	449.93	-0.297314	0.182388	-1.63012	0.103077	0.184667	#N/A
4930515G01Rik	18.5303	-1.11467	0.394206	-2.82763	0.00468945	0.0134656	#N/A
4930517G24Rik	0.320565	0.923545	7.25987	0.127212	0.898772	NA	#N/A
4930517O19Rik	0.886885	0	3.66645	0	1	NA	#N/A
4930518F22Rik	387.478	0.0284172	0.140142	0.202774	0.839311	0.895747	#N/A
4930519F16Rik	6.55383	-0.116399	0.826306	-0.140867	0.887975	0.930879	#N/A
4930520O04Rik	8.17814	0.0575455	0.668936	0.0860254	0.931446	0.963958	#N/A
4930521E06Rik	0.411782	0.955785	7.1785	0.133146	0.894078	NA	#N/A
4930521O11Rik	1.51506	0.929398	3.03746	0.305979	0.759621	0.837091	#N/A
4930522L14Rik	107.903	-0.388905	0.371226	-1.04762	0.294813	0.422116	#N/A
4930522P08Rik	7.90485	-1.24243	0.756855	-1.64157	0.10068	0.181021	#N/A
4930523C07Rik	112.462	-0.671654	0.248831	-2.69923	0.00694991	0.0189458	#N/A
4930524B15Rik	2.35225	4.61906	2.27001	2.03482	0.0418687	0.0876408	#N/A
4930525D18Rik	0.886944	-0.0964826	4.02119	-0.0239935	0.980858	NA	#N/A
4930525G20Rik	5.85429	0.0140315	1.74188	0.00805538	0.993573	1	#N/A
4930526H09Rik	1.64799	3.14414	2.74431	1.1457	0.251921	0.374477	#N/A
4930526I15Rik	135.367	0.249949	0.186315	1.34154	0.179746	0.288084	#N/A
4930528A17Rik	71.9942	-0.615029	0.269737	-2.2801	0.0226015	0.052087	#N/A
4930528G23Rik	0.332331	0	7.25987	0	1	NA	#N/A
4930528H21Rik	0.477052	0	6.49142	0	1	NA	#N/A
4930533B01Rik	0.932287	-3.1723	2.74842	-1.15423	0.248408	NA	#N/A
4930533I22Rik	2.93333	-0.16118	1.13022	-0.142609	0.886599	0.929943	#N/A
4930538K18Rik	1.06599	1.39421	2.17311	0.641575	0.521149	NA	#N/A
4930539E08Rik	0.292074	0	7.25987	0	1	NA	#N/A
4930539J05Rik	189.226	-0.16372	0.174558	-0.937909	0.348291	0.478967	#N/A
4930543D07Rik	31.1159	0.851149	0.344073	2.47375	0.0133705	0.0333092	#N/A
4930543E12Rik	7.09113	3.33357	1.29042	2.58331	0.00978565	0.0254755	#N/A
4930544M13Rik	0.351252	0	7.25987	0	1	NA	#N/A
4930545L23Rik	0.362119	1.92882	7.2308	0.26675	0.789662	NA	#N/A
4930546K05Rik	0.61989	-3.849	5.19003	-0.741615	0.458321	NA	#N/A
4930547H16Rik	0.343231	0	7.25987	0	1	NA	#N/A
4930548G14Rik	21.5192	-1.0422	1.30808	-0.796742	0.425601	0.553454	#N/A
4930548H24Rik	1.32735	-0.440509	2.14232	-0.205622	0.837086	NA	#N/A
4930549G23Rik	1.63581	-1.00888	1.64457	-0.613464	0.539569	0.657335	#N/A
4930550C14Rik	172.22	-0.744403	0.242025	-3.07573	0.0020999	0.00670287	#N/A
4930552P12Rik	6.05178	3.78456	1.58612	2.38604	0.0170308	0.0408447	#N/A
4930553P18Rik	0.510828	0.923658	4.27396	0.216113	0.8289	NA	#N/A
4930554I06Rik	0.312539	0	7.25987	0	1	NA	#N/A
4930555B11Rik	0.455291	0	4.76479	0	1	NA	#N/A
4930556G01Rik	2.70991	4.85832	1.73821	2.79502	0.0051897	0.0147083	#N/A
4930556M19Rik	29.7592	0.0193176	0.414915	0.0465581	0.962865	0.986137	#N/A
4930557J02Rik	0.433898	-0.884174	6.62557	-0.133449	0.893838	NA	#N/A
4930557K07Rik	6.79338	-0.182305	0.64842	-0.281153	0.778593	0.850811	#N/A
4930558J18Rik	131.143	0.144125	0.289349	0.498102	0.618412	0.726501	#N/A
4930562C15Rik	2.32316	0.837536	1.88635	0.443999	0.657044	0.757345	#N/A
4930562F07Rik	71.8408	-0.636718	0.221745	-2.8714	0.00408657	0.0119867	#N/A
4930563E22Rik	11.0175	0.956934	0.618855	1.5463	0.122033	0.210987	#N/A
4930564D02Rik	2.6825	3.94376	1.70775	2.30933	0.020925	0.0487311	#N/A
4930565N06Rik	12.5454	0.466301	0.575099	0.810819	0.417469	0.545715	#N/A
4930567H12Rik	0.265703	0	7.25987	0	1	NA	#N/A
4930570E03Rik	0.469945	0	7.25987	0	1	NA	#N/A
4930570G19Rik	21.6342	-0.163394	0.525282	-0.311059	0.755756	0.834324	#N/A
4930572G02Rik	1.34816	1.57335	1.83429	0.857745	0.391033	NA	#N/A
4930577N17Rik	186.069	-0.344429	0.171354	-2.01005	0.0444258	0.09197	#N/A
4930578M01Rik	2.17989	0.353576	1.50963	0.234213	0.814819	0.876992	#N/A
4930579C12Rik	6.37543	2.02474	1.04404	1.93934	0.0524603	0.10544	#N/A
4930579D09Rik	0.356574	0	7.25987	0	1	NA	#N/A
4930579F01Rik	0.328664	0	7.25987	0	1	NA	#N/A
4930579G18Rik	101.191	0.0959268	0.292966	0.327433	0.74334	0.824824	#N/A
4930579G24Rik	219.205	-0.954964	0.167737	-5.69322	1.24666e-08	1.05146e-07	#N/A
4930579K19Rik	7.46068	-0.289017	0.807964	-0.35771	0.72056	0.806833	#N/A
4930581F22Rik	33.0483	-1.29571	0.364764	-3.55218	0.000382054	0.00145557	#N/A
4930583I09Rik	0.554289	1.78603	4.15181	0.430181	0.667064	NA	#N/A
4930583K01Rik	0.268429	0	7.25987	0	1	NA	#N/A
4930586N03Rik	6.10191	1.15474	0.780527	1.47944	0.139023	0.234464	#N/A
4930588J15Rik	0.280516	0	7.25987	0	1	NA	#N/A
4930589L23Rik	0.482425	0	5.47205	0	1	NA	#N/A
4930590L20Rik	3.83232	4.90523	1.41829	3.45856	0.000543064	0.00199196	#N/A
4930592A05Rik	24.031	-0.592003	0.287941	-2.05599	0.0397838	0.0839992	#N/A
4930593A02Rik	3.48771	-0.544645	1.20876	-0.450583	0.65229	0.753522	#N/A
4930594M22Rik	25.2933	-0.31994	0.458525	-0.697759	0.485328	0.608857	#N/A
4930595D18Rik	0.489514	2.40658	4.86663	0.494506	0.620949	NA	#N/A
4930596I21Rik	0.433403	1.74823	6.56186	0.266423	0.789913	NA	#N/A
4930597A21Rik	0.457894	-0.0379795	3.49033	-0.0108814	0.991318	NA	#N/A
4930599N23Rik	8.07302	1.47419	0.680691	2.16572	0.0303325	0.0667203	#N/A
4931402G19Rik	11.0542	0.74426	0.553422	1.34483	0.178679	0.286805	#N/A
4931403G20Rik	33.2487	0.549412	0.340947	1.61143	0.107086	0.190399	#N/A
4931406C07Rik	496.705	-0.669671	0.140403	-4.76962	1.84576e-06	1.08762e-05	#N/A
4931406P16Rik	1231.48	-0.834785	0.138299	-6.0361	1.5788e-09	1.51456e-08	#N/A
4931408D14Rik	7.46087	2.22521	0.920355	2.41778	0.0156156	0.03796	#N/A
4931412M21	0.573921	2.85784	6.14634	0.464966	0.641956	NA	#N/A
4931413K12Rik	5.51681	-0.164357	1.07791	-0.152477	0.878811	0.923997	#N/A
4931414P19Rik	205.292	-0.0931404	0.182332	-0.510829	0.609471	0.719307	#N/A
4931422A03Rik	76.8815	-0.361402	0.231142	-1.56355	0.117923	0.205299	#N/A
4931423N10Rik	0.954714	0	3.46149	0	1	NA	#N/A
4931428F04Rik	710.176	0.0894669	0.190033	0.470796	0.637786	0.742236	#N/A
4931431B13Rik	1.02065	2.44409	2.49013	0.981508	0.326342	NA	#N/A
4931431C16Rik	20.5336	-0.407174	0.421004	-0.96715	0.333469	0.46459	#N/A
4931440F15Rik	12.1807	0.175666	0.475348	0.369552	0.711716	0.798714	#N/A
4931440J10Rik	3.75675	0	1.83415	0	1	1	#N/A
4931440P22Rik	449.732	0.619456	0.221065	2.80215	0.00507635	0.0144305	#N/A
4932412D23Rik	0.992222	1.75025	5.35694	0.326727	0.743875	NA	#N/A
4932416H05Rik	132.441	-0.250346	0.200327	-1.24969	0.211414	0.327531	#N/A
4932438A13Rik	3846.38	0.362486	0.147789	2.45272	0.0141782	0.0349748	#N/A
4932438H23Rik	1.38347	2.59589	2.36146	1.09927	0.271651	NA	#N/A
4932441J04Rik	7.77169	-1.7775	0.736923	-2.41206	0.0158628	0.0384771	#N/A
4932443L11Rik	1.80358	-1.88346	1.91011	-0.986048	0.324109	0.454134	#N/A
4932702P03Rik	10.2138	-1.84921	0.604144	-3.06088	0.00220684	0.0070042	#N/A
4933400B14Rik	1.34517	2.75836	2.60013	1.06085	0.288756	NA	#N/A
4933400F21Rik	0.644977	-1.84873	4.70938	-0.392564	0.694641	NA	#N/A
4933402D24Rik	0.431715	1.75141	4.90181	0.357297	0.720869	NA	#N/A
4933402J15Rik	1.141	3.4061	2.1659	1.5726	0.115812	NA	#N/A
4933404O12Rik	1302.81	-0.571471	0.110406	-5.17608	2.26596e-07	1.56114e-06	#N/A
4933405D12Rik	3.52852	1.25136	1.66076	0.753484	0.451159	0.577215	#N/A
4933405L10Rik	5.36487	-0.342644	0.992997	-0.345061	0.730049	0.814345	#N/A
4933406C10Rik	2.77549	1.00754	1.32617	0.759738	0.447411	0.573775	#N/A
4933406G16Rik	1.51922	-0.918881	2.203	-0.417105	0.676601	0.772123	#N/A
4933406I18Rik	1.31945	3.28196	2.3085	1.42169	0.155117	NA	#N/A
4933406M09Rik	0.791292	3.16389	3.47373	0.910803	0.362399	NA	#N/A
4933407K13Rik	394.446	1.61001	0.229309	7.02115	2.20045e-12	3.03211e-11	#N/A
4933408B17Rik	2.23357	0.792014	1.22235	0.647945	0.51702	0.637782	#N/A
4933408J17Rik	1146.54	-0.301703	0.160605	-1.87855	0.0603066	0.118417	#N/A
4933411E08Rik	3.88405	1.15554	1.0785	1.07143	0.283976	0.410052	#N/A
4933411G11Rik	1.23043	-1.90875	2.34799	-0.81293	0.416258	NA	#N/A
4933411K16Rik	5.30634	-0.461724	1.2945	-0.356683	0.721329	0.807491	#N/A
4933412E12Rik	441.334	-0.488144	0.177457	-2.75078	0.00594535	0.0165198	#N/A
4933412O06Rik	1.20887	-1.49185	2.99301	-0.498444	0.618171	NA	#N/A
4933413G19Rik	109.524	-0.160782	0.231029	-0.695939	0.486467	0.609815	#N/A
4933413J09Rik	2.60065	2.78732	1.70861	1.63134	0.102819	0.184312	#N/A
4933415F23Rik	0.943664	-0.471642	1.9886	-0.237173	0.812523	NA	#N/A
4933416M07Rik	75.5787	1.45094	0.288993	5.0207	5.14845e-07	3.33381e-06	#N/A
4933417D19Rik	7.29871	1.47232	0.788716	1.86674	0.0619383	0.121019	#N/A
4933417E11Rik	5.71224	0.493598	1.23213	0.400604	0.688712	0.781656	#N/A
4933421O10Rik	90.2114	0.591715	0.321444	1.84081	0.0656501	0.12698	#N/A
4933422A05Rik	4.52492	3.98334	1.46287	2.72297	0.00646985	0.0178055	#N/A
4933424G05Rik	0.970164	2.78228	2.42545	1.14712	0.251331	NA	#N/A
4933424G06Rik	1.85098	1.44085	1.93076	0.74626	0.45551	0.580897	#N/A
4933425B07Rik	0.610606	1.74772	7.03193	0.24854	0.803717	NA	#N/A
4933427D06Rik	0.518564	0	4.86633	0	1	NA	#N/A
4933427D14Rik	1080.4	0.426426	0.122424	3.4832	0.000495456	0.00183481	#N/A
4933427E11Rik	28.2219	-0.649883	0.425899	-1.52591	0.127033	0.21784	#N/A
4933427G17Rik	4.81177	2.84397	1.41754	2.00627	0.0448273	0.0925653	#N/A
4933427G23Rik	5.67874	0.0876471	0.74636	0.117433	0.906517	0.945289	#N/A
4933428G20Rik	0.371848	0.923682	4.42477	0.208753	0.834641	NA	#N/A
4933430H16Rik	5.65516	3.77695	1.41939	2.66097	0.00779166	0.0208743	#N/A
4933430I17Rik	8.53386	0.21382	0.77229	0.276865	0.781884	0.853155	#N/A
4933431E20Rik	300.457	-1.18215	0.231173	-5.11373	3.15859e-07	2.11662e-06	#N/A
4933431G14Rik	0.318388	1.78249	7.23793	0.24627	0.805473	NA	#N/A
4933431K23Rik	1.60098	-4.87554	2.10736	-2.31357	0.0206911	0.0483071	#N/A
4933432I09Rik	1.01198	0.811167	2.44214	0.332154	0.739773	NA	#N/A
4933433G15Rik	2.92582	-0.300933	1.35988	-0.221294	0.824864	0.88495	#N/A
4933433G19Rik	68.0886	0.181419	0.237136	0.765043	0.444246	0.570617	#N/A
4933433H22Rik	25.0639	-0.513577	0.453132	-1.13339	0.257049	0.38017	#N/A
4933434E20Rik	1278.78	0.423526	0.191757	2.20866	0.0271982	0.0608445	#N/A
4933438A12Rik	1.55121	-0.0721458	1.85199	-0.0389557	0.968926	0.989749	#N/A
4933439C10Rik	340.734	0.270338	0.191512	1.41159	0.158069	0.260011	#N/A
4933440J02Rik	1.21809	0.923704	3.93022	0.235026	0.814188	NA	#N/A
5031414D18Rik	57.3811	0.441661	0.365259	1.20917	0.226597	0.345393	#N/A
5031425E22Rik	397.675	-0.652624	0.197333	-3.30723	0.000942241	0.00328004	#N/A
5031425F14Rik	0.296817	0	7.25987	0	1	NA	#N/A
5031426D15Rik	0.605887	-2.43308	4.1133	-0.591514	0.554176	NA	#N/A
5031434O11Rik	1.97293	3.5808	2.30677	1.5523	0.12059	0.208776	#N/A
5031439G07Rik	2560.11	-0.896512	0.107162	-8.36597	5.96243e-17	1.34376e-15	#N/A
5033403F01Rik	21.8428	2.25373	0.597139	3.77421	0.000160512	0.000659769	#N/A
5033406O09Rik	17.7568	-2.55131	1.00425	-2.54051	0.0110692	0.0282411	#N/A
5033417F24Rik	3.76695	0.604402	0.915799	0.659973	0.509271	0.630748	#N/A
5033421B08Rik	7.83477	-0.967005	0.743761	-1.30016	0.193547	0.305497	#N/A
5033430I15Rik	92.5494	-1.17703	0.26592	-4.42624	9.58897e-06	4.98906e-05	#N/A
5133400J02Rik	0.373576	2.85813	7.19901	0.397017	0.691355	NA	#N/A
5330411J11Rik	0.334349	0	7.25987	0	1	NA	#N/A
5330416C01Rik	0.534116	3.15134	4.64312	0.678713	0.49732	NA	#N/A
5330417C22Rik	1.48332	-2.4425	2.45026	-0.996833	0.318845	NA	#N/A
5330426P16Rik	349.14	-0.0219869	0.149024	-0.14754	0.882706	0.927111	#N/A
5330438D12Rik	71.7438	-0.107459	0.231036	-0.465116	0.641848	0.745119	#N/A
5430401F13Rik	1.00772	2.35037	3.35998	0.699517	0.484229	NA	#N/A
5430402O13Rik	3.52392	4.96488	1.44928	3.42577	0.000613063	0.00221795	#N/A
5430403N17Rik	25.6893	5.09005	1.14027	4.46389	8.04849e-06	4.24816e-05	#N/A
5430405H02Rik	451.841	-0.28199	0.135426	-2.08225	0.0373196	0.0797341	#N/A
5430416N02Rik	2851.77	3.44397	0.212021	16.2435	2.48269e-59	7.65011e-57	#N/A
5430419D17Rik	6.69654	-3.5129	1.34446	-2.61288	0.00897839	0.0236565	#N/A
5430421F17Rik	1.63371	-1.7603	1.61198	-1.09202	0.274826	0.399845	#N/A
5430421N21Rik	1.20267	2.16814	2.43646	0.889873	0.373534	NA	#N/A
5430425K12Rik	7.70352	-0.807111	1.34833	-0.5986	0.549439	0.666322	#N/A
5430427O19Rik	0.767837	2.39582	3.76458	0.63641	0.524509	NA	#N/A
5430431A17Rik	1.33074	-0.109035	1.68518	-0.0647023	0.948411	NA	#N/A
5430435G22Rik	142.695	-2.91932	0.26385	-11.0643	1.86905e-28	1.03738e-26	#N/A
5430435K18Rik	2.37295	0.611723	1.4218	0.430247	0.667016	0.764608	#N/A
5430437J10Rik	15.013	2.99601	1.30417	2.29726	0.0216037	0.050052	#N/A
5530601H04Rik	485.461	-0.361913	0.1892	-1.91286	0.0557664	0.110974	#N/A
5730403I07Rik	0.291422	1.7476	7.23974	0.241389	0.809253	NA	#N/A
5730405O15Rik	12.7151	0.37752	0.729478	0.51752	0.604793	0.715392	#N/A
5730408K05Rik	55.4603	-1.03289	0.519972	-1.98643	0.0469851	0.0962538	#N/A
5730409E04Rik	111.31	-0.854065	0.215554	-3.96218	7.42693e-05	0.000326529	#N/A
5730409K12Rik	8.18944	0.544384	1.10808	0.491285	0.623225	0.730235	#N/A
5730420D15Rik	0.554983	0	7.25987	0	1	NA	#N/A
5730422E09Rik	3.66259	1.96134	1.13063	1.73474	0.0827865	0.15388	#N/A
5730455P16Rik	1111.53	0.375474	0.10397	3.61135	0.000304602	0.0011868	#N/A
5730480H06Rik	11.7213	0.454364	0.719506	0.631494	0.527718	0.647226	#N/A
5730507C01Rik	9.27511	-0.466153	0.617597	-0.754785	0.450378	0.576463	#N/A
5730508B09Rik	45.3596	1.16756	0.54013	2.16162	0.0306476	0.0672808	#N/A
5730559C18Rik	344.418	-1.32336	0.203639	-6.49856	8.10898e-11	9.27917e-10	#N/A
5830403F22Rik	17.8374	-1.52343	0.825434	-1.84561	0.0649482	0.12585	#N/A
5830415F09Rik	295.793	0.300295	0.185153	1.62188	0.10483	0.187314	#N/A
5830416P10Rik	136.318	1.4626	0.424755	3.4434	0.000574455	0.00209012	#N/A
5830418P13Rik	2.24483	2.27155	1.64296	1.3826	0.166787	0.271408	#N/A
5830428H23Rik	406.027	-0.0961863	0.235843	-0.40784	0.683391	0.777361	#N/A
5830428M24Rik	3.28771	4.21667	1.87981	2.24314	0.0248878	0.0563601	#N/A
5830432E09Rik	39.3248	-1.73267	0.282648	-6.13015	8.77938e-10	8.71695e-09	#N/A
5830433I10Rik	119.046	0.186945	0.215487	0.867548	0.385642	0.515728	#N/A
5830444B04Rik	45.6637	0.226837	0.481992	0.470625	0.637909	0.742282	#N/A
5830454E08Rik	4.96359	-1.0315	1.04665	-0.98552	0.324369	0.454319	#N/A
5830473C10Rik	0.610812	0	3.75132	0	1	NA	#N/A
5930403L14Rik	54.4028	0.366157	0.332009	1.10285	0.270091	0.39501	#N/A
5930430L01Rik	156.554	-1.9199	0.235827	-8.14114	3.91588e-16	8.07205e-15	#N/A
6030408B16Rik	2.39628	2.92047	1.53936	1.8972	0.0578017	0.1144	#N/A
6030419C18Rik	694.81	0.645725	0.118417	5.45297	4.95366e-08	3.80291e-07	#N/A
6030426L16Rik	5.14869	-0.506156	0.625748	-0.808881	0.418584	0.546652	#N/A
6030443J06Rik	79.7654	-0.0898941	0.259965	-0.345794	0.729498	0.813933	#N/A
6030458C11Rik	544.645	-0.0540167	0.129657	-0.416611	0.676963	0.772387	#N/A
6030466F02Rik	0.404955	0.92354	7.25987	0.127212	0.898773	NA	#N/A
6030468B19Rik	0.78646	2.41567	2.83162	0.853106	0.3936	NA	#N/A
6030469F06Rik	0.37059	0	7.25987	0	1	NA	#N/A
6230400D17Rik	37.1859	1.11552	0.443827	2.51341	0.0119572	0.0301877	#N/A
6330403K07Rik	2.59821	1.51112	1.1896	1.27027	0.203987	0.318453	#N/A
6330408A02Rik	219.225	0.645009	0.163921	3.93488	8.32383e-05	0.000361603	#N/A
6330409D20Rik	0.324313	1.37004	7.21452	0.1899	0.849387	NA	#N/A
6330415G19Rik	264.882	0.606681	0.206434	2.93886	0.00329419	0.00995331	#N/A
6330416G13Rik	192.576	1.53423	0.17912	8.56534	1.07753e-17	2.60591e-16	#N/A
6330418K02Rik	29.5639	0.106684	0.402613	0.26498	0.791025	0.860084	#N/A
6330419J24Rik	1.71904	0.241952	1.51581	0.159619	0.873181	0.919557	#N/A
6430531B16Rik	4.27726	3.43551	1.52385	2.2545	0.0241647	0.0550295	#N/A
6430548M08Rik	512.798	2.92902	0.242747	12.0661	1.5945e-33	1.26653e-31	#N/A
6430550D23Rik	50.2515	-0.847151	0.307269	-2.75703	0.00583283	0.0162615	#N/A
6430562O15Rik	682.563	0.131894	0.0962076	1.37093	0.170396	0.276144	#N/A
6430571L13Rik	2.78568	2.26225	1.34431	1.68284	0.092407	0.168744	#N/A
6430573F11Rik	4.4467	-0.317163	1.1317	-0.280253	0.779283	0.851448	#N/A
6430590A07Rik	1.46943	2.83681	1.66991	1.69877	0.0893619	NA	#N/A
6430710C18Rik	1.64403	4.79918	3.04257	1.57734	0.114716	0.200629	#N/A
6530402F18Rik	94.0565	0.144085	0.234612	0.614143	0.539121	0.656928	#N/A
6720432D03Rik	24.3923	0.241382	0.46441	0.519761	0.60323	0.714253	#N/A
6720468P15Rik	1.48767	0.483575	1.96544	0.246039	0.805652	NA	#N/A
6720483E21Rik	0.474455	-0.0379601	4.66522	-0.00813683	0.993508	NA	#N/A
6720489N17Rik	41.3144	-1.68807	0.494278	-3.41523	0.000637289	0.0022963	#N/A
6820408C15Rik	2.94292	2.90205	1.71686	1.69033	0.0909657	0.166614	#N/A
6820426E19Rik	1.11858	-1.89428	2.31812	-0.81716	0.413837	NA	#N/A
7420700N18Rik	0.996301	2.1154	3.07083	0.688869	0.490906	NA	#N/A
8030423F21Rik	0.312796	0	7.25987	0	1	NA	#N/A
8030443G20Rik	0.325834	-0.999683	7.02028	-0.142399	0.886765	NA	#N/A
8030451A03Rik	51.3721	2.39655	0.470458	5.09409	3.50429e-07	2.33689e-06	#N/A
8030453O22Rik	1.45154	0.973568	1.28366	0.758431	0.448193	NA	#N/A
8030455M16Rik	1.28692	2.76863	3.41893	0.809793	0.418059	NA	#N/A
8030462N17Rik	648.516	0.896546	0.196976	4.55156	5.325e-06	2.8909e-05	#N/A
8430408G22Rik	1.34073	4.18401	3.2432	1.29009	0.19702	NA	#N/A
8430419K02Rik	14.5981	-0.153378	0.553971	-0.27687	0.78188	0.853155	#N/A
8430419L09Rik	490.267	-0.182297	0.159347	-1.14403	0.252613	0.375473	#N/A
8430423G03Rik	15.9179	-1.04299	0.769695	-1.35507	0.175396	0.282815	#N/A
8430426J06Rik	2.31148	-0.563448	1.46631	-0.384263	0.700784	0.79057	#N/A
8430429K09Rik	178.653	-0.891735	0.246519	-3.61731	0.000297682	0.00116364	#N/A
8430430B14Rik	1.7317	1.88782	2.33413	0.808788	0.418637	0.546681	#N/A
8430436N08Rik	16.4095	-2.74167	1.5065	-1.81989	0.0687756	0.132096	#N/A
9030025P20Rik	279.599	0.182043	0.144816	1.25707	0.208729	0.324214	#N/A
9030612E09Rik	13.5178	-0.118185	0.659936	-0.179085	0.857871	0.908986	#N/A
9030617O03Rik	592.782	-0.772056	0.147059	-5.24996	1.52128e-07	1.08105e-06	#N/A
9030624G23Rik	3.73341	-1.062	0.877082	-1.21084	0.225958	0.344537	#N/A
9030624J02Rik	3372.18	-0.321607	0.0936801	-3.43303	0.000596879	0.00216509	#N/A
9130008F23Rik	395.67	1.56494	0.181385	8.62774	6.25781e-18	1.55333e-16	#N/A
9130011E15Rik	1276.06	0.626189	0.109435	5.72204	1.05251e-08	8.97875e-08	#N/A
9130015A21Rik	1.56497	2.47924	2.15299	1.15153	0.249513	0.371608	#N/A
9130019O22Rik	15.189	-0.441542	0.47949	-0.920858	0.357125	0.487663	#N/A
9130019P16Rik	2.75873	0.396025	0.909633	0.435368	0.663295	0.761957	#N/A
9130023H24Rik	73.7755	0.276224	0.23158	1.19278	0.232956	0.35283	#N/A
9130024F11Rik	156.805	-0.13989	0.190789	-0.733216	0.463427	0.588731	#N/A
9130208D14Rik	34.8146	2.1285	0.474705	4.48384	7.33114e-06	3.88444e-05	#N/A
9130221H12Rik	2063.57	-0.237133	0.0929721	-2.55058	0.0107543	0.0275715	#N/A
9130227L01Rik	1.09279	0	4.17189	0	1	NA	#N/A
9130230L23Rik	1.86959	1.80321	2.19322	0.822176	0.410976	0.539516	#N/A
9130401M01Rik	3702.11	-0.0885216	0.185038	-0.478396	0.632368	0.738093	#N/A
9130409I23Rik	0.63778	-0.158989	2.93549	-0.054161	0.956807	NA	#N/A
9230105E05Rik	0.735879	1.91971	4.12422	0.465472	0.641594	NA	#N/A
9230110C19Rik	171.94	-0.371973	0.27942	-1.33123	0.183112	0.292586	#N/A
9230112J17Rik	1.24927	2.34533	2.74209	0.855309	0.39238	NA	#N/A
9230114K14Rik	95.7047	-0.589744	0.259323	-2.27417	0.022956	0.0527406	#N/A
9230116L04Rik	40.92	-0.666992	1.33395	-0.500013	0.617066	0.725587	#N/A
9230116N13Rik	62.4884	0.186668	0.280205	0.666185	0.505293	0.626994	#N/A
9330020H09Rik	31.3479	-0.0721242	0.372391	-0.193679	0.846427	0.900652	#N/A
9330102E08Rik	17.1205	1.2405	0.6332	1.95909	0.050102	0.10151	#N/A
9330104G04Rik	10.6967	0.299681	0.93119	0.321826	0.747585	0.827706	#N/A
9330111N05Rik	0.551065	0	7.25987	0	1	NA	#N/A
9330117O12Rik	0.498282	0	6.35966	0	1	NA	#N/A
9330133O14Rik	196.419	-0.246154	0.157584	-1.56205	0.118277	0.205827	#N/A
9330136K24Rik	14.027	-0.242845	0.550504	-0.441133	0.659117	0.759053	#N/A
9330151L19Rik	62.4605	-0.300318	0.24559	-1.22285	0.221388	0.339132	#N/A
9330154J02Rik	143.705	-0.582177	0.183733	-3.1686	0.00153177	0.00506383	#N/A
9330154K18Rik	20.4919	7.74382	1.23723	6.25898	3.87511e-10	4.06431e-09	#N/A
9330159F19Rik	2.71679	0.302107	1.57592	0.191703	0.847975	0.901633	#N/A
9330159M07Rik	33.9816	-0.0710221	0.38614	-0.183928	0.85407	0.906289	#N/A
9330162012Rik	7.5157	-0.0936023	0.704747	-0.132817	0.894338	0.935699	#N/A
9330175E14Rik	2.26798	-1.1543	1.48467	-0.777479	0.436876	0.56354	#N/A
9330175M20Rik	3.91253	2.05076	1.23376	1.6622	0.0964729	0.174842	#N/A
9330179D12Rik	26.2939	1.53032	0.503256	3.04084	0.00235916	0.0074139	#N/A
9330182L06Rik	5.54169	1.30866	1.3219	0.989989	0.32218	0.451997	#N/A
9330188P03Rik	2.23599	-0.999787	2.56393	-0.389943	0.696579	0.787535	#N/A
9330198N18Rik	0.511494	0	6.35525	0	1	NA	#N/A
9430008C03Rik	6325.48	2.237	0.19904	11.2389	2.62575e-29	1.57474e-27	#N/A
9430015G10Rik	316.647	0.386577	0.156419	2.47143	0.0134575	0.0334881	#N/A
9430016H08Rik	1344.66	0.457188	0.0805432	5.67631	1.37628e-08	1.15047e-07	#N/A
9430018G01Rik	25.2395	-0.647526	0.507517	-1.27587	0.202002	0.316044	#N/A
9430020K01Rik	1824.7	0.0259876	0.129727	0.200326	0.841226	0.897195	#N/A
9430037G07Rik	34.0006	-0.927335	0.407986	-2.27296	0.0230286	0.052887	#N/A
9430038I01Rik	91.1979	-0.415122	0.205712	-2.01797	0.0435939	0.0905415	#N/A
9430060I03Rik	189.681	-0.242046	0.207028	-1.16915	0.242345	0.363202	#N/A
9430065F17Rik	7.69329	0.698249	1.00689	0.693469	0.488015	0.610942	#N/A
9430069I07Rik	2.67445	0.508265	1.52677	0.332901	0.739209	0.821946	#N/A
9430076C15Rik	61.9626	3.17016	0.646607	4.90277	9.44945e-07	5.8295e-06	#N/A
9430078G10Rik	423.728	0.0152598	0.160865	0.0948608	0.924425	0.958703	#N/A
9430078K24Rik	1.97561	-1.95827	1.60299	-1.22163	0.221846	0.339676	#N/A
9430083A17Rik	3.77184	-0.297585	1.22061	-0.2438	0.807385	0.8723	#N/A
9430091E24Rik	82.7894	0.0322777	0.258869	0.124688	0.900771	0.940722	#N/A
9430097D07Rik	0.350074	0.786383	6.91216	0.113768	0.909422	NA	#N/A
9530026P05Rik	2.59669	0.522367	1.73252	0.301507	0.763028	0.839345	#N/A
9530027J09Rik	554.473	0.648761	0.152049	4.2668	1.98299e-05	9.71226e-05	#N/A
9530034E10Rik	12.1798	3.62301	1.38535	2.61524	0.00891656	0.0235282	#N/A
9530052C20Rik	60.2976	0.148609	0.37071	0.400877	0.688511	0.781621	#N/A
9530052E02Rik	1.41323	2.91036	2.41367	1.20578	0.227901	NA	#N/A
9530053A07Rik	18.9902	1.15516	0.540615	2.13675	0.0326179	0.0710479	#N/A
9530053H05Rik	3.53923	3.61436	2.22251	1.62625	0.103895	0.18592	#N/A
9530059O14Rik	0.494553	0.914369	5.32912	0.17158	0.863768	NA	#N/A
9530062K07Rik	6.0298	2.47739	1.03676	2.38956	0.0168688	0.0405268	#N/A
9530068E07Rik	3331.21	-0.694025	0.118432	-5.86013	4.62494e-09	4.1767e-08	#N/A
9530077C05Rik	716.207	-0.0192069	0.149939	-0.128098	0.898071	0.938726	#N/A
9530082P21Rik	750.074	0.107264	0.106552	1.00668	0.314087	0.443361	#N/A
9630013D21Rik	21.3945	-0.137202	0.578225	-0.237281	0.812439	0.87522	#N/A
9630013K17Rik	5.5645	0.120948	0.75992	0.159159	0.873543	0.919703	#N/A
9630028B13Rik	0.611705	-2.91219	4.33266	-0.672148	0.501489	NA	#N/A
9630028H03Rik	3.79828	2.32296	1.43843	1.61493	0.106325	0.189475	#N/A
9630033F20Rik	297.33	0.368846	0.179705	2.0525	0.040121	0.0845768	#N/A
9830107B12Rik	0.499529	0	7.25987	0	1	NA	#N/A
9830132P13Rik	0.378798	0	7.25987	0	1	NA	#N/A
9830147E19Rik	55.3655	-0.459848	0.21815	-2.10795	0.0350356	0.0755906	#N/A
9930012K11Rik	241.118	-1.47442	0.243705	-6.05002	1.44826e-09	1.39835e-08	#N/A
9930014A18Rik	183.431	1.32907	0.203564	6.529	6.62121e-11	7.65422e-10	#N/A
9930021J03Rik	1417.71	-0.0756924	0.138101	-0.548096	0.583626	0.696951	#N/A
9930104L06Rik	216.157	1.19692	0.148851	8.04103	8.9086e-16	1.76709e-14	#N/A
9930111J21Rik1	38.3953	-0.243127	0.515782	-0.471375	0.637373	0.742093	#N/A
9930111J21Rik2	20.484	-0.401237	0.574361	-0.69858	0.484815	0.608559	#N/A
a	1.73827	-1.49516	1.56147	-0.957537	0.338297	0.469569	#N/A
A130010J15Rik	152.745	0.177838	0.246714	0.720826	0.471017	0.595166	#N/A
A130051J06Rik	11.4672	1.3044	0.623645	2.09158	0.0364759	0.078199	#N/A
A230001M10Rik	0.729549	1.78681	3.86803	0.461943	0.644122	NA	#N/A
A230006K03Rik	21.3825	7.20548	1.25098	5.75988	8.41736e-09	7.30267e-08	#N/A
A230020J21Rik	368.804	-0.1449	0.162281	-0.892896	0.371913	0.502596	#N/A
A230028O05Rik	25.865	-1.51853	0.521163	-2.91373	0.00357142	0.0106844	#N/A
A230046K03Rik	4354.97	-0.146862	0.115851	-1.26768	0.204911	0.319478	#N/A
A230050P20Rik	4.54058	0.759636	1.01556	0.748	0.45446	0.580109	#N/A
A230056J06Rik	0.928472	0	3.07825	0	1	NA	#N/A
A230056P14Rik	87.9168	-0.719906	0.27942	-2.57643	0.0099826	0.0259165	#N/A
A230057D06Rik	15.0711	3.03414	0.72311	4.19596	2.71722e-05	0.000130228	#N/A
A230065H16Rik	0.371874	0	7.25987	0	1	NA	#N/A
A230070E04Rik	1.07934	0.820948	7.23793	0.113423	0.909695	NA	#N/A
A230072C01Rik	103.601	-0.105954	0.237572	-0.44599	0.655605	0.75608	#N/A
A230072E10Rik	2.6628	4.28063	1.67263	2.55922	0.0104908	0.027016	#N/A
A230073K19Rik	1297.07	0.338621	0.172178	1.9667	0.049218	0.100014	#N/A
A230083G16Rik	95.6342	-1.27178	0.260442	-4.88315	1.04402e-06	6.39654e-06	#N/A
A230087F16Rik	296.26	0.23784	0.211136	1.12648	0.259964	0.383744	#N/A
A230098N10Rik	2.40237	2.42442	1.667	1.45436	0.145847	0.243559	#N/A
A230103J11Rik	877.597	0.341994	0.136569	2.50419	0.0122733	0.0308942	#N/A
A230107N01Rik	4.11375	-0.00815161	1.2832	-0.00635258	0.994931	1	#N/A
A230108P19Rik	1.68413	2.77849	2.18363	1.27242	0.203224	0.317429	#N/A
A330008L17Rik	0.553194	0	3.58771	0	1	NA	#N/A
A330009N23Rik	60.8614	-0.209837	0.300392	-0.698544	0.484837	0.608559	#N/A
A330015K06Rik	27.9229	3.31615	0.620122	5.34758	8.91359e-08	6.58008e-07	#N/A
A330023F24Rik	3.66541	-0.140426	0.907092	-0.154809	0.876972	0.922498	#N/A
A330032B11Rik	1.11415	3.01671	1.65414	1.82373	0.0681927	NA	#N/A
A330033J07Rik	143.783	-2.44784	0.313705	-7.80299	6.04561e-15	1.09916e-13	#N/A
A330035P11Rik	41.4615	1.09263	0.299062	3.65351	0.000258676	0.0010253	#N/A
A330040F15Rik	23.4279	1.17659	0.480923	2.44653	0.0144239	0.0355024	#N/A
A330041J22Rik	20.1079	-0.319214	0.40965	-0.779236	0.43584	0.562648	#N/A
A330048O09Rik	2.70878	-3.06243	2.17985	-1.40488	0.160056	0.262747	#N/A
A330049N07Rik	0.721376	2.76822	3.53766	0.7825	0.433921	NA	#N/A
A330069E16Rik	23.0216	-0.199232	0.515959	-0.386138	0.699394	0.789613	#N/A
A330069K06Rik	3.65335	0.681691	1.01323	0.672792	0.501079	0.62302	#N/A
A330074K22Rik	224.046	0.0765334	0.236473	0.323646	0.746206	0.826843	#N/A
A330076H08Rik	1.43073	0.923742	2.56705	0.359846	0.718962	NA	#N/A
A330084C13Rik	80.5528	0.0207549	0.336167	0.0617398	0.95077	0.977516	#N/A
A330102I10Rik	4.63316	3.4266	1.49941	2.2853	0.022295	0.0514869	#N/A
A3galt2	2.34116	-0.0736541	1.75001	-0.0420877	0.966429	0.988224	#N/A
A430005L14Rik	625.804	0.154794	0.139477	1.10981	0.267079	0.391506	#N/A
A430010J10Rik	0.320801	0.786045	7.23974	0.108574	0.913541	NA	#N/A
A430033K04Rik	221.714	-0.313378	0.179738	-1.74353	0.0812415	0.15145	#N/A
A430035B10Rik	11.0979	1.31002	0.691304	1.89499	0.0580934	0.114874	#N/A
A430046D13Rik	115.843	-0.09815	0.228254	-0.430003	0.667194	0.764757	#N/A
A430057M04Rik	61.8355	0.348544	0.244332	1.42652	0.153718	0.254163	#N/A
A430060F13Rik	1.06346	1.65013	2.5864	0.638004	0.523471	NA	#N/A
A430078I02Rik	5.96951	1.01614	1.47325	0.689729	0.490365	0.613124	#N/A
A430088P11Rik	0.37367	0.923697	4.3196	0.213838	0.830673	NA	#N/A
A430089I19Rik	0.342886	1.87954	5.76865	0.32582	0.74456	NA	#N/A
A430090L17Rik	0.79943	2.83723	2.53335	1.11995	0.262735	NA	#N/A
A430093F15Rik	6.81337	0.464619	1.38185	0.336229	0.736699	0.820124	#N/A
A430105I19Rik	1046.48	0.422897	0.178975	2.36288	0.0181336	0.0431134	#N/A
A430105J06Rik	12.8406	-0.188094	0.719309	-0.261492	0.793713	0.861986	#N/A
A430108G06Rik	6.44262	-0.798155	0.848542	-0.94062	0.3469	0.477716	#N/A
A430110L20Rik	2.63241	-0.00750908	1.631	-0.00460398	0.996327	1	#N/A
A4galt	18.3027	0.55142	1.00518	0.548576	0.583296	0.696604	#N/A
A4gnt	1.33559	-0.146268	2.54428	-0.0574891	0.954156	NA	#N/A
A530013C23Rik	21.2505	0.98133	0.61234	1.60259	0.109025	0.193016	#N/A
A530016L24Rik	0.765221	-3.81544	4.1645	-0.916183	0.359571	NA	#N/A
A530032D15Rik	1.02867	-1.05378	2.41417	-0.436497	0.662476	NA	#N/A
A530046M15Rik	56.7238	1.9353	0.66687	2.90207	0.00370705	0.0110145	#N/A
A530054K11Rik	774.385	-0.192657	0.174305	-1.10529	0.269036	0.393857	#N/A
A530064D06Rik	1.40261	-1.49271	2.80497	-0.532166	0.594611	NA	#N/A
A530065N20Rik	0.292648	1.74753	7.23974	0.24138	0.80926	NA	#N/A
A530072M11Rik	33.2397	0.733612	0.338835	2.1651	0.0303801	0.0667921	#N/A
A530095I07Rik	2.51111	1.50952	1.65997	0.909366	0.363157	0.493508	#N/A
A630001G21Rik	3.6818	1.41659	1.30385	1.08647	0.277273	0.402552	#N/A
A630001O12Rik	2.7446	4.92537	1.81204	2.71813	0.00656515	0.0180317	#N/A
A630020A06	28.3829	1.73269	0.487352	3.55531	0.000377541	0.00143991	#N/A
A630023A22Rik	1.99497	1.2498	1.71149	0.730241	0.465243	0.590457	#N/A
A630033H20Rik	32.1201	-0.038018	1.68988	-0.0224975	0.982051	0.996549	#N/A
A630034I12Rik	89.3153	0.546438	0.218518	2.50065	0.0123964	0.0311733	#N/A
A630066F11Rik	97.7545	0.509365	0.26349	1.93315	0.0532175	0.106758	#N/A
A630072M18Rik	72.0622	-0.301713	0.342545	-0.880798	0.378427	0.508783	#N/A
A630089N07Rik	278.789	-0.699879	0.214474	-3.26324	0.00110148	0.00375967	#N/A
A630095E13Rik	13.6561	2.22017	0.631779	3.51415	0.000441163	0.00165605	#N/A
A630095N17Rik	1.43949	1.79357	2.63809	0.679877	0.496583	NA	#N/A
A730011C13Rik	325.137	0.280725	0.12389	2.26592	0.0234564	0.0536971	#N/A
A730013G03Rik	0.890944	-1.87135	2.9005	-0.645181	0.51881	NA	#N/A
A730017L22Rik	100.748	-0.711923	0.301169	-2.36387	0.0180854	0.0430274	#N/A
A730020E08Rik	12.2332	1.67056	1.09034	1.53214	0.125488	0.21575	#N/A
A730020M07Rik	2.49501	5.11992	2.05047	2.49695	0.0125266	0.0314521	#N/A
A730036I17Rik	0.795554	0	2.62939	0	1	NA	#N/A
A730046J19Rik	2.45923	1.0653	1.28601	0.828375	0.407458	0.536158	#N/A
A730049H05Rik	32.5937	1.76175	0.476721	3.69556	0.0002194	0.000877405	#N/A
A730056A06Rik	71.3779	0.0607438	0.265635	0.228674	0.819122	0.880563	#N/A
A730063M14Rik	17.6599	0.764141	0.611506	1.24961	0.211443	0.327547	#N/A
A730067D02Rik	1.21216	-1.68115	1.66435	-1.0101	0.31245	NA	#N/A
A730089K16Rik	11.8223	-0.340233	0.497051	-0.684503	0.493658	0.616193	#N/A
A730090H04Rik	0.321088	2.33143	7.21452	0.323158	0.746576	NA	#N/A
A730090N16Rik	33.961	2.77357	0.481805	5.75663	8.58093e-09	7.43375e-08	#N/A
A830005F24Rik	8.8694	-3.72294	0.982122	-3.79071	0.000150217	0.000620737	#N/A
A830009L08Rik	0.545921	-1.84847	4.82535	-0.383075	0.701664	NA	#N/A
A830010M20Rik	144.278	0.53976	0.220892	2.44355	0.0145437	0.0357417	#N/A
A830012C17Rik	1.38858	0	2.757	0	1	NA	#N/A
A830019P07Rik	4.2586	-2.50012	1.32613	-1.88527	0.0593931	0.117031	#N/A
A830021M18Rik	0.758782	2.37015	3.76818	0.628991	0.529355	NA	#N/A
A830029E22Rik	3.31962	-0.880122	0.921525	-0.955071	0.339542	0.470738	#N/A
A830035O19Rik	224.823	-1.16299	0.212164	-5.48158	4.21552e-08	3.26995e-07	#N/A
A830052D11Rik	6.32803	-0.0525952	0.876065	-0.0600358	0.952127	0.978623	#N/A
A830080D01Rik	645.71	0.421315	0.120558	3.49471	0.000474583	0.00176703	#N/A
A830082K12Rik	332.541	-0.536603	0.158024	-3.39571	0.000684518	0.00245066	#N/A
A830082N09Rik	50.9064	0.984291	0.345557	2.84842	0.00439374	0.0127496	#N/A
A930001A20Rik	2.12891	-0.842666	1.17707	-0.715903	0.474051	0.598154	#N/A
A930001C03Rik	136.15	-0.0534476	0.189208	-0.282481	0.777574	0.849906	#N/A
A930003O13Rik	12.7301	-0.520176	0.466509	-1.11504	0.264833	0.38928	#N/A
A930004D18Rik	356.498	-1.53512	0.205813	-7.45881	8.73066e-14	1.39941e-12	#N/A
A930005H10Rik	305.747	1.5402	0.222014	6.93742	3.99333e-12	5.36607e-11	#N/A
A930006I01Rik	0.564495	0	7.25987	0	1	NA	#N/A
A930006K02Rik	0.991479	-0.999787	3.25951	-0.30673	0.759049	NA	#N/A
A930007A09Rik	99.3254	-0.204235	0.265629	-0.768874	0.441968	0.568263	#N/A
A930007I19Rik	12.8001	0.984576	0.64534	1.52567	0.127092	0.2179	#N/A
A930012L18Rik	146.836	0.467326	0.250488	1.86566	0.0620886	0.121247	#N/A
A930012O16Rik	12.3403	0.332613	0.646475	0.514502	0.606901	0.71712	#N/A
A930013F10Rik	23.1125	0.391509	0.506289	0.773293	0.439349	0.56575	#N/A
A930015D03Rik	246.442	1.16105	0.279172	4.15889	3.19801e-05	0.000151046	#N/A
A930017K11Rik	3.43818	0.513008	1.36833	0.374915	0.707724	0.7956	#N/A
A930018M24Rik	4.47403	1.37807	0.735951	1.8725	0.0611379	0.119822	#N/A
A930019D19Rik	0.317944	-0.999653	7.25987	-0.137696	0.890481	NA	#N/A
A930024E05Rik	17.7667	-0.230765	0.548441	-0.420766	0.673926	0.769955	#N/A
A930028N01Rik	13.8564	0.546406	0.608075	0.898584	0.368874	0.499434	#N/A
A930033H14Rik	70.6925	-0.360163	0.387675	-0.929034	0.352871	0.483052	#N/A
A930038B10Rik	0.410953	-2.91242	7.1996	-0.404525	0.685827	NA	#N/A
A930041C12Rik	0.277988	0.923541	7.24549	0.127464	0.898573	NA	#N/A
AA388235	64.6928	0.342989	0.419804	0.817021	0.413916	0.542618	#N/A
AA414768	0.633194	0.121228	4.3308	0.0279921	0.977668	NA	#N/A
AA415398	9.22915	0.548083	0.738999	0.741655	0.458296	0.583659	#N/A
AA465934	171.477	-0.786475	0.238996	-3.29074	0.000999235	0.00345089	#N/A
AA467197	4.75258	2.72478	1.23925	2.19873	0.0278972	0.0622523	#N/A
AA536875	1.06534	3.48597	2.92898	1.19017	0.233981	NA	#N/A
AA543186	14.9387	0.704742	0.586687	1.20122	0.229665	0.349117	#N/A
AA684185	0.665803	3.98796	4.20306	0.948821	0.342711	NA	#N/A
AA986860	44.688	0.936545	0.393274	2.3814	0.0172468	0.0412963	#N/A
AA987161	612.209	-0.306501	0.190212	-1.61137	0.1071	0.190399	#N/A
Aaas	3742.9	-0.226287	0.0794337	-2.84876	0.00438903	0.012738	#N/A
Aacs	3320.96	-0.591541	0.12779	-4.629	3.67437e-06	2.05149e-05	#N/A
Aadac	0.388847	0	7.25987	0	1	NA	#N/A
Aadat	18.0906	0.533162	0.594539	0.896765	0.369844	0.500481	#N/A
Aaed1	890.986	-0.295262	0.227625	-1.29715	0.194581	0.306662	#N/A
Aagab	1922.58	-0.383163	0.0821113	-4.66638	3.0655e-06	1.73595e-05	#N/A
Aak1	1291.75	0.15957	0.166251	0.959817	0.337147	0.468291	#N/A
Aamdc	140.153	-0.686446	0.297197	-2.30974	0.0209028	0.0486997	#N/A
Aamp	7704.5	-0.0810048	0.0896781	-0.903283	0.366375	0.496954	#N/A
Aanat	0.549452	0.955424	3.78524	0.252408	0.800726	NA	#N/A
Aar2	621.681	-0.249564	0.0977428	-2.55327	0.0106716	0.0273948	#N/A
Aars	59352.9	1.43998	0.0834607	17.2534	1.05565e-66	4.28786e-64	#N/A
Aars2	1024.7	-0.615754	0.0915143	-6.7285	1.71418e-11	2.14237e-10	#N/A
Aarsd1	1293.41	-0.54296	0.105709	-5.13635	2.80124e-07	1.89635e-06	#N/A
Aasdh	423.365	0.258948	0.141355	1.8319	0.0669664	0.129135	#N/A
Aasdhppt	2379.01	0.345861	0.162671	2.12614	0.0334914	0.0726847	#N/A
Aass	0.369542	-0.999605	7.25987	-0.137689	0.890486	NA	#N/A
Aatf	5733.79	0.881479	0.134958	6.53152	6.51073e-11	7.54114e-10	#N/A
Aatk	6.05659	1.96724	1.00979	1.94816	0.0513958	0.10372	#N/A
AB124611	0.726632	-0.895976	2.85853	-0.313439	0.753947	NA	#N/A
Abat	9.29062	0.936469	0.611508	1.53141	0.125668	0.215921	#N/A
Abca1	87.8662	0.258717	0.318966	0.811112	0.417301	0.545575	#N/A
Abca12	8.2046	5.29767	1.35586	3.90722	9.33629e-05	0.000402165	#N/A
Abca13	2.50409	-1.27717	2.1893	-0.583368	0.559646	0.67566	#N/A
Abca17	1.11151	0.741302	1.28998	0.57466	0.565521	NA	#N/A
Abca2	1126.92	-0.755271	0.186823	-4.04272	5.28357e-05	0.000239058	#N/A
Abca3	992.855	-0.0143023	0.193403	-0.0739508	0.94105	0.970736	#N/A
Abca4	36.4444	4.00357	0.689025	5.81049	6.22915e-09	5.51945e-08	#N/A
Abca5	1522.37	0.786479	0.173331	4.53745	5.69398e-06	3.07162e-05	#N/A
Abca6	4.20667	-1.57545	1.55822	-1.01105	0.311991	0.441096	#N/A
Abca7	975.166	-0.296411	0.123591	-2.39833	0.0164702	0.0396922	#N/A
Abca8a	2.69965	3.42039	1.9301	1.77213	0.0763724	0.143995	#N/A
Abca8b	366.692	1.41172	0.201831	6.99456	2.66095e-12	3.64139e-11	#N/A
Abca9	51.6247	-0.651171	0.387259	-1.68149	0.0926683	0.169204	#N/A
Abcb10	2531.27	0.370489	0.265583	1.39501	0.163014	0.266525	#N/A
Abcb11	33.0947	2.79069	1.08152	2.58034	0.00987025	0.0256695	#N/A
Abcb1a	540.76	0.956112	0.163767	5.83825	5.27531e-09	4.71873e-08	#N/A
Abcb1b	4152.34	0.723147	0.126303	5.72549	1.03138e-08	8.80265e-08	#N/A
Abcb4	68.3368	0.374497	0.303192	1.23518	0.216763	0.333936	#N/A
Abcb6	963.216	1.03266	0.146862	7.03153	2.04287e-12	2.83464e-11	#N/A
Abcb7	923.1	0.083979	0.135768	0.618547	0.536215	0.654548	#N/A
Abcb8	965.097	0.348753	0.123601	2.8216	0.00477854	0.0136819	#N/A
Abcb9	10.6091	-0.904522	0.982999	-0.920165	0.357487	0.487859	#N/A
Abcc1	11453	0.47688	0.138035	3.45477	0.000550771	0.0020175	#N/A
Abcc10	395.179	1.0909	0.153565	7.1038	1.21368e-12	1.72014e-11	#N/A
Abcc12	34.454	3.15072	0.601744	5.23599	1.64103e-07	1.15923e-06	#N/A
Abcc2	0.427948	3.08196	7.19395	0.42841	0.668352	NA	#N/A
Abcc3	8.49695	-0.632531	0.832701	-0.759613	0.447486	0.57383	#N/A
Abcc4	1450.75	0.87789	0.152767	5.74658	9.10657e-09	7.83972e-08	#N/A
Abcc5	2276.97	-0.207615	0.234593	-0.885001	0.376156	0.506525	#N/A
Abcc6	2.27512	4.66347	2.34675	1.9872	0.0469002	0.096102	#N/A
Abcc8	14.5837	7.03245	1.62982	4.31487	1.59694e-05	7.9789e-05	#N/A
Abcc9	0.566125	0.0263035	5.21582	0.00504304	0.995976	NA	#N/A
Abcd1	369.917	-1.14315	0.182873	-6.25106	4.07684e-10	4.25591e-09	#N/A
Abcd2	81.164	-2.15211	0.337238	-6.38157	1.75284e-10	1.92662e-09	#N/A
Abcd3	2002.83	0.0727462	0.148702	0.48921	0.624693	0.731524	#N/A
Abcd4	604.429	-0.644461	0.113876	-5.65932	1.51974e-08	1.26189e-07	#N/A
Abce1	21136.2	0.297539	0.0855304	3.47875	0.000503763	0.00186133	#N/A
Abcf1	9262.21	-0.113454	0.112493	-1.00855	0.313192	0.442515	#N/A
Abcf3	3100.58	0.47544	0.0755334	6.29443	3.0853e-10	3.29788e-09	#N/A
Abcg1	4.30201	-1.90082	1.17034	-1.62416	0.104342	0.186554	#N/A
Abcg2	3301.28	0.0309084	0.116437	0.265451	0.790662	0.859794	#N/A
Abcg3	0.86807	-1.06412	4.96265	-0.214426	0.830215	NA	#N/A
Abcg4	4.55944	2.16821	1.39525	1.55399	0.120187	0.208379	#N/A
Abhd10	1062.72	0.056745	0.131607	0.431169	0.666345	0.764165	#N/A
Abhd11	795.201	0.159345	0.143527	1.11021	0.266908	0.391326	#N/A
Abhd11os	2.65687	0.526006	1.15214	0.456547	0.647997	0.750259	#N/A
Abhd12	2201.11	-0.27517	0.116418	-2.36365	0.0180961	0.0430472	#N/A
Abhd12b	0.813647	2.51195	4.96571	0.505858	0.612956	NA	#N/A
Abhd13	759.529	-0.336308	0.0963104	-3.49192	0.000479568	0.00178336	#N/A
Abhd14a	509.182	-0.521029	0.127149	-4.09777	4.17146e-05	0.000192443	#N/A
Abhd14b	208.669	-1.35836	0.185393	-7.32689	2.3555e-13	3.61267e-12	#N/A
Abhd15	7.66583	0.728613	0.784351	0.928937	0.352922	0.483052	#N/A
Abhd16a	2402.61	0.33997	0.116443	2.91964	0.00350441	0.0105121	#N/A
Abhd16b	1.42053	0.952832	2.00233	0.475863	0.634172	NA	#N/A
Abhd17a	2259.83	-0.915235	0.128724	-7.11007	1.15986e-12	1.64647e-11	#N/A
Abhd17b	1909.64	0.911429	0.0828788	10.9971	3.94472e-28	2.13636e-26	#N/A
Abhd17c	1124.13	0.189374	0.124123	1.5257	0.127085	0.2179	#N/A
Abhd2	1302.53	-0.0389523	0.205843	-0.189233	0.84991	0.90296	#N/A
Abhd3	4.34523	-1.51766	1.39824	-1.08541	0.277742	0.403167	#N/A
Abhd4	988.725	-0.579861	0.141593	-4.09526	4.21697e-05	0.000194342	#N/A
Abhd5	1356.43	0.409961	0.126337	3.24498	0.00117459	0.00399007	#N/A
Abhd6	481.119	-0.144789	0.182998	-0.791203	0.428826	0.556489	#N/A
Abhd8	1661.95	-1.46072	0.159149	-9.17831	4.37901e-20	1.34702e-18	#N/A
Abi1	5949.67	0.570201	0.0849243	6.71423	1.89068e-11	2.34492e-10	#N/A
Abi2	680.852	0.117073	0.144439	0.810541	0.417629	0.545844	#N/A
Abi3	0.877876	0	4.15279	0	1	NA	#N/A
Abi3bp	150.362	4.62521	1.28454	3.60067	0.000317401	0.00123157	#N/A
Abl1	4967.56	-0.401232	0.11991	-3.34612	0.000819506	0.00288823	#N/A
Abl2	2671.31	-0.104467	0.224845	-0.464618	0.642205	0.745437	#N/A
Ablim1	1750.01	0.806144	0.259619	3.10511	0.00190208	0.00614276	#N/A
Ablim2	0.952659	0.92372	3.29377	0.280445	0.779136	NA	#N/A
Ablim3	2.94668	2.53341	1.50915	1.6787	0.0932107	0.169995	#N/A
Abr	2052.27	-0.791542	0.120242	-6.58293	4.61279e-11	5.45236e-10	#N/A
Abracl	1137.69	-0.722212	0.131374	-5.4974	3.85441e-08	3.01338e-07	#N/A
Abt1	948.286	0.0425566	0.140007	0.30396	0.761158	0.83801	#N/A
Abtb1	237.779	-0.688963	0.227115	-3.03355	0.00241697	0.00758091	#N/A
Abtb2	1858.4	0.941744	0.11885	7.92382	2.3032e-15	4.37436e-14	#N/A
Acaa1a	1501.13	0.0094819	0.113385	0.0836254	0.933354	0.965051	#N/A
Acaa1b	294.744	-0.0103251	0.143812	-0.0717959	0.942764	0.971969	#N/A
Acaa2	1558.44	-0.441084	0.164279	-2.68497	0.00725357	0.0196329	#N/A
Acaca	1725.57	-0.547576	0.158292	-3.45928	0.000541618	0.00198805	#N/A
Acacb	92.3524	-0.077441	0.395105	-0.196001	0.844609	0.899308	#N/A
Acad10	163.023	0.033777	0.23015	0.146761	0.883321	0.927624	#N/A
Acad11	407.751	0.824704	0.190252	4.3348	1.45892e-05	7.34475e-05	#N/A
Acad12	46.525	-0.589812	0.337659	-1.74677	0.0806773	0.150634	#N/A
Acad8	1568.24	0.481984	0.0675229	7.13808	9.4645e-13	1.36301e-11	#N/A
Acad9	2780.47	0.10294	0.0900443	1.14321	0.252951	0.375695	#N/A
Acadl	2440.69	-0.740728	0.0758679	-9.76339	1.6166e-22	6.17347e-21	#N/A
Acadm	1316.87	-0.65861	0.174803	-3.76773	0.000164739	0.000674503	#N/A
Acads	1222.09	-0.79836	0.169025	-4.72334	2.32001e-06	1.34142e-05	#N/A
Acadsb	1120.52	-0.0348948	0.139232	-0.250623	0.802106	0.868503	#N/A
Acadvl	3356	-0.138958	0.0558245	-2.48918	0.0128037	0.0320846	#N/A
Acan	2.06951	0	2.45611	0	1	1	#N/A
Acap1	12.8877	1.26814	0.812668	1.56047	0.11865	0.206315	#N/A
Acap2	4566.82	0.137034	0.115813	1.18323	0.236716	0.357042	#N/A
Acap3	1878.77	0.116928	0.106444	1.0985	0.271986	0.396714	#N/A
Acat1	4357.48	-1.14667	0.202141	-5.67261	1.4064e-08	1.17345e-07	#N/A
Acat2	3331.08	-1.85501	0.139829	-13.2663	3.63078e-40	4.24113e-38	#N/A
Acat3	955.761	-1.81006	0.162474	-11.1406	7.95952e-29	4.54481e-27	#N/A
Acbd3	2668.08	0.783068	0.0874043	8.95914	3.27225e-19	9.29757e-18	#N/A
Acbd4	404.423	0.246427	0.145596	1.69253	0.0905442	0.165987	#N/A
Acbd5	1609.29	0.159623	0.100183	1.59331	0.111091	0.195762	#N/A
Acbd6	2444.07	0.289059	0.077177	3.74541	0.000180101	0.00073104	#N/A
Acbd7	0.872234	-2.4535	3.02847	-0.810148	0.417855	NA	#N/A
Accs	336.008	0.472648	0.164302	2.8767	0.00401856	0.0118154	#N/A
Accsl	5.38356	-3.45478	1.76805	-1.95401	0.0507003	0.102479	#N/A
Acd	1885.21	0.0954413	0.119111	0.801281	0.422969	0.55093	#N/A
Ace	67.6436	-0.888966	0.41882	-2.12255	0.0337916	0.073265	#N/A
Ace2	1.09373	-0.999817	3.50743	-0.285056	0.775601	NA	#N/A
Acer2	1.43676	2.37877	2.23995	1.06197	0.288249	NA	#N/A
Acer3	2078.06	1.04882	0.111358	9.41841	4.57952e-21	1.55187e-19	#N/A
Ache	2.4385	0.282394	1.48978	0.189554	0.849658	0.9028	#N/A
Acin1	9650.73	-0.0508082	0.120232	-0.422584	0.672599	0.769029	#N/A
Ackr2	0.524448	1.78317	6.16455	0.289261	0.772382	NA	#N/A
Ackr3	323.052	-0.65027	0.209681	-3.10123	0.00192719	0.00621821	#N/A
Ackr4	3.3197	1.82284	1.68112	1.0843	0.278231	0.403681	#N/A
Acly	17938.1	-1.00885	0.100688	-10.0196	1.25008e-23	5.20778e-22	#N/A
Acn9	218.554	-0.107992	0.272973	-0.395616	0.692389	0.784608	#N/A
Aco1	3096.18	-0.102494	0.100884	-1.01597	0.309645	0.438544	#N/A
Aco2	13244.1	-0.40372	0.0581108	-6.94742	3.72038e-12	5.02955e-11	#N/A
Acot1	514.092	-1.03924	0.13125	-7.91804	2.41286e-15	4.56117e-14	#N/A
Acot10	2180.28	0.0696158	0.152147	0.457556	0.647272	0.749759	#N/A
Acot11	10.0066	-0.466036	0.816736	-0.570608	0.568266	0.683678	#N/A
Acot12	0.352218	1.92884	7.2308	0.266754	0.789659	NA	#N/A
Acot13	629.396	-0.600082	0.237645	-2.52512	0.0115658	0.0293489	#N/A
Acot2	855.734	1.69188	0.241642	7.00159	2.53075e-12	3.46852e-11	#N/A
Acot3	13.337	-1.31288	0.418965	-3.13363	0.00172656	0.00563497	#N/A
Acot4	6.06307	-0.390872	0.777379	-0.502807	0.6151	0.724452	#N/A
Acot5	8.79307	-0.68289	0.584266	-1.1688	0.242484	0.36332	#N/A
Acot6	15.1055	-0.183452	0.45681	-0.401593	0.687984	0.781073	#N/A
Acot7	6097.4	-0.127806	0.0853577	-1.4973	0.134314	0.22777	#N/A
Acot8	622.947	0.726937	0.0968305	7.50731	6.03525e-14	9.84142e-13	#N/A
Acot9	4222.76	0.093151	0.146757	0.634728	0.525606	0.645202	#N/A
Acox1	3005.57	-0.140236	0.189941	-0.738313	0.460324	0.585796	#N/A
Acox2	5.85183	5.45447	1.74104	3.13289	0.00173096	0.00564726	#N/A
Acox3	181.243	-0.670893	0.225635	-2.97335	0.00294564	0.00901909	#N/A
Acoxl	0.303546	1.74754	7.23974	0.241382	0.809259	NA	#N/A
Acp1	1627.94	-0.376941	0.141568	-2.66262	0.00775359	0.0208004	#N/A
Acp2	1265.87	-0.074621	0.0898074	-0.830901	0.40603	0.534761	#N/A
Acp5	0.612168	3.33012	7.18917	0.463213	0.643211	NA	#N/A
Acp6	1350.36	1.02867	0.163515	6.29098	3.15475e-10	3.36808e-09	#N/A
Acpp	13.6367	-0.0240835	0.758539	-0.0317498	0.974672	0.992724	#N/A
Acpt	156.636	0.988769	0.203794	4.8518	1.22343e-06	7.42197e-06	#N/A
Acrbp	33.1306	0.639493	0.43678	1.46411	0.143165	0.24009	#N/A
Acrv1	0.279405	0	7.25987	0	1	NA	#N/A
Acsbg1	370.347	-0.384914	0.348015	-1.10603	0.268715	0.393484	#N/A
Acsf2	91.7694	-1.7227	0.234971	-7.33156	2.27486e-13	3.50788e-12	#N/A
Acsf3	778.974	0.343919	0.0896418	3.83659	0.000124752	0.000524112	#N/A
Acsl1	971.35	0.1236	0.146872	0.841548	0.400041	0.529399	#N/A
Acsl3	2996.6	-0.080787	0.109913	-0.73501	0.462334	0.587683	#N/A
Acsl4	4422.45	0.0187765	0.0974701	0.192638	0.847242	0.901068	#N/A
Acsl5	5933.72	-0.225597	0.0974635	-2.31468	0.0206306	0.0482022	#N/A
Acsl6	200.835	-0.77682	0.306738	-2.53252	0.0113245	0.0288266	#N/A
Acsm3	3.38075	-0.792386	0.886681	-0.893654	0.371507	0.502313	#N/A
Acss2	217.821	-0.834441	0.307179	-2.71646	0.00659836	0.018109	#N/A
Acss2os	6.09822	-0.152134	0.600943	-0.253159	0.800145	0.866888	#N/A
Acss3	12.862	0.217789	0.79708	0.273234	0.784674	0.855346	#N/A
Acta1	94.2261	-0.589121	0.442922	-1.33008	0.183493	0.293064	#N/A
Acta2	69658.7	-0.786313	0.255765	-3.07436	0.00210956	0.00672769	#N/A
Actb	52420.9	-1.26287	0.149254	-8.46124	2.64543e-17	6.22093e-16	#N/A
Actbl2	0.571793	-0.908081	3.251	-0.279324	0.779996	NA	#N/A
Actc1	0.661567	-0.381312	1.94837	-0.195708	0.844838	NA	#N/A
Actg1	28054.7	-1.08265	0.134922	-8.02426	1.0214e-15	2.00819e-14	#N/A
Actg2	3020.98	-0.188383	0.380351	-0.495289	0.620396	0.727742	#N/A
Actl10	1.36199	-1.88331	1.83243	-1.02776	0.304062	NA	#N/A
Actl6a	4652.29	-0.314137	0.0733906	-4.28035	1.86603e-05	9.19991e-05	#N/A
Actl7a	0.376259	-0.0433444	6.7139	-0.00645592	0.994849	NA	#N/A
Actl7b	0.378693	0	7.25987	0	1	NA	#N/A
Actl9	0.75585	-2.86473	4.45632	-0.642846	0.520324	NA	#N/A
Actn1	33908.9	-0.196631	0.229784	-0.855721	0.392152	0.522285	#N/A
Actn2	1.06173	3.49499	2.86835	1.21846	0.223047	NA	#N/A
Actn3	61.0184	0.247566	0.335793	0.737259	0.460965	0.586402	#N/A
Actn4	32299.3	-0.390529	0.155278	-2.51504	0.011902	0.0300824	#N/A
Actr10	4551.7	0.0384371	0.110892	0.346617	0.728879	0.813345	#N/A
Actr1a	4099.63	-0.656384	0.102898	-6.37897	1.78284e-10	1.95478e-09	#N/A
Actr1b	5361.93	-0.186237	0.0706034	-2.63779	0.00834471	0.0222062	#N/A
Actr2	9829.57	-0.531656	0.0639087	-8.31899	8.87184e-17	1.94549e-15	#N/A
Actr3	8963.64	0.216991	0.0765021	2.8364	0.00456253	0.0131391	#N/A
Actr3b	9.06618	1.38413	0.690331	2.00502	0.0449606	0.0927696	#N/A
Actr5	437.91	-0.570159	0.112541	-5.06625	4.05733e-07	2.67377e-06	#N/A
Actr6	995.405	-0.100355	0.211247	-0.475062	0.634743	0.740188	#N/A
Actr8	1931.85	-0.0321011	0.0874352	-0.367141	0.713513	0.800246	#N/A
Actrt3	2.09799	0.82355	2.04792	0.402139	0.687582	0.780715	#N/A
Acvr1	2320.72	0.413944	0.155738	2.65795	0.0078617	0.021043	#N/A
Acvr1b	393.46	-1.07337	0.197134	-5.44488	5.18394e-08	3.96607e-07	#N/A
Acvr1c	0.502092	-0.99973	7.25987	-0.137706	0.890473	NA	#N/A
Acvr2a	381.55	0.49138	0.178006	2.76047	0.00577182	0.0161178	#N/A
Acvr2b	58.7886	-0.863559	0.335388	-2.5748	0.0100297	0.0260161	#N/A
Acvrl1	2.12833	-1.02822	1.48286	-0.693405	0.488056	0.61095	#N/A
Acy1	545.609	-0.497645	0.114531	-4.34508	1.39228e-05	7.03301e-05	#N/A
Acy3	31.3446	-1.09717	0.543186	-2.01989	0.0433951	0.090202	#N/A
Acyp1	170.839	-0.240143	0.258302	-0.929699	0.352527	0.482675	#N/A
Acyp2	124.148	-0.00501979	0.298906	-0.0167939	0.986601	0.999205	#N/A
Ada	515.447	-1.18218	0.182578	-6.47491	9.48708e-11	1.07721e-09	#N/A
Adad1	0.784514	3.33027	7.18917	0.463235	0.643196	NA	#N/A
Adad2	0.483148	-2.84407	7.20133	-0.394937	0.69289	NA	#N/A
Adal	240.398	0.24626	0.171654	1.43463	0.151393	0.250969	#N/A
Adam10	3220.29	-0.629765	0.102599	-6.13814	8.34916e-10	8.30362e-09	#N/A
Adam11	20.4494	0.46452	0.476509	0.974841	0.329639	0.460295	#N/A
Adam12	1753.85	-0.541063	0.231879	-2.33338	0.019628	0.0461751	#N/A
Adam15	4179.25	-0.385052	0.100661	-3.82522	0.000130656	0.000546475	#N/A
Adam17	3045.41	-0.448303	0.1146	-3.91189	9.15753e-05	0.000395036	#N/A
Adam18	0.349796	2.36691	7.21329	0.328132	0.742812	NA	#N/A
Adam19	822.045	-0.604476	0.211892	-2.85275	0.00433427	0.0126139	#N/A
Adam1a	21.2336	0.532275	0.41435	1.2846	0.198931	0.312169	#N/A
Adam1b	6.4941	-0.268628	0.691324	-0.38857	0.697594	0.788327	#N/A
Adam21	4.72472	1.4042	1.07202	1.30986	0.190244	0.30161	#N/A
Adam22	76.4133	-0.56454	0.437676	-1.28986	0.1971	0.310031	#N/A
Adam23	314.206	-1.15967	0.250147	-4.63594	3.55314e-06	1.98878e-05	#N/A
Adam28	0.420837	2.36778	5.5725	0.424905	0.670906	NA	#N/A
Adam30	0.31827	0	7.25987	0	1	NA	#N/A
Adam32	7.91237	1.69858	0.680058	2.4977	0.0125001	0.0313942	#N/A
Adam33	1.59798	4.77561	1.99629	2.39224	0.016746	0.0402698	#N/A
Adam4	9.05426	-0.678868	0.684968	-0.991094	0.32164	0.451452	#N/A
Adam5	82.7598	-1.82937	0.410001	-4.46186	8.12499e-06	4.28095e-05	#N/A
Adam8	753.399	-0.658675	0.208635	-3.15707	0.00159363	0.00524809	#N/A
Adam9	9741.6	-0.0355423	0.146186	-0.24313	0.807904	0.872597	#N/A
Adamts1	4950.47	1.41006	0.192034	7.34276	2.09236e-13	3.24045e-12	#N/A
Adamts10	619.868	-0.62655	0.202456	-3.09475	0.00196977	0.00633615	#N/A
Adamts12	244.918	-1.92306	0.218316	-8.80861	1.26711e-18	3.39009e-17	#N/A
Adamts13	0.394205	2.33141	7.21452	0.323156	0.746577	NA	#N/A
Adamts14	1875.92	0.271937	0.128889	2.10985	0.0348716	0.0753415	#N/A
Adamts16	48.0207	-1.2609	0.470419	-2.68038	0.00735391	0.0198503	#N/A
Adamts17	3.21853	4.26698	1.58722	2.68834	0.0071808	0.0194772	#N/A
Adamts18	4.20809	-0.999817	2.14639	-0.465813	0.641349	0.74483	#N/A
Adamts2	161.54	-0.98571	0.210925	-4.67327	2.96442e-06	1.68298e-05	#N/A
Adamts20	6.99315	-1.60949	1.42361	-1.13057	0.258235	0.381643	#N/A
Adamts3	44.2985	1.42877	0.415692	3.43708	0.000588014	0.00213424	#N/A
Adamts4	373.425	-0.605739	0.221187	-2.73859	0.00617038	0.0170787	#N/A
Adamts5	885.996	0.603928	0.276833	2.18156	0.0291417	0.0645618	#N/A
Adamts6	1408.81	0.321835	0.247011	1.30292	0.192602	0.304483	#N/A
Adamts7	738.468	-2.56791	0.202558	-12.6774	7.89337e-37	7.70876e-35	#N/A
Adamts8	0.883066	-2.70712	3.9872	-0.678952	0.497169	NA	#N/A
Adamts9	226.977	-1.29597	0.23975	-5.4055	6.46295e-08	4.87035e-07	#N/A
Adamtsl1	93.914	1.51944	0.490167	3.09983	0.0019363	0.00624084	#N/A
Adamtsl2	1.35175	3.43436	2.67133	1.28564	0.198569	NA	#N/A
Adamtsl3	1202.69	0.998652	0.331144	3.01576	0.00256337	0.00798684	#N/A
Adamtsl4	1136.59	-0.254601	0.196914	-1.29295	0.196027	0.308533	#N/A
Adamtsl5	376.573	0.142497	0.17075	0.834531	0.403982	0.532933	#N/A
Adap1	5.00301	1.9746	0.962386	2.05178	0.0401914	0.0846953	#N/A
Adap2	2.11727	2.49455	2.66267	0.936859	0.348831	0.479452	#N/A
Adar	2519.88	0.925881	0.116569	7.94279	1.97689e-15	3.77871e-14	#N/A
Adarb1	1704.67	-0.955967	0.155134	-6.16221	7.17371e-10	7.21895e-09	#N/A
Adarb2	1.02677	-0.514582	2.13746	-0.240744	0.809753	NA	#N/A
Adat1	353.812	0.344753	0.107847	3.19669	0.00139016	0.00464653	#N/A
Adat2	1174.42	0.642199	0.155431	4.13175	3.60018e-05	0.000168215	#N/A
Adat3	256.28	0.125168	0.151416	0.82665	0.408435	0.53689	#N/A
Adck1	425.597	-0.00394395	0.153268	-0.0257324	0.979471	0.995562	#N/A
Adck2	371.343	-0.296684	0.156952	-1.89029	0.0587189	0.115882	#N/A
Adck3	24.5086	0.201038	0.46727	0.430239	0.667022	0.764608	#N/A
Adck4	640.505	0.177642	0.120319	1.47643	0.139829	0.235579	#N/A
Adck5	1107.76	0.117555	0.100515	1.16952	0.242194	0.363037	#N/A
Adcy1	34.2897	-0.491859	0.418343	-1.17573	0.239702	0.360174	#N/A
Adcy10	1.25949	0.211103	2.06274	0.102341	0.918486	NA	#N/A
Adcy3	806.134	-0.545612	0.133352	-4.09153	4.28545e-05	0.000197294	#N/A
Adcy4	1.73845	1.57078	1.79013	0.877466	0.380234	0.5106	#N/A
Adcy5	1.3618	2.8375	1.87334	1.51467	0.129855	NA	#N/A
Adcy6	4453.54	0.0469938	0.140787	0.333793	0.738536	0.821419	#N/A
Adcy7	1791.18	-0.872133	0.108476	-8.03989	8.99224e-16	1.7817e-14	#N/A
Adcy8	53.7859	-2.01267	0.534607	-3.76476	0.000166707	0.000681784	#N/A
Adcy9	290.366	0.509371	0.243713	2.09004	0.0366141	0.0784424	#N/A
Adcyap1	0.699559	-1.86538	5.47554	-0.340676	0.733348	NA	#N/A
Adcyap1r1	23.1648	-3.18932	0.519249	-6.14218	8.13989e-10	8.10904e-09	#N/A
Add1	5832.92	-0.515255	0.111277	-4.63038	3.64998e-06	2.03915e-05	#N/A
Add2	47.9442	-1.24947	0.421991	-2.96088	0.00306757	0.00934918	#N/A
Add3	434.398	-0.457058	0.131885	-3.46556	0.00052912	0.00194617	#N/A
Adgb	1.79352	-0.443938	2.56161	-0.173304	0.862413	0.91169	#N/A
Adh1	11.4571	4.18772	1.03598	4.0423	5.29299e-05	0.000239424	#N/A
Adh5	7306.97	-0.0460589	0.141864	-0.32467	0.745431	0.826243	#N/A
Adh7	4738.85	1.34519	0.170292	7.89927	2.80531e-15	5.26092e-14	#N/A
Adhfe1	14.1909	0.686396	0.636899	1.07771	0.281161	0.407238	#N/A
Adi1	1247.37	0.780167	0.151739	5.14149	2.72563e-07	1.84797e-06	#N/A
Adig	0.302039	0	7.25987	0	1	NA	#N/A
Adipoq	0.269835	0	7.25987	0	1	NA	#N/A
Adipor1	5286.8	-0.14471	0.0797335	-1.81493	0.0695354	0.133212	#N/A
Adipor2	2346.68	-0.0912256	0.101548	-0.89835	0.368999	0.499564	#N/A
Adk	3908.73	-0.733208	0.118836	-6.16993	6.83191e-10	6.8983e-09	#N/A
Adm	132.448	0.0836224	0.31316	0.267028	0.789448	0.859072	#N/A
Adm2	205.48	5.21034	0.416254	12.5172	6.01181e-36	5.567e-34	#N/A
Adnp	6324.21	0.397701	0.157478	2.52544	0.0115553	0.0293306	#N/A
Adnp2	2086.61	0.584787	0.172787	3.38444	0.000713226	0.00254528	#N/A
Ado	565.307	-0.401345	0.153489	-2.61482	0.00892752	0.0235467	#N/A
Adora1	2.32607	1.32447	1.51749	0.872799	0.382773	0.512735	#N/A
Adora2a	19.3037	2.92394	1.27061	2.30121	0.0213798	0.0496106	#N/A
Adora2b	158.316	-0.655192	0.329236	-1.99004	0.0465867	0.0956129	#N/A
Adpgk	1936.57	0.258441	0.118492	2.18109	0.0291767	0.0646153	#N/A
Adprh	2011.21	-0.0924145	0.0988133	-0.935244	0.349663	0.480255	#N/A
Adprhl2	1111.97	-0.0934528	0.080295	-1.16387	0.244477	0.365794	#N/A
Adprm	376.987	0.0147774	0.183656	0.0804627	0.935869	0.96705	#N/A
Adra1b	558.354	1.98307	0.376494	5.26719	1.38524e-07	9.89887e-07	#N/A
Adra1d	499.046	-1.30543	0.196597	-6.64012	3.13427e-11	3.78147e-10	#N/A
Adra2a	304.027	0.754605	0.190789	3.95518	7.64761e-05	0.000335407	#N/A
Adrb1	6.91631	2.13363	0.668441	3.19194	0.00141319	0.00471643	#N/A
Adrb2	85.4822	0.614742	0.301531	2.03874	0.0414764	0.0869623	#N/A
Adrb3	0.783338	1.78627	4.05217	0.440819	0.659344	NA	#N/A
Adrbk1	5841.5	-0.345964	0.0556282	-6.21921	4.99673e-10	5.153e-09	#N/A
Adrbk2	1.34322	-0.0585642	2.9812	-0.0196445	0.984327	NA	#N/A
Adrm1	1778.95	-0.0400225	0.101715	-0.393475	0.693969	0.785671	#N/A
Adsl	5501.76	0.10455	0.107761	0.970208	0.331943	0.462771	#N/A
Adss	8483.89	0.210206	0.072584	2.89604	0.0037791	0.0112062	#N/A
Adssl1	87.9913	-0.276154	0.237581	-1.16236	0.245091	0.366336	#N/A
Adtrp	84.0473	4.48822	0.517479	8.67324	4.19999e-18	1.06471e-16	#N/A
Aebp1	23304.5	-0.525889	0.206656	-2.54476	0.0109354	0.0279697	#N/A
Aebp2	3698.96	0.609297	0.152973	3.98302	6.80441e-05	0.00030116	#N/A
Aen	1809.84	0.369899	0.112523	3.28733	0.00101143	0.00348718	#N/A
Aes	10235.6	-0.692742	0.0918889	-7.53891	4.73927e-14	7.82812e-13	#N/A
AF357359	64.4717	-1.05933	0.341824	-3.09907	0.00194131	0.00625589	#N/A
AF357399	6.95897	-0.0106648	0.70781	-0.0150674	0.987978	0.999782	#N/A
Afap1	2016.26	0.795137	0.189532	4.19527	2.72549e-05	0.000130485	#N/A
Afap1l1	154.74	1.05036	0.143026	7.34384	2.07554e-13	3.21997e-12	#N/A
Afap1l2	99.0237	4.12584	0.369759	11.1582	6.53008e-29	3.78914e-27	#N/A
Aff1	4086.25	1.10793	0.224904	4.92623	8.38314e-07	5.23675e-06	#N/A
Aff2	467.144	0.305668	0.349075	0.875651	0.38122	0.511422	#N/A
Aff3	454.082	-0.0379662	0.265719	-0.142881	0.886384	0.929827	#N/A
Aff4	6436.05	0.401302	0.153867	2.6081	0.00910457	0.023943	#N/A
Afg3l1	4849.65	-0.180054	0.0889847	-2.02343	0.0430292	0.0895768	#N/A
Afg3l2	3984.94	0.297885	0.0867755	3.43282	0.00059734	0.00216628	#N/A
Afmid	185.174	0.0340114	0.184784	0.184061	0.853966	0.906255	#N/A
Afp	10.6155	0.868554	0.95251	0.911857	0.361844	0.492339	#N/A
Aftph	3200.62	0.798424	0.129671	6.15731	7.39904e-10	7.42897e-09	#N/A
Aga	1832.22	-0.284145	0.0795814	-3.5705	0.000356304	0.00136767	#N/A
Agap1	2280.5	1.55998	0.172487	9.04402	1.51018e-19	4.45378e-18	#N/A
Agap2	27.5935	0.744249	0.722397	1.03025	0.302893	0.431236	#N/A
Agap3	3860.24	-0.102788	0.0831222	-1.23659	0.216239	0.33333	#N/A
Agbl2	2.74067	-3.19736	1.78835	-1.78788	0.0737959	0.139949	#N/A
Agbl3	129.855	0.0703114	0.331606	0.212033	0.832082	0.890534	#N/A
Agbl5	341.018	-0.310245	0.186284	-1.66544	0.0958241	0.173935	#N/A
Ager	20.5817	-0.180856	0.603466	-0.299695	0.764409	0.840554	#N/A
Agfg1	5389.5	0.100338	0.093532	1.07276	0.283378	0.409487	#N/A
Agfg2	1037.78	-1.56902	0.188446	-8.32611	8.35426e-17	1.83424e-15	#N/A
Aggf1	1928.8	-0.653845	0.0990356	-6.60212	4.05318e-11	4.8228e-10	#N/A
Agk	75.489	-0.236982	0.212378	-1.11585	0.264486	0.388949	#N/A
Agl	2906.94	-0.0899886	0.165628	-0.543318	0.586911	0.700016	#N/A
Agmat	1.09429	0.40234	2.56668	0.156755	0.875438	NA	#N/A
Agmo	0.506968	0	7.25987	0	1	NA	#N/A
Ago1	886.768	-1.22374	0.129316	-9.46313	2.98858e-21	1.02625e-19	#N/A
Ago2	2662.53	-0.232979	0.219633	-1.06077	0.288795	0.415559	#N/A
Ago3	409.009	0.634016	0.208129	3.04627	0.00231699	0.00730065	#N/A
Ago4	6.45521	-0.743795	0.947442	-0.785056	0.432421	0.559773	#N/A
Agpat1	2397.68	-0.186578	0.136118	-1.37071	0.170466	0.276233	#N/A
Agpat2	930.328	-0.311933	0.12479	-2.49967	0.0124308	0.0312422	#N/A
Agpat3	2598.13	-0.260977	0.0880677	-2.96337	0.00304289	0.00928189	#N/A
Agpat4	1667.47	0.148523	0.0716382	2.07324	0.0381497	0.0812744	#N/A
Agpat5	1478.2	-0.0865535	0.1266	-0.683678	0.494178	0.616541	#N/A
Agpat6	5141.53	0.859505	0.108529	7.91962	2.3823e-15	4.51022e-14	#N/A
Agpat9	317.61	1.60551	0.192437	8.34306	7.23953e-17	1.61127e-15	#N/A
Agps	3019.09	-0.0811673	0.103231	-0.786266	0.431712	0.559098	#N/A
Agrn	1994.5	-0.927874	0.208911	-4.44149	8.93386e-06	4.67133e-05	#N/A
Agrp	2.97615	0.998091	1.21471	0.821668	0.411266	0.539817	#N/A
Agt	4.40522	-0.270447	1.68541	-0.160463	0.872516	0.919328	#N/A
Agtpbp1	2250.05	0.424833	0.116503	3.64653	0.000265804	0.00104959	#N/A
Agtr2	56.1335	-2.85195	0.62652	-4.55205	5.31247e-06	2.88498e-05	#N/A
Agtrap	290.018	-0.0874866	0.166557	-0.525266	0.599398	0.7112	#N/A
Ahctf1	8975.97	0.206393	0.112479	1.83496	0.066512	0.128453	#N/A
Ahcy	1312.37	-0.492165	0.170944	-2.8791	0.00398807	0.0117422	#N/A
Ahcyl1	11302.5	-0.356946	0.0723783	-4.93167	8.15293e-07	5.10902e-06	#N/A
Ahcyl2	740.922	0.459066	0.146146	3.14115	0.00168283	0.0055036	#N/A
Ahdc1	1244.42	0.074694	0.112727	0.662612	0.507579	0.629089	#N/A
Ahi1	1866	1.0329	0.104442	9.88975	4.61167e-23	1.83563e-21	#N/A
Ahnak	36202.9	-0.453822	0.221331	-2.05042	0.040323	0.0849226	#N/A
Ahnak2	4535.12	-0.511668	0.236229	-2.16598	0.0303128	0.0667099	#N/A
Ahr	553.756	0.257176	0.27769	0.926126	0.35438	0.484471	#N/A
Ahrr	14.8589	1.24905	0.550113	2.27054	0.0231751	0.0531756	#N/A
Ahsa1	8120.07	-0.295005	0.104226	-2.83043	0.00464848	0.0133565	#N/A
Ahsa2	1857.91	-0.639632	0.120621	-5.30283	1.14018e-07	8.23993e-07	#N/A
AI115009	7.61614	-0.248559	0.83273	-0.298486	0.765332	0.841258	#N/A
AI118078	1.53648	-0.882195	2.00142	-0.440785	0.659369	0.75922	#N/A
AI182371	3.82631	1.55899	0.878038	1.77554	0.0758091	0.143166	#N/A
AI197445	1.54655	0.923724	2.65605	0.347781	0.728005	0.812724	#N/A
AI314180	6204.69	0.333271	0.118895	2.80308	0.00506177	0.0143913	#N/A
AI317395	2.39437	1.46918	1.29489	1.1346	0.256545	0.379645	#N/A
AI413582	381.128	-0.789377	0.225977	-3.49318	0.000477304	0.00177605	#N/A
AI414108	29.4535	-0.363436	0.300711	-1.20859	0.22682	0.345616	#N/A
AI427809	0.272135	-0.999621	7.25987	-0.137691	0.890485	NA	#N/A
AI429214	39.4358	-0.682871	0.327331	-2.08618	0.0369622	0.0790651	#N/A
AI450353	39.327	-1.00276	0.33068	-3.03242	0.00242605	0.0076054	#N/A
AI463229	0.551438	1.74747	7.23974	0.241372	0.809266	NA	#N/A
AI464131	137.168	-1.13131	0.304923	-3.71015	0.00020714	0.000832662	#N/A
AI467606	8.89588	-1.15364	0.805568	-1.43208	0.15212	0.251917	#N/A
AI481877	0.968104	-0.326822	1.94064	-0.168409	0.866261	NA	#N/A
AI504432	8.33905	-0.551351	0.945805	-0.582944	0.559931	0.675881	#N/A
AI506816	510.636	-0.64882	0.157282	-4.1252	3.70412e-05	0.000172486	#N/A
AI593442	5.96864	-1.27591	0.818201	-1.55941	0.118899	0.206706	#N/A
AI597479	499.196	0.356723	0.156771	2.27545	0.0228792	0.0526115	#N/A
AI606473	277.908	0.923733	1.6711	0.552769	0.580422	0.694543	#N/A
AI607873	45.0753	0.250262	0.513898	0.486988	0.626267	0.73255	#N/A
AI661453	1.03666	2.7852	3.31004	0.841442	0.400101	NA	#N/A
AI662270	1.36106	2.56624	2.3487	1.09262	0.274561	NA	#N/A
AI837181	2850.8	0.0348918	0.103298	0.337779	0.73553	0.819079	#N/A
AI839979	30.6458	3.57751	0.841894	4.24936	2.14382e-05	0.000104456	#N/A
AI846148	2149.4	0.520609	0.101385	5.13497	2.82184e-07	1.90886e-06	#N/A
AI987944	153.643	-0.255743	0.212427	-1.20391	0.228625	0.347862	#N/A
Aicda	5.32516	0	1.87712	0	1	1	#N/A
Aida	210.198	-0.559865	0.140163	-3.99439	6.48616e-05	0.000287859	#N/A
Aif1	1.09039	-2.84443	2.73127	-1.04143	0.297675	NA	#N/A
Aif1l	471.861	-0.275316	0.158073	-1.7417	0.0815606	0.151965	#N/A
Aifm1	4534.38	-0.279117	0.0840593	-3.32047	0.000898655	0.00314362	#N/A
Aifm2	613.163	-0.0145134	0.121278	-0.11967	0.904744	0.944265	#N/A
Aifm3	1.40512	-0.0543202	2.7331	-0.0198749	0.984143	NA	#N/A
Aig1	158.268	1.48217	0.396035	3.74252	0.000182187	0.000739005	#N/A
Aim1	768.8	-1.10122	0.128532	-8.56763	1.05632e-17	2.55807e-16	#N/A
Aim1l	1.46957	0.923662	3.68861	0.250409	0.802271	NA	#N/A
Aim2	22.6059	-0.23967	0.587224	-0.408142	0.68317	0.777286	#N/A
Aimp1	6399.19	0.171679	0.166444	1.03145	0.302329	0.430604	#N/A
Aimp2	3154.15	0.430683	0.118498	3.63452	0.000278504	0.00109562	#N/A
Aip	5114.87	-0.308257	0.106591	-2.89196	0.00382843	0.0113332	#N/A
Aipl1	20.3091	0.071254	0.428589	0.166253	0.867958	0.915603	#N/A
Aire	0.362077	2.78165	7.20093	0.386291	0.699281	NA	#N/A
Airn	56.758	0.118768	0.41765	0.284371	0.776126	0.848894	#N/A
Ajuba	4707.09	0.957513	0.163228	5.86611	4.46137e-09	4.04534e-08	#N/A
AK010878	186.438	-0.56247	0.168163	-3.3448	0.000823426	0.00290033	#N/A
Ak1	1696.3	-0.701943	0.150231	-4.67241	2.97687e-06	1.68897e-05	#N/A
AK129341	436.799	1.80486	0.215606	8.37108	5.70926e-17	1.28833e-15	#N/A
Ak2	6348.74	-0.521978	0.0879548	-5.93462	2.94523e-09	2.73724e-08	#N/A
Ak3	607.789	-0.502536	0.15274	-3.29014	0.00100136	0.00345622	#N/A
Ak4	23.0427	0.174058	0.44794	0.388574	0.697591	0.788327	#N/A
Ak5	990.168	0.385915	0.20122	1.91787	0.0551269	0.109897	#N/A
Ak6	2863.76	0.154063	0.155321	0.991897	0.321248	0.451044	#N/A
Ak7	2.79944	0.130692	1.34999	0.0968098	0.922877	0.957598	#N/A
Ak8	1.87413	3.87854	1.95766	1.98121	0.0475679	0.0972248	#N/A
Ak9	1.06834	4.26829	2.62749	1.62448	0.104274	NA	#N/A
Akap1	3576.15	0.491762	0.128066	3.8399	0.000123083	0.000517586	#N/A
Akap10	1083.22	0.185453	0.113117	1.63947	0.101115	0.181658	#N/A
Akap11	4389.09	0.700241	0.102552	6.82816	8.60131e-12	1.11152e-10	#N/A
Akap12	14563.1	-0.33269	0.276513	-1.20316	0.228914	0.348151	#N/A
Akap13	1205.85	-0.704447	0.224896	-3.13232	0.00173433	0.00565413	#N/A
Akap14	0.385602	3.16513	6.62334	0.477875	0.632739	NA	#N/A
Akap17b	84.3246	1.38888	0.210368	6.60216	4.05209e-11	4.8228e-10	#N/A
Akap2	3037.24	-1.15484	0.154321	-7.48339	7.24285e-14	1.16722e-12	#N/A
Akap3	7.72135	2.80438	1.50464	1.86382	0.0623471	0.121658	#N/A
Akap5	4.44778	0.0647664	1.02911	0.0629345	0.949819	0.976819	#N/A
Akap6	50.095	1.46772	0.41928	3.50057	0.000464257	0.00173328	#N/A
Akap7	528.893	0.137348	0.14652	0.937401	0.348552	0.479142	#N/A
Akap8	4427.04	-0.33859	0.112982	-2.99685	0.00272785	0.00843609	#N/A
Akap8l	1374.15	0.591737	0.116321	5.08713	3.6353e-07	2.41435e-06	#N/A
Akap9	2858.26	0.366363	0.127716	2.86858	0.00412323	0.0120725	#N/A
Akip1	336.59	0.233922	0.160264	1.4596	0.144401	0.241845	#N/A
Akirin1	1492.52	-0.144221	0.148418	-0.971723	0.331188	0.462061	#N/A
Akirin2	1762.27	0.590875	0.104501	5.65427	1.56507e-08	1.29675e-07	#N/A
Akna	608.366	1.58619	0.26648	5.95237	2.6428e-09	2.46772e-08	#N/A
Aknad1	10.2089	0.717701	0.807649	0.888631	0.374202	0.504723	#N/A
Aknaos	0.810243	-1.96517	3.41383	-0.575648	0.564853	NA	#N/A
Akr1a1	20257	-0.115715	0.0735872	-1.57249	0.115838	0.20218	#N/A
Akr1b10	403.735	-0.0670866	0.205337	-0.326714	0.743884	0.825142	#N/A
Akr1b3	367.884	-0.0224058	0.170733	-0.131233	0.895591	0.936681	#N/A
Akr1b7	15.6491	2.44512	0.923129	2.64873	0.00807949	0.0215775	#N/A
Akr1b8	2998.17	-0.644904	0.129761	-4.96994	6.69735e-07	4.26568e-06	#N/A
Akr1c12	0.885198	-1.86057	3.59839	-0.517054	0.605118	NA	#N/A
Akr1c13	6.23616	-1.76722	0.92991	-1.90043	0.0573773	0.113731	#N/A
Akr1c14	238.246	-0.114589	0.271292	-0.422381	0.672747	0.769096	#N/A
Akr1c18	30.5608	1.79466	0.530758	3.38132	0.000721383	0.00257029	#N/A
Akr1c19	0.26478	0	7.25987	0	1	NA	#N/A
Akr1c20	0.425922	0.923469	7.25987	0.127202	0.898781	NA	#N/A
Akr1cl	0.291712	1.74757	7.23974	0.241385	0.809256	NA	#N/A
Akr1e1	569.342	-1.50167	0.8568	-1.75265	0.0796622	0.149065	#N/A
Akr7a5	912.227	-0.281008	0.118828	-2.36483	0.0180381	0.0429322	#N/A
Akt1	13013.8	-0.930367	0.0995033	-9.35011	8.75563e-21	2.90316e-19	#N/A
Akt1s1	2852.65	0.286199	0.0920315	3.10979	0.0018722	0.0060556	#N/A
Akt2	1453.96	-0.557323	0.082855	-6.72648	1.73818e-11	2.16519e-10	#N/A
Akt3	1120.01	-0.819998	0.128827	-6.36512	1.95143e-10	2.12528e-09	#N/A
Aktip	859.328	-0.00433247	0.131423	-0.0329659	0.973702	0.992302	#N/A
Alad	1644.06	0.498877	0.101652	4.90767	9.21626e-07	5.70533e-06	#N/A
Alas1	1719.06	0.198579	0.130505	1.52162	0.128105	0.219364	#N/A
Alas2	5.35108	0.777901	0.848579	0.91671	0.359294	0.48969	#N/A
Alb	0.673071	0	7.05349	0	1	NA	#N/A
Alcam	7202.49	-0.299795	0.099394	-3.01622	0.00255944	0.00797739	#N/A
Aldh16a1	2644.26	-0.428969	0.107065	-4.00662	6.15933e-05	0.000274718	#N/A
Aldh18a1	18286	1.81664	0.11117	16.3411	5.03157e-60	1.63499e-57	#N/A
Aldh1a1	1.90257	4.8114	2.32421	2.07012	0.0384407	0.0817288	#N/A
Aldh1a3	195.191	-0.39188	0.356101	-1.10048	0.271125	0.395892	#N/A
Aldh1a7	14.4387	0.201796	1.12815	0.178874	0.858037	0.909002	#N/A
Aldh1l1	2.12795	1.00237	1.88945	0.53051	0.595758	0.707844	#N/A
Aldh1l2	7302.9	2.75061	0.155258	17.7164	3.1323e-70	1.36538e-67	#N/A
Aldh2	6645.83	-0.493409	0.0733948	-6.72267	1.7842e-11	2.21593e-10	#N/A
Aldh3a1	4.16817	-1.44585	1.76856	-0.817527	0.413627	0.542432	#N/A
Aldh3a2	1458.49	0.541223	0.0918664	5.89142	3.829e-09	3.51293e-08	#N/A
Aldh3b1	30.0091	0.310526	0.518303	0.599121	0.549092	0.666082	#N/A
Aldh4a1	304.314	-1.06199	0.188872	-5.62278	1.87912e-08	1.53912e-07	#N/A
Aldh5a1	135.008	-0.511478	0.215527	-2.37315	0.0176371	0.0421067	#N/A
Aldh6a1	138.571	0.519523	0.243697	2.13184	0.0330199	0.0717922	#N/A
Aldh7a1	1786.86	-0.262063	0.0873331	-3.00072	0.00269339	0.00833991	#N/A
Aldh8a1	2.83124	1.31385	1.40126	0.937616	0.348442	0.479064	#N/A
Aldh9a1	2051.4	-0.245243	0.121373	-2.02057	0.0433239	0.090096	#N/A
Aldoa	24826.7	-0.0632632	0.0788691	-0.802129	0.422478	0.550563	#N/A
Aldoart1	700.132	-0.0849756	0.0931477	-0.912268	0.361628	0.492083	#N/A
Aldoart2	20.9455	-0.97932	0.419796	-2.33285	0.0196561	0.0462289	#N/A
Aldoc	13.977	-0.648081	0.579615	-1.11812	0.263514	0.387818	#N/A
Alg1	1429.81	0.132381	0.107459	1.23193	0.217977	0.335084	#N/A
Alg10b	2217.72	0.091932	0.0979098	0.938946	0.347758	0.478436	#N/A
Alg11	1578.29	0.186481	0.116232	1.60439	0.108629	0.192449	#N/A
Alg12	1193.83	2.19203	0.144338	15.1868	4.3264e-52	1.01739e-49	#N/A
Alg13	1522.94	0.104212	0.0863897	1.2063	0.227702	0.346723	#N/A
Alg14	483.356	-0.822672	0.175275	-4.69361	2.68422e-06	1.53365e-05	#N/A
Alg2	1110.44	1.47296	0.126153	11.676	1.69005e-31	1.13979e-29	#N/A
Alg3	1341.13	0.439784	0.145314	3.02644	0.00247456	0.00774117	#N/A
Alg5	2776.59	0.433265	0.173171	2.50195	0.012351	0.0310723	#N/A
Alg6	365.307	-0.388861	0.185943	-2.09129	0.0365018	0.07823	#N/A
Alg8	1803.74	0.530873	0.104469	5.08161	3.74258e-07	2.48007e-06	#N/A
Alg9	1543.64	0.0584551	0.119205	0.490374	0.62387	0.730847	#N/A
Alk	1.45173	5.48899	2.76153	1.98767	0.0468487	NA	#N/A
Alkbh1	996.893	0.633417	0.163155	3.8823	0.000103475	0.000441678	#N/A
Alkbh2	137.055	0.350985	0.18469	1.9004	0.0573811	0.113731	#N/A
Alkbh3	1286.4	0.774019	0.0848993	9.11691	7.7298e-20	2.35344e-18	#N/A
Alkbh4	219.361	-0.0576629	0.150249	-0.383781	0.701141	0.790786	#N/A
Alkbh5	1514.24	0.362644	0.101821	3.5616	0.000368599	0.00140941	#N/A
Alkbh6	390.019	0.734414	0.137499	5.34125	9.23059e-08	6.79165e-07	#N/A
Alkbh7	362.163	-0.37045	0.13604	-2.7231	0.00646732	0.0178013	#N/A
Alkbh8	1165.97	0.435752	0.106719	4.08316	4.44275e-05	0.000203801	#N/A
Allc	1.21909	0	7.25987	0	1	NA	#N/A
Alms1	1215.81	-0.54109	0.131016	-4.12995	3.62846e-05	0.000169271	#N/A
Alox12	2.58338	0.1061	1.65502	0.0641077	0.948884	0.976454	#N/A
Alox12b	4.29332	1.62976	1.73371	0.940041	0.347197	0.477952	#N/A
Alox12e	5.4057	4.8911	1.68158	2.90863	0.00363018	0.0108203	#N/A
Alox15	0.998939	3.66142	4.48392	0.816567	0.414176	NA	#N/A
Alox5ap	18.4786	-2.11583	0.841629	-2.51397	0.0119379	0.0301518	#N/A
Aloxe3	100.862	3.74396	0.603225	6.20657	5.41536e-10	5.5515e-09	#N/A
Alpi	0.298642	2.33153	7.21452	0.323172	0.746565	NA	#N/A
Alpk1	414.796	0.872032	0.244863	3.56131	0.000369007	0.00141067	#N/A
Alpk2	1.97486	3.84504	2.05157	1.87419	0.0609042	0.119456	#N/A
Alpk3	1.41117	-0.71119	2.56453	-0.277318	0.781536	NA	#N/A
Alpl	2.72225	3.39759	1.77074	1.91874	0.0550171	0.109715	#N/A
Als2	1103.36	-0.681201	0.189874	-3.58765	0.000333673	0.00128827	#N/A
Als2cl	45.4082	1.56346	0.350807	4.45676	8.32066e-06	4.37491e-05	#N/A
Als2cr12	75.0872	-0.278465	0.33074	-0.841945	0.399818	0.529286	#N/A
Alx1	141.066	0	1.67187	0	1	1	#N/A
Alyref	6797.73	-0.410162	0.168446	-2.43498	0.0148927	0.0364555	#N/A
Alyref2	72.5206	1.16759	0.232645	5.01875	5.20084e-07	3.36407e-06	#N/A
Amacr	697.269	1.0229	0.126552	8.08282	6.32857e-16	1.26941e-14	#N/A
Ambra1	1887.16	0.166087	0.150926	1.10045	0.271134	0.395892	#N/A
Amd1	209.951	-0.67712	0.152674	-4.43507	9.20443e-06	4.80156e-05	#N/A
Amd2	1297.36	-0.640642	0.106245	-6.02983	1.64131e-09	1.56947e-08	#N/A
Amdhd1	1.18089	-2.85827	3.17306	-0.900792	0.367699	NA	#N/A
Amdhd2	1195.13	-0.208537	0.16451	-1.26763	0.204932	0.319482	#N/A
Amer1	138.51	-1.26647	0.205286	-6.16928	6.8603e-10	6.92305e-09	#N/A
Amer2	1.49849	0.46686	2.74773	0.169908	0.865083	NA	#N/A
Amfr	10210.2	0.458349	0.0840162	5.45549	4.88378e-08	3.75572e-07	#N/A
Amh	14.8744	-0.958312	0.58	-1.65226	0.0984813	0.17773	#N/A
Amhr2	11.2297	3.25256	0.967419	3.3621	0.000773533	0.00274159	#N/A
Amica1	1.03691	3.74595	5.29557	0.707374	0.479334	NA	#N/A
Amigo1	39.9808	0.129423	0.300271	0.431023	0.666452	0.764165	#N/A
Amigo2	447.551	-1.10374	0.249149	-4.43001	9.42267e-06	4.90681e-05	#N/A
Amigo3	92.1741	1.94624	0.281275	6.91934	4.53763e-12	6.04747e-11	#N/A
Ammecr1	384.239	-0.51646	0.174275	-2.96348	0.00304186	0.00928032	#N/A
Ammecr1l	3646.91	0.265234	0.139929	1.89549	0.0580273	0.11477	#N/A
Amn	7.64945	0.235154	0.924864	0.254258	0.799296	0.866348	#N/A
Amn1	489.712	0.794738	0.208395	3.81361	0.000136953	0.000570142	#N/A
Amot	1940.82	-0.543883	0.260161	-2.09056	0.0365672	0.0783607	#N/A
Amotl1	4113.68	0.172878	0.139254	1.24146	0.214436	0.331322	#N/A
Amotl2	7857.29	0.219482	0.247311	0.887475	0.374823	0.505344	#N/A
Ampd1	8.92597	1.32192	1.05554	1.25236	0.210439	0.326343	#N/A
Ampd2	5268.51	0.706422	0.112312	6.28981	3.17846e-10	3.38801e-09	#N/A
Ampd3	500.456	0.204029	0.280554	0.727235	0.467082	0.591951	#N/A
Amt	21.3715	-0.831683	0.496162	-1.67623	0.0936923	0.170726	#N/A
Amy1	7.27944	-1.05791	0.886613	-1.1932	0.23279	0.352637	#N/A
Amz1	25.8465	2.661	0.465698	5.71401	1.10344e-08	9.39978e-08	#N/A
Amz2	1284.23	-0.0675766	0.0932678	-0.724543	0.468732	0.593277	#N/A
Anapc1	14155.2	-0.200622	0.124297	-1.61405	0.106516	0.189701	#N/A
Anapc10	821.011	-0.53483	0.224203	-2.38547	0.0170574	0.0408974	#N/A
Anapc11	1319.08	-0.642196	0.145259	-4.42103	9.82313e-06	5.10198e-05	#N/A
Anapc13	616.865	-0.458827	0.139023	-3.30037	0.00096557	0.00335081	#N/A
Anapc15	733.797	-0.343428	0.139272	-2.46587	0.013668	0.0339128	#N/A
Anapc16	1417.1	0.452925	0.100672	4.499	6.82725e-06	3.64337e-05	#N/A
Anapc2	6135.55	-0.47926	0.0752408	-6.36968	1.89419e-10	2.06925e-09	#N/A
Anapc4	5684.53	-0.0199144	0.101001	-0.19717	0.843695	0.898707	#N/A
Anapc5	11901	-0.788933	0.090889	-8.68018	3.95148e-18	1.00456e-16	#N/A
Anapc7	2829.7	-0.122148	0.0825492	-1.4797	0.138954	0.234392	#N/A
Ang	19.9122	-0.798502	0.469222	-1.70176	0.088801	0.163211	#N/A
Ang2	0.716526	-2.27022	4.35636	-0.521127	0.602278	NA	#N/A
Angel1	53.6935	-0.16659	0.364155	-0.45747	0.647333	0.749782	#N/A
Angel2	2850.34	0.139351	0.107455	1.29683	0.194689	0.306806	#N/A
Angpt1	240.736	-1.44224	0.418186	-3.44879	0.000563101	0.00205466	#N/A
Angpt2	122.948	-2.33052	0.3138	-7.42678	1.11271e-13	1.76454e-12	#N/A
Angpt4	15.2694	0.0700334	0.596053	0.117495	0.906468	0.945289	#N/A
Angptl1	0.388824	-1.84584	6.74652	-0.273599	0.784393	NA	#N/A
Angptl2	2633.45	-3.01699	0.153393	-19.6683	4.03075e-86	3.79145e-83	#N/A
Angptl4	471.924	-1.54564	0.27238	-5.67457	1.3904e-08	1.16072e-07	#N/A
Angptl6	330.87	4.12771	0.330934	12.4729	1.04943e-35	9.37767e-34	#N/A
Angptl7	29.0581	-2.90533	1.47514	-1.96953	0.0488921	0.099465	#N/A
Ank	9562.95	-1.39517	0.148248	-9.41105	4.91183e-21	1.65319e-19	#N/A
Ank1	658.93	-0.664539	0.12093	-5.49524	3.90188e-08	3.04917e-07	#N/A
Ank2	1570.04	1.93495	0.168571	11.4786	1.69015e-30	1.08267e-28	#N/A
Ank3	3505.08	0.0859759	0.203331	0.422838	0.672413	0.768866	#N/A
Ankar	0.341454	0.923527	7.25987	0.12721	0.898774	NA	#N/A
Ankdd1b	1.19905	0	7.25987	0	1	NA	#N/A
Ankef1	16.8521	-0.188843	0.923693	-0.204444	0.838007	0.894782	#N/A
Ankfn1	1.04038	4.1516	4.53771	0.914911	0.360238	NA	#N/A
Ankfy1	4897.42	0.0150364	0.109568	0.137234	0.890846	0.932974	#N/A
Ankhd1	5365.75	0.676932	0.170265	3.97575	7.0159e-05	0.000309448	#N/A
Ankib1	2079.15	0.221312	0.10482	2.11135	0.0347423	0.0750803	#N/A
Ankk1	51.8785	1.8604	0.655301	2.839	0.00452558	0.0130475	#N/A
Ankle1	293.8	-0.996634	0.224993	-4.42962	9.4398e-06	4.91431e-05	#N/A
Ankle2	2618.42	0.137147	0.0741857	1.8487	0.0645009	0.125164	#N/A
Ankmy1	1.95347	2.04484	1.61299	1.26773	0.204893	0.319478	#N/A
Ankmy2	671.237	-0.184083	0.102871	-1.78946	0.0735403	0.139494	#N/A
Ankra2	348.843	-0.251169	0.18391	-1.36572	0.172027	0.278208	#N/A
Ankrd1	8484.91	0.173405	0.21128	0.820735	0.411797	0.540316	#N/A
Ankrd10	1160.05	-0.159938	0.102354	-1.5626	0.118146	0.205639	#N/A
Ankrd11	14722.9	1.04079	0.184001	5.6564	1.54578e-08	1.28136e-07	#N/A
Ankrd12	758.272	0.585031	0.224631	2.60441	0.00920337	0.024146	#N/A
Ankrd13a	3668.56	-0.152815	0.109544	-1.39502	0.163011	0.266525	#N/A
Ankrd13b	2254.55	-0.194997	0.0785864	-2.48131	0.0130902	0.0327017	#N/A
Ankrd13c	2092.83	-0.460311	0.0938619	-4.90413	9.38428e-07	5.79329e-06	#N/A
Ankrd13d	174.668	-0.276723	0.205956	-1.3436	0.179077	0.287243	#N/A
Ankrd16	308.202	0.220945	0.188187	1.17407	0.240366	0.360933	#N/A
Ankrd17	12048.8	0.36488	0.138646	2.63173	0.00849514	0.0225528	#N/A
Ankrd2	1.46911	0.503102	2.28454	0.220221	0.825699	NA	#N/A
Ankrd23	34.3653	-0.757396	0.38463	-1.96916	0.0489349	0.0995181	#N/A
Ankrd24	155.622	0.0779915	0.255062	0.305775	0.759776	0.837159	#N/A
Ankrd26	1403.71	-0.17662	0.132939	-1.32858	0.183986	0.293668	#N/A
Ankrd27	2634.3	0.0751084	0.112478	0.66776	0.504287	0.626112	#N/A
Ankrd28	6169.79	-0.692273	0.110534	-6.26299	3.77654e-10	3.97025e-09	#N/A
Ankrd29	43.9521	-1.20603	0.353188	-3.41468	0.000638559	0.00229995	#N/A
Ankrd31	0.503073	2.78151	7.20093	0.386271	0.699296	NA	#N/A
Ankrd32	1923.91	-0.320718	0.109761	-2.92198	0.00347819	0.0104472	#N/A
Ankrd33b	29.5805	1.87925	0.549597	3.41931	0.000627792	0.00226573	#N/A
Ankrd34a	95.5674	0.081722	0.24789	0.329671	0.741649	0.823634	#N/A
Ankrd35	41.657	-0.520538	0.400277	-1.30044	0.193449	0.305444	#N/A
Ankrd36	0.321568	2.74597	7.20186	0.381286	0.702991	NA	#N/A
Ankrd37	72.8275	-0.803115	0.387951	-2.07014	0.0384389	0.0817288	#N/A
Ankrd39	236.705	0.063908	0.166649	0.383488	0.701358	0.790981	#N/A
Ankrd40	2985.55	-0.284309	0.0720807	-3.94431	8.00286e-05	0.000348762	#N/A
Ankrd42	132.732	0.537392	0.274209	1.95979	0.0500201	0.101398	#N/A
Ankrd44	215.313	-1.05045	0.185116	-5.67455	1.3905e-08	1.16072e-07	#N/A
Ankrd45	2.64717	1.99605	1.81335	1.10075	0.271005	0.395801	#N/A
Ankrd46	900.653	0.118899	0.101574	1.17056	0.241774	0.362499	#N/A
Ankrd49	229.187	-0.474482	0.186747	-2.54077	0.0110608	0.0282238	#N/A
Ankrd50	5020.54	-0.71139	0.221499	-3.21171	0.0013195	0.00443354	#N/A
Ankrd52	3235.86	-0.282243	0.174957	-1.61322	0.106697	0.189911	#N/A
Ankrd53	2.09733	-1.00456	1.11937	-0.897431	0.369489	0.500114	#N/A
Ankrd54	1364.39	0.360032	0.092998	3.8714	0.000108213	0.000460583	#N/A
Ankrd55	97.0953	1.76996	0.333644	5.30494	1.12708e-07	8.15844e-07	#N/A
Ankrd6	98.893	-0.851465	0.2113	-4.02965	5.58608e-05	0.000251669	#N/A
Ankrd61	7.07625	2.03551	0.843178	2.41409	0.0157745	0.0382941	#N/A
Ankrd66	8.58023	-1.64833	0.893023	-1.84579	0.0649228	0.125832	#N/A
Ankrd9	111.766	-1.56766	0.231005	-6.78627	1.15069e-11	1.46579e-10	#N/A
Anks1	937.824	0.211841	0.126144	1.67937	0.0930808	0.169818	#N/A
Anks1b	92.334	-1.3498	0.344648	-3.91645	8.98622e-05	0.00038849	#N/A
Anks3	1832.84	0.91969	0.106207	8.65944	4.74071e-18	1.19588e-16	#N/A
Anks6	501.056	0.491363	0.11363	4.32422	1.5307e-05	7.69095e-05	#N/A
Ankzf1	850.764	0.943004	0.0829495	11.3684	6.00721e-30	3.78031e-28	#N/A
Anln	14510.7	0.0804847	0.121554	0.662134	0.507886	0.629294	#N/A
Ano1	736.52	-0.175167	0.196479	-0.891529	0.372646	0.503182	#N/A
Ano10	2218.65	0.399632	0.0937172	4.26423	2.00589e-05	9.81097e-05	#N/A
Ano2	7.97274	2.23182	0.996337	2.24002	0.0250896	0.0567624	#N/A
Ano3	129.452	-0.306885	0.174462	-1.75904	0.0785713	0.147271	#N/A
Ano4	1.01357	4.2481	3.13095	1.35681	0.174842	NA	#N/A
Ano5	0.892193	3.75586	4.22845	0.888236	0.374414	NA	#N/A
Ano6	6105.69	0.147284	0.190493	0.773174	0.43942	0.56576	#N/A
Ano8	2566.18	-0.768248	0.1223	-6.28168	3.34931e-10	3.54927e-09	#N/A
Anp32a	3397.13	-0.769357	0.150276	-5.11963	3.06139e-07	2.05921e-06	#N/A
Anp32b	11378.1	0.269012	0.125905	2.13662	0.0326288	0.0710629	#N/A
Anp32b-ps1	4013.62	0.233454	0.107075	2.18028	0.0292366	0.064708	#N/A
Anp32e	6872.98	-0.458619	0.105108	-4.36331	1.28108e-05	6.52107e-05	#N/A
Anpep	78.3928	-3.37517	0.430547	-7.83927	4.53179e-15	8.34971e-14	#N/A
Antxr1	544.93	-0.525095	0.216827	-2.42173	0.015447	0.0376218	#N/A
Antxr2	1864.82	0.329396	0.155635	2.11646	0.0343054	0.0742618	#N/A
Antxrl	0.325485	3.11405	5.75238	0.54135	0.588266	NA	#N/A
Anxa1	51928.2	-1.34006	0.149794	-8.94603	3.68481e-19	1.03708e-17	#N/A
Anxa10	3.70376	0.398287	1.38219	0.288155	0.773228	0.846587	#N/A
Anxa11	2044.49	-0.447471	0.0948461	-4.71787	2.38326e-06	1.37443e-05	#N/A
Anxa13	6.55239	3.65151	1.36128	2.6824	0.00730964	0.0197547	#N/A
Anxa2	46518.2	-0.388506	0.0763128	-5.09097	3.56243e-07	2.37212e-06	#N/A
Anxa2r	0.712993	1.76925	4.4406	0.398425	0.690317	NA	#N/A
Anxa3	11362.9	0.362035	0.103002	3.51485	0.000440007	0.00165276	#N/A
Anxa4	2714.6	-0.413838	0.0887437	-4.6633	3.11185e-06	1.76053e-05	#N/A
Anxa5	21563.4	-0.712175	0.0650563	-10.9471	6.86468e-28	3.67322e-26	#N/A
Anxa6	14085.7	-0.399042	0.109791	-3.63457	0.000278444	0.00109562	#N/A
Anxa7	7807.2	0.110919	0.068633	1.61611	0.10607	0.189209	#N/A
Anxa8	139.778	-0.801278	0.38753	-2.06765	0.0386728	0.0820743	#N/A
Anxa9	95.0142	-0.121378	0.284715	-0.426315	0.669878	0.766801	#N/A
Aoc2	145.129	0.353379	0.214561	1.64699	0.0995611	0.179389	#N/A
Aoc3	75.5347	-3.20819	0.593385	-5.4066	6.4234e-08	4.84588e-07	#N/A
Aox1	53.2922	-1.00645	0.359271	-2.80135	0.00508891	0.0144639	#N/A
Aox2	0.970473	4.12592	4.43467	0.930379	0.352175	NA	#N/A
Aox3	8.72208	-1.02385	0.574831	-1.78114	0.0748896	0.141722	#N/A
Aox4	3.72701	3.36365	1.60792	2.09192	0.0364455	0.0781468	#N/A
Ap1ar	1502.91	-0.0703262	0.0749534	-0.938266	0.348108	0.478789	#N/A
Ap1b1	3827.91	0.139469	0.120934	1.15326	0.248805	0.3708	#N/A
Ap1g1	3515.05	0.129454	0.145932	0.887089	0.375031	0.505434	#N/A
Ap1g2	319.727	-0.110213	0.16106	-0.684299	0.493787	0.616224	#N/A
Ap1m1	4562.27	-0.191955	0.0806193	-2.381	0.0172657	0.0413358	#N/A
Ap1s1	6404.81	-0.905595	0.134889	-6.71365	1.89809e-11	2.35247e-10	#N/A
Ap1s2	1060.9	-0.28404	0.129557	-2.1924	0.0283504	0.0630981	#N/A
Ap1s3	44.4125	-0.217899	0.334484	-0.651448	0.514757	0.635868	#N/A
Ap2a1	5541.77	-0.366316	0.122704	-2.98536	0.00283249	0.00871895	#N/A
Ap2a2	8726.04	0.19806	0.125615	1.57673	0.114858	0.200781	#N/A
Ap2b1	6485.97	0.121403	0.128937	0.941572	0.346412	0.477411	#N/A
Ap2m1	1858.61	0.13579	0.0716995	1.89387	0.0582423	0.115106	#N/A
Ap2s1	1839.41	-0.842602	0.103538	-8.13813	4.01435e-16	8.25598e-15	#N/A
Ap3b1	5669.05	0.24688	0.0881662	2.80017	0.0051076	0.0145101	#N/A
Ap3b2	24.9306	1.52844	0.651888	2.34463	0.0190459	0.045025	#N/A
Ap3d1	10021.1	0.554362	0.138508	4.00239	6.27051e-05	0.000279189	#N/A
Ap3m1	529.353	-0.58642	0.254757	-2.30188	0.0213417	0.0495296	#N/A
Ap3m2	308.694	-0.265618	0.171438	-1.54936	0.121296	0.209875	#N/A
Ap3s1	290.585	-0.296792	0.132412	-2.24142	0.0249987	0.0565826	#N/A
Ap3s2	1060.85	-0.0927293	0.110047	-0.842631	0.399435	0.529063	#N/A
Ap4b1	1513.52	0.282684	0.103975	2.71878	0.00655229	0.0180047	#N/A
Ap4e1	1745.44	0.295427	0.113602	2.60053	0.0093079	0.0244023	#N/A
Ap4m1	802.585	0.129585	0.100021	1.29558	0.195121	0.307405	#N/A
Ap4s1	147.751	-0.246336	0.228357	-1.07873	0.280708	0.406686	#N/A
Ap5b1	369.788	0.184768	0.198515	0.93075	0.351983	0.482263	#N/A
Ap5m1	312.948	0.277749	0.134843	2.05979	0.0394182	0.0833903	#N/A
Ap5s1	268.266	-0.116203	0.161753	-0.718399	0.472511	0.596842	#N/A
Ap5z1	556.364	0.466691	0.169769	2.74898	0.00597807	0.0166004	#N/A
Apaf1	2198.71	-0.382253	0.130101	-2.93812	0.00330211	0.00997387	#N/A
Apba1	10.1284	1.02183	0.612116	1.66933	0.0950512	0.172796	#N/A
Apba2	0.293275	3.08929	6.99234	0.441811	0.658626	NA	#N/A
Apba3	3738.75	1.00576	0.0974679	10.3189	5.78973e-25	2.6064e-23	#N/A
Apbb1	723.66	-0.608037	0.190692	-3.18858	0.00142972	0.00476536	#N/A
Apbb1ip	3294.23	-0.34748	0.160139	-2.16986	0.0300172	0.0661488	#N/A
Apbb2	1102.56	-0.57601	0.19866	-2.89947	0.00373792	0.0110915	#N/A
Apbb3	643.238	0.738302	0.180958	4.07996	4.50437e-05	0.000206204	#N/A
Apc	3496.2	0.350986	0.201833	1.73899	0.0820363	0.152756	#N/A
Apc2	181.811	-0.869373	0.288968	-3.00854	0.00262505	0.00815487	#N/A
Apcdd1	370.81	-2.63807	0.220345	-11.9724	4.95482e-33	3.7207e-31	#N/A
Apeh	2001.99	-0.472298	0.0908893	-5.19641	2.03171e-07	1.41067e-06	#N/A
Apex1	8295.92	0.168852	0.171313	0.985636	0.324312	0.454311	#N/A
Apex2	665.111	-0.577743	0.159445	-3.62347	0.000290678	0.001139	#N/A
Aph1a	433.402	-0.0630452	0.0940959	-0.67001	0.502851	0.624615	#N/A
Aph1b	529.422	-0.827282	0.115701	-7.15018	8.66655e-13	1.25518e-11	#N/A
Aph1c	44.4537	-0.585408	0.29547	-1.98128	0.04756	0.0972197	#N/A
Api5	4256.76	-0.0869307	0.0732763	-1.18634	0.235488	0.355729	#N/A
Apip	1418.79	0.358002	0.162428	2.20407	0.0275194	0.0614706	#N/A
Apitd1	297.767	-0.724906	0.193363	-3.74895	0.000177579	0.00072195	#N/A
Aplf	565.694	0.00582354	0.135257	0.0430554	0.965657	0.987991	#N/A
Apln	206.567	-1.11655	0.234551	-4.76037	1.93236e-06	1.13304e-05	#N/A
Aplp1	168.341	-0.470772	0.157593	-2.98726	0.00281492	0.00867533	#N/A
Aplp2	7001.71	-0.398268	0.155299	-2.56452	0.010332	0.0266867	#N/A
Apmap	1676.63	0.676005	0.11549	5.85336	4.81735e-09	4.33076e-08	#N/A
Apoa1	0.508273	3.09646	6.3614	0.486757	0.626431	NA	#N/A
Apoa1bp	2426.61	-0.139226	0.0905754	-1.53713	0.124261	0.214015	#N/A
Apoa2	4.77663	1.3868	0.866864	1.59979	0.109646	0.193809	#N/A
Apoa5	0.301326	3.33041	7.18917	0.463254	0.643183	NA	#N/A
Apob	12.9932	-0.790151	0.585907	-1.3486	0.177467	0.285429	#N/A
Apobec1	191.512	3.79781	0.36887	10.2958	7.3594e-25	3.27998e-23	#N/A
Apobec3	1145.36	-0.202761	0.148285	-1.36738	0.171508	0.277518	#N/A
Apobr	1722.53	0.244221	0.121414	2.01148	0.0442749	0.0917854	#N/A
Apoc1	0.517217	0	7.25987	0	1	NA	#N/A
Apod	10.8272	1.13852	1.1495	0.990441	0.321959	0.451794	#N/A
Apoe	31.5364	0.496666	0.316419	1.56965	0.116498	0.203146	#N/A
Apof	1.59754	3.84635	2.27052	1.69403	0.0902586	0.165497	#N/A
Apoh	8.63217	1.91525	0.970971	1.97251	0.0485519	0.0989193	#N/A
Apol10b	5.61132	-2.73619	1.06786	-2.56232	0.0103976	0.0268147	#N/A
Apol6	23.4601	-0.313699	0.456984	-0.686456	0.492426	0.615134	#N/A
Apol7a	50.1281	1.58862	0.434994	3.65206	0.000260148	0.00102976	#N/A
Apol7b	0.478103	1.75012	5.41444	0.323232	0.74652	NA	#N/A
Apol7d	7.14549	0.4505	1.02322	0.440279	0.659735	0.759422	#N/A
Apol7e	0.288577	1.74759	7.23974	0.241388	0.809254	NA	#N/A
Apol8	6.58082	-0.916357	0.957008	-0.957522	0.338304	0.469569	#N/A
Apol9a	245.965	1.22844	0.359233	3.41963	0.000627066	0.00226357	#N/A
Apol9b	170.502	1.22522	0.418515	2.92754	0.00341659	0.0102797	#N/A
Apold1	3.04672	-0.195281	1.24573	-0.15676	0.875434	0.921314	#N/A
Apom	3.73289	5.02336	1.51325	3.31959	0.000901502	0.00315235	#N/A
Apon	11.1646	1.03033	0.610815	1.68681	0.0916404	0.167618	#N/A
Apoo	17.7407	0.163808	0.437433	0.374477	0.70805	0.795866	#N/A
Apool	661.855	-0.852791	0.312129	-2.73217	0.0062918	0.017361	#N/A
Apopt1	653.14	0.299749	0.129792	2.30947	0.0209178	0.0487218	#N/A
App	27337.7	0.120942	0.148052	0.816891	0.413991	0.542647	#N/A
Appbp2	2803.54	0.338199	0.120646	2.80322	0.00505953	0.0143895	#N/A
Appbp2os	13.0455	-0.655551	0.760051	-0.862509	0.388407	0.518418	#N/A
Appl1	2546.99	0.65896	0.0910377	7.23832	4.54261e-13	6.73738e-12	#N/A
Appl2	373.056	-0.397155	0.165262	-2.40319	0.0162528	0.0392422	#N/A
Aprt	10541	-0.785784	0.0959712	-8.1877	2.6627e-16	5.59199e-15	#N/A
Aptx	646.823	0.391865	0.116337	3.36836	0.000756173	0.00268621	#N/A
Aqp1	669.804	-1.43885	0.177937	-8.08631	6.15006e-16	1.23638e-14	#N/A
Aqp11	5.57018	-2.76817	0.836962	-3.3074	0.00094166	0.00327866	#N/A
Aqp2	0.344629	-1.84543	7.23858	-0.254943	0.798767	NA	#N/A
Aqp3	23.8064	-0.36381	0.679632	-0.535305	0.592439	0.704744	#N/A
Aqp5	18.3458	-3.14103	1.15265	-2.72506	0.00642888	0.017701	#N/A
Aqp6	0.395966	0	7.25987	0	1	NA	#N/A
Aqp8	0.357091	-2.84394	7.20133	-0.394919	0.692903	NA	#N/A
Aqp9	2.6882	4.3458	1.91892	2.26471	0.0235302	0.0538246	#N/A
Aqr	6178.71	0.232801	0.162096	1.43619	0.150947	0.250485	#N/A
Ar	6.3905	-0.778445	0.855832	-0.909577	0.363046	0.493448	#N/A
Araf	2782.49	0.45522	0.0925089	4.92083	8.618e-07	5.3722e-06	#N/A
Arap1	1051.23	-0.720223	0.169643	-4.24553	2.18076e-05	0.000106195	#N/A
Arap2	437.305	1.86418	0.253368	7.3576	1.8724e-13	2.92003e-12	#N/A
Arap3	22.1529	0.0908475	0.382101	0.237758	0.812069	0.875167	#N/A
Arc	269.405	-0.161216	0.385749	-0.417929	0.675999	0.771682	#N/A
Arcn1	7950.77	0.520645	0.0680475	7.65121	1.99098e-14	3.41814e-13	#N/A
Areg	757.532	1.97282	0.269085	7.33158	2.27449e-13	3.50788e-12	#N/A
Arel1	1984.38	0.119093	0.159603	0.746181	0.455558	0.580897	#N/A
Arf1	5895.55	-0.0721874	0.0591729	-1.21994	0.222487	0.340429	#N/A
Arf2	1641.97	0.892849	0.163819	5.45024	5.03031e-08	3.85844e-07	#N/A
Arf3	2253.95	-0.363654	0.0915906	-3.97043	7.17437e-05	0.000315969	#N/A
Arf4	8784.17	0.331718	0.0860608	3.85446	0.000115984	0.000490155	#N/A
Arf5	4742.61	-0.803301	0.131725	-6.09831	1.07198e-09	1.0544e-08	#N/A
Arf6	4324.95	0.0393435	0.114357	0.34404	0.730816	0.814932	#N/A
Arfgap1	1972.81	0.534065	0.11389	4.68929	2.74149e-06	1.56287e-05	#N/A
Arfgap2	2474.55	0.192727	0.070773	2.72317	0.00646584	0.0178	#N/A
Arfgap3	2776.79	1.21769	0.129921	9.37257	7.07847e-21	2.35142e-19	#N/A
Arfgef1	5614.57	0.733082	0.149775	4.89454	9.85338e-07	6.06055e-06	#N/A
Arfgef2	3565.76	0.425249	0.175994	2.41627	0.0156803	0.0380914	#N/A
Arfip1	1930.84	0.391218	0.109927	3.55888	0.000372441	0.00142198	#N/A
Arfip2	1713.35	0.701737	0.10773	6.51382	7.32625e-11	8.42789e-10	#N/A
Arfrp1	3351.76	1.29192	0.119937	10.7717	4.68437e-27	2.39197e-25	#N/A
Arg1	4.35736	-2.38539	1.29375	-1.84378	0.0652155	0.126249	#N/A
Arg2	23.4732	0.188344	0.54235	0.347273	0.728386	0.812998	#N/A
Arglu1	2270.35	0.0748182	0.143237	0.522337	0.601435	0.712751	#N/A
Arhgap1	4864.21	0.0999077	0.0998434	1.00064	0.316999	0.446657	#N/A
Arhgap10	3105.61	-0.00455725	0.126396	-0.0360552	0.971238	0.991035	#N/A
Arhgap11a	4011.27	0.0213933	0.184907	0.115698	0.907892	0.946169	#N/A
Arhgap12	842.633	0.165846	0.126199	1.31416	0.188791	0.299838	#N/A
Arhgap17	1493.02	0.334979	0.168657	1.98615	0.0470165	0.0962849	#N/A
Arhgap18	431.083	-2.77601	0.209111	-13.2753	3.2207e-40	3.78686e-38	#N/A
Arhgap19	1078.51	-0.852727	0.166528	-5.12063	3.04512e-07	2.04904e-06	#N/A
Arhgap20	191.443	3.17019	0.332546	9.53309	1.52672e-21	5.38175e-20	#N/A
Arhgap20os	31.9981	1.08925	0.386091	2.82122	0.0047841	0.0136956	#N/A
Arhgap21	4006.7	0.644656	0.172504	3.73704	0.0001862	0.000754252	#N/A
Arhgap22	5343.54	-0.645293	0.11026	-5.85249	4.84276e-09	4.35142e-08	#N/A
Arhgap23	3968.64	0.415214	0.212335	1.95546	0.0505287	0.102201	#N/A
Arhgap24	168.023	-0.542112	0.272235	-1.99134	0.0464436	0.095363	#N/A
Arhgap26	31.4482	1.14423	0.443569	2.57959	0.00989182	0.0257182	#N/A
Arhgap27	28.1404	-0.572517	0.448338	-1.27698	0.201611	0.315543	#N/A
Arhgap27os1	2.42442	-0.744038	1.16046	-0.641158	0.52142	0.641501	#N/A
Arhgap28	699.238	-0.341895	0.197239	-1.7334	0.0830242	0.15421	#N/A
Arhgap29	8819.09	1.35635	0.132926	10.2038	1.90572e-24	8.26675e-23	#N/A
Arhgap30	1.21421	1.38431	2.21211	0.625784	0.531457	NA	#N/A
Arhgap31	1785.68	-0.1842	0.177503	-1.03773	0.299397	0.427382	#N/A
Arhgap32	971.051	-0.344746	0.205913	-1.67423	0.0940846	0.171265	#N/A
Arhgap33	376.861	1.77132	0.234706	7.547	4.45408e-14	7.37751e-13	#N/A
Arhgap33os	0.304979	0	7.25987	0	1	NA	#N/A
Arhgap35	5315.86	0.0208848	0.118209	0.176678	0.859762	0.910018	#N/A
Arhgap36	16.5468	1.2709	1.34435	0.945364	0.344473	0.475804	#N/A
[truncated: 20,172 more rows]

## Sheet: Perk KO TgvsVeh results
	baseMean	log2FoldChange	lfcSE	stat	pvalue	padj
Calr	77252.3	1.04354	0.123723	8.43446	3.32737e-17	1.94736e-15	1	Calr
Creld2	9426.37	1.78119	0.150628	11.8251	2.8972e-32	6.6855e-30	2	Creld2
Dnajb11	8485.64	0.650287	0.0971862	6.69114	2.21432e-11	5.73205e-10	3	Dnajb11
Herpud1	15428.4	1.94012	0.161267	12.0304	2.45852e-33	6.30357e-31	4	Herpud1
Hspa5	280961	1.94653	0.144701	13.4521	2.9906e-41	1.5583e-38	5	Hspa5
Hyou1	22519.8	1.61107	0.135231	11.9135	1.00669e-32	2.42702e-30	6	Hyou1
Manf	27676.4	1.78424	0.1362	13.1001	3.28619e-39	1.39689e-36	7	Manf
Pdia4	28393	1.53223	0.146734	10.4422	1.59074e-25	2.12357e-23	8	Pdia4
Pdia6	35424	1.19426	0.10727	11.1332	8.64404e-29	1.50137e-26	9	Pdia6
Sel1l	3851.96	1.20964	0.166687	7.257	3.95763e-13	1.38073e-11	10	Sel1l
Tmem50b	350.989	0.685796	0.175885	3.89912	9.65423e-05	0.000699064	11	Tmem50b
Derl2	2162.46	0.570341	0.124597	4.57747	4.70628e-06	4.6157e-05	12	Derl2
Dnajb9	1694.4	1.57624	0.163957	9.61375	6.99567e-22	6.24315e-20	13	Dnajb9
Dnajc10	8486	0.386657	0.102477	3.77312	0.00016122	0.001103	14	Dnajc10
Edem2	1743.22	1.01814	0.12416	8.20027	2.39843e-16	1.24974e-14	15	Edem2
Hspa13	5939.98	0.623655	0.122414	5.09463	3.49426e-07	4.29549e-06	16	Hspa13
Lman1	5638.09	0.496977	0.0758093	6.55562	5.54105e-11	1.37067e-09	17	Lman1
Ostc	5665.92	0.798727	0.214654	3.721	0.000198434	0.00132505	18	Ostc
Pdia5	2888.58	0.552023	0.101352	5.44657	5.13516e-08	7.56827e-07	19	Pdia5
Sec23b	7198.64	0.700214	0.0675711	10.3626	3.66705e-25	4.73871e-23	20	Sec23b
Sec61a1	15937	0.757121	0.0845579	8.95387	3.43225e-19	2.52952e-17	21	Sec61a1
Srp19	2359.45	0.153421	0.207886	0.738005	0.460511	0.651085	22	Srp19
Srprb	3615.18	0.544148	0.076914	7.07476	1.49709e-12	4.74168e-11	23	Srprb
Ssr1	9554.01	0.510677	0.0873532	5.84612	5.03175e-09	9.02085e-08	24	Ssr1
Ssr3	13193.4	0.584464	0.0853641	6.84673	7.55584e-12	2.13721e-10	25	Ssr3
Stt3a	22789	0.6968	0.0720978	9.66464	4.26115e-22	3.91082e-20	26	Stt3a
Ufm1	596.087	0.103664	0.117632	0.881262	0.378176	0.573497	27	Ufm1
Ficd	136.391	1.41709	0.254014	5.57878	2.42208e-08	3.81696e-07	28	Ficd
Mbnl2	3418.49	0.490241	0.0924359	5.30358	1.13554e-07	1.55576e-06	29	Mbnl2
Asns	28077.8	0.068503	0.102861	0.665976	0.505427	0.691175	30	Asns
Atf3	2228.23	0.757507	0.225563	3.35829	0.000784273	0.00438959	31	Atf3
Atf4	33340.2	0.281616	0.106516	2.64387	0.00819633	0.0313214	32	Atf4
Atf6	4274.11	-0.253932	0.175548	-1.44651	0.148034	0.300438	33	Atf6
Cars	11427.8	0.206656	0.0986423	2.095	0.0361709	0.102738	34	Cars
Cebpb	3758.92	0.449717	0.192268	2.33901	0.0193347	0.0625628	35	Cebpb
Ddit3	5828.04	1.17587	0.216869	5.42204	5.8923e-08	8.5592e-07	36	Ddit3
Gadd45a	8004.71	0.883775	0.229908	3.84404	0.000121027	0.000854063	37	Gadd45a
Ppp1r15a	8308.58	0.311031	0.224704	1.38419	0.166302	0.326976	38	Ppp1r15a
Sars	29041.9	0.138841	0.114938	1.20796	0.227062	0.409129	39	Sars
Slc1a4	3282.84	0.0598205	0.118688	0.504014	0.614252	0.776098	40	Slc1a4
Trib3	5888.56	1.53528	0.279504	5.49289	3.95403e-08	5.96353e-07	41	Trib3
Wars	6171.95	-0.0869196	0.151935	-0.572086	0.567264	0.742234	42	Wars
Yars	13576.1	-0.121618	0.0808845	-1.5036	0.132685	0.276621	43	Yars
Abcf2	11657.1	-0.571347	0.10544	-5.41871	6.00312e-08	8.67665e-07	44	Abcf2
Mthfr	3988.7	0.322479	0.105967	3.0432	0.00234077	0.0110848	45	Mthfr
0610005C13Rik	3.74753	0.766407	1.06657	0.718569	0.472406	0.662509	#N/A
0610007P14Rik	1166.89	0.355376	0.189557	1.87477	0.0608243	0.153587	#N/A
0610009B22Rik	391.708	0.276092	0.307969	0.896493	0.369989	0.565427	#N/A
0610009E02Rik	26.6338	0.573938	0.404705	1.41817	0.156143	0.312266	#N/A
0610009L18Rik	27.5805	0.706789	0.460599	1.5345	0.124906	0.264744	#N/A
0610009O20Rik	1478.99	0.400313	0.128672	3.11112	0.0018638	0.00915909	#N/A
0610010B08Rik	132.501	-0.369551	0.295985	-1.24855	0.211831	0.389539	#N/A
0610010F05Rik	1549.25	-0.201105	0.14906	-1.34916	0.177287	0.342673	#N/A
0610010K14Rik	1663.57	-0.135019	0.148563	-0.908834	0.363438	0.558574	#N/A
0610011F06Rik	437.545	0.127829	0.0964585	1.32522	0.185099	0.353082	#N/A
0610012G03Rik	779.332	-0.118539	0.114569	-1.03465	0.300833	0.495145	#N/A
0610030E20Rik	139.339	0.022912	0.194237	0.117959	0.9061	0.965769	#N/A
0610037L13Rik	391.308	-0.055718	0.158686	-0.35112	0.725498	0.855642	#N/A
0610038B21Rik	306.485	0.321967	0.154523	2.08362	0.037195	0.104927	#N/A
0610039H22Rik	0.896045	-0.0422558	2.72105	-0.0155292	0.98761	NA	#N/A
0610039K10Rik	480.092	0.629891	0.117597	5.35635	8.49218e-08	1.18972e-06	#N/A
0610040B10Rik	11.7327	0.901562	0.573866	1.57103	0.116175	0.251081	#N/A
0610040F04Rik	85.6666	-0.470618	0.284588	-1.65369	0.0981914	0.222056	#N/A
1010001N08Rik	5.60799	1.82018	1.66938	1.09033	0.275567	0.466097	#N/A
1110001J03Rik	544.25	0.358474	0.272003	1.3179	0.187536	0.35672	#N/A
1110002J07Rik	22.8724	-0.91376	0.869958	-1.05035	0.293557	0.486876	#N/A
1110002L01Rik	588.538	-0.605568	0.157713	-3.83968	0.000123195	0.00086776	#N/A
1110004E09Rik	1245.71	-0.667592	0.138426	-4.82272	1.41613e-06	1.53832e-05	#N/A
1110004F10Rik	3602.3	-0.0164214	0.0749831	-0.219001	0.826649	0.919492	#N/A
1110006O24Rik	22.9121	0.248539	0.484126	0.513376	0.607688	0.771708	#N/A
1110007C09Rik	1407.78	0.0523802	0.0989817	0.529191	0.596673	0.76388	#N/A
1110008F13Rik	4151.81	-0.378286	0.103105	-3.66894	0.000243556	0.00157902	#N/A
1110008L16Rik	316.657	-0.110118	0.130535	-0.843593	0.398897	0.594847	#N/A
1110008P14Rik	382.967	-0.116058	0.219098	-0.529706	0.596316	0.763679	#N/A
1110012L19Rik	291.926	0.171521	0.240361	0.713595	0.475478	0.664854	#N/A
1110017D15Rik	3.6427	0.618382	0.96867	0.638383	0.523225	0.705951	#N/A
1110018N20Rik	2.20183	0	2.0822	0	1	NA	#N/A
1110019D14Rik	188.388	-0.0039291	0.355518	-0.0110518	0.991182	1	#N/A
1110020A21Rik	6.60613	0.286438	0.725774	0.394666	0.69309	0.832182	#N/A
1110028F11Rik	0.317293	-0.63269	6.97224	-0.0907442	0.927696	NA	#N/A
1110032A03Rik	159.212	0.769596	0.21944	3.50708	0.000453048	0.0027225	#N/A
1110034G24Rik	74.4782	-0.385538	0.264973	-1.45501	0.145666	0.29679	#N/A
1110036E04Rik	0.368091	0	5.83728	0	1	NA	#N/A
1110037F02Rik	4340.88	0.00047621	0.11678	0.00407785	0.996746	1	#N/A
1110038B12Rik	10816.3	-0.15631	0.173851	-0.899105	0.368597	0.564016	#N/A
1110038F14Rik	975.632	0.258743	0.0787381	3.28612	0.00101579	0.00547298	#N/A
1110046J04Rik	182.281	0.0393133	0.272962	0.144025	0.885481	0.953926	#N/A
1110051M20Rik	581.351	0.188666	0.171543	1.09981	0.271413	0.461343	#N/A
1110054M08Rik	112.272	0.156932	0.25345	0.619185	0.535795	0.717371	#N/A
1110057K04Rik	770.25	-0.106581	0.120349	-0.885598	0.375834	0.571105	#N/A
1110058D11Rik	0.527634	-0.0417874	3.61886	-0.0115471	0.990787	NA	#N/A
1110058L19Rik	271.859	0.387413	0.299855	1.292	0.196357	0.368852	#N/A
1110059E24Rik	986.759	-0.20779	0.213809	-0.971848	0.331126	0.52738	#N/A
1110059G10Rik	348.859	0.471392	0.223229	2.11169	0.0347127	0.0995943	#N/A
1110065P20Rik	637.329	0.0474439	0.185603	0.25562	0.798244	0.903703	#N/A
1190002F15Rik	338.675	0.820192	0.306928	2.67226	0.00753413	0.0292431	#N/A
1190002N15Rik	392.588	0.232231	0.123987	1.87303	0.0610648	0.154098	#N/A
1190005I06Rik	48.0545	1.40947	0.285043	4.94475	7.62408e-07	8.79027e-06	#N/A
1190007I07Rik	113.037	0.320242	0.236234	1.35561	0.175223	0.339617	#N/A
1200014J11Rik	2027.7	0.0526993	0.0997308	0.528415	0.597211	0.76411	#N/A
1300002E11Rik	138.41	0.321427	0.225448	1.42572	0.153948	0.309044	#N/A
1300017J02Rik	8.2036	0.954283	1.46399	0.651839	0.514505	0.698906	#N/A
1500002F19Rik	65.1603	0.066329	0.25677	0.258321	0.796159	0.902303	#N/A
1500004A13Rik	325.578	-0.0113065	0.114272	-0.0989431	0.921183	0.975282	#N/A
1500009L16Rik	4.58837	-1.93544	1.48905	-1.29978	0.193677	0.365226	#N/A
1500011B03Rik	372.918	0.227645	0.190051	1.19781	0.230992	0.414211	#N/A
1500011K16Rik	407.522	-0.272526	0.227391	-1.19849	0.230725	0.413916	#N/A
1500012F01Rik	2650.44	-0.129257	0.231117	-0.559273	0.575976	0.748912	#N/A
1500015A07Rik	497.808	-0.363586	0.10911	-3.33228	0.000861367	0.00474707	#N/A
1500015L24Rik	2.21641	-1.46648	1.85601	-0.790121	0.429457	NA	#N/A
1500015O10Rik	0.393374	0	5.75083	0	1	NA	#N/A
1500017E21Rik	2.34029	-4.06596	7.18117	-0.566197	0.57126	NA	#N/A
1500026H17Rik	2.56854	0.960749	1.26036	0.762282	0.445892	NA	#N/A
1520401A03Rik	2.35362	-1.93723	1.76826	-1.09556	0.273271	NA	#N/A
1600002D24Rik	3.11924	-3.47814	1.76379	-1.97197	0.0486132	NA	#N/A
1600002H07Rik	595.603	-0.0730746	0.137322	-0.532139	0.59463	0.762292	#N/A
1600002K03Rik	214.657	-0.00807689	0.13615	-0.0593233	0.952695	0.994294	#N/A
1600010M07Rik	1.2497	0	4.34344	0	1	NA	#N/A
1600012H06Rik	369.69	-0.0677466	0.156111	-0.433965	0.664314	0.81256	#N/A
1600014C10Rik	91.1918	-0.163299	0.203037	-0.80428	0.421235	0.615822	#N/A
1600014C23Rik	1.24306	3.14069	2.7907	1.12541	0.260415	NA	#N/A
1600019K03Rik	21.0279	-0.840054	0.794525	-1.0573	0.290373	0.483297	#N/A
1600020E01Rik	287.573	-0.118206	0.271323	-0.435667	0.663078	0.811724	#N/A
1600023N17Rik	4.16594	-0.122976	1.22869	-0.100087	0.920275	0.974767	#N/A
1600025M17Rik	3.41166	-1.89687	1.77165	-1.07068	0.284313	0.476352	#N/A
1600027J07Rik	1.90844	3.13952	1.77704	1.76672	0.0772752	NA	#N/A
1700001C19Rik	0.449128	0.222427	7.12122	0.0312345	0.975083	NA	#N/A
1700001F09Rik	2.28655	-1.63705	1.43064	-1.14428	0.252508	NA	#N/A
1700001G11Rik	18.8838	0.460826	0.483611	0.952886	0.340648	0.536985	#N/A
1700001G17Rik	18.5775	-0.90402	0.448571	-2.01533	0.04387	0.119238	#N/A
1700001K19Rik	1.8223	-0.623398	1.55649	-0.400515	0.688777	NA	#N/A
1700001L05Rik	9.78993	0.415461	0.671441	0.61876	0.536075	0.717595	#N/A
1700001L19Rik	1.55972	1.7716	1.53472	1.15434	0.248359	NA	#N/A
1700001O22Rik	38.3576	1.46162	0.476179	3.06947	0.00214436	0.0102997	#N/A
1700001P01Rik	4.64366	-0.417722	1.13321	-0.368618	0.712412	0.846782	#N/A
1700003E16Rik	42.0084	0.731611	0.328719	2.22564	0.026038	0.0792374	#N/A
1700003F12Rik	7.90904	0.548665	0.664801	0.825308	0.409197	0.604569	#N/A
1700003G18Rik	0.494246	0.974327	7.17687	0.135759	0.892012	NA	#N/A
1700003M02Rik	0.56395	1.82324	7.23705	0.251931	0.801094	NA	#N/A
1700003M07Rik	5.60137	1.17604	1.20932	0.972475	0.330814	0.527039	#N/A
1700006F04Rik	0.45044	0	7.26121	0	1	NA	#N/A
1700006H21Rik	5.77732	0	1.97348	0	1	1	#N/A
1700007E05Rik	0.59064	-1.00122	2.64079	-0.379136	0.704587	NA	#N/A
1700007G11Rik	13.8549	-0.528814	0.844562	-0.62614	0.531223	0.713406	#N/A
1700007J10Rik	17.8582	-0.199968	0.507132	-0.394312	0.693351	0.832382	#N/A
1700007K09Rik	0.377803	0	6.82641	0	1	NA	#N/A
1700007K13Rik	3.37145	-1.92516	1.94068	-0.992	0.321197	NA	#N/A
1700007L15Rik	57.86	0.0766066	0.376858	0.203277	0.838919	0.926393	#N/A
1700008I05Rik	1.30913	-1.01427	3.24731	-0.312341	0.754781	NA	#N/A
1700008J07Rik	151.439	-0.00428954	0.229982	-0.0186517	0.985119	1	#N/A
1700008O03Rik	1.6557	-0.443523	1.88414	-0.235399	0.813899	NA	#N/A
1700009N14Rik	6.20818	-1.8991	1.64414	-1.15507	0.248061	0.434968	#N/A
1700010I14Rik	6.08908	0	1.86573	0	1	1	#N/A
1700010L04Rik	0.775688	0.922362	3.8449	0.239892	0.810414	NA	#N/A
1700011A15Rik	2.99753	-1.25728	1.06403	-1.18162	0.237358	NA	#N/A
1700011E24Rik	0.587928	-0.355179	4.44962	-0.0798224	0.936379	NA	#N/A
1700011I03Rik	0.767367	0.922365	3.14964	0.292848	0.769639	NA	#N/A
1700012B07Rik	0.827852	1.82957	3.94983	0.463203	0.643219	NA	#N/A
1700012B09Rik	0.734805	-0.628465	4.04987	-0.155181	0.876678	NA	#N/A
1700012D01Rik	21.2767	0.760122	0.365388	2.08031	0.0374967	0.105594	#N/A
1700012D14Rik	11.2391	0.547879	0.974907	0.56198	0.574129	0.747354	#N/A
1700012I11Rik	0.771901	-1.89635	3.11184	-0.6094	0.542259	NA	#N/A
1700012L04Rik	0.375637	-1.00121	4.97871	-0.201099	0.840621	NA	#N/A
1700013F07Rik	17.0908	0.69463	0.812197	0.855249	0.392413	0.587762	#N/A
1700013G24Rik	0.946228	1.80296	3.67612	0.490452	0.623814	NA	#N/A
1700015C15Rik	1.13108	0.225065	1.52054	0.148016	0.88233	NA	#N/A
1700015F17Rik	6.2293	-0.557513	0.92482	-0.602834	0.546619	0.726591	#N/A
1700015G11Rik	0.901481	3.32518	4.27373	0.778051	0.436539	NA	#N/A
1700016C15Rik	10.2993	1.82689	0.606657	3.01142	0.00260033	0.0121047	#N/A
1700016G14Rik	0.343479	1.81592	5.77916	0.314218	0.753355	NA	#N/A
1700016G22Rik	0.578283	-2.48674	4.49438	-0.5533	0.580058	NA	#N/A
1700016J18Rik	28.1052	0.244674	0.301786	0.810753	0.417508	0.612828	#N/A
1700016K19Rik	0.40395	-1.89769	5.56881	-0.340772	0.733275	NA	#N/A
1700016L04Rik	2.68116	1.10672	1.40111	0.789888	0.429593	NA	#N/A
1700016P04Rik	0.376679	0	7.26121	0	1	NA	#N/A
1700017B05Rik	1536.6	-0.52156	0.222067	-2.34866	0.018841	0.0613216	#N/A
1700017M07Rik	0.975093	-2.46743	4.28085	-0.576386	0.564354	NA	#N/A
1700018A04Rik	3.9541	0.284704	0.985801	0.288804	0.772731	0.886907	#N/A
1700018A23Rik	5.48425	0.0845406	0.666733	0.126798	0.8991	0.961349	#N/A
1700018B08Rik	0.588133	-4.23225	6.10478	-0.693268	0.488141	NA	#N/A
1700018L02Rik	159.941	0.363688	0.277187	1.31207	0.189498	0.359563	#N/A
1700019A02Rik	0.678816	-0.60347	3.68728	-0.163663	0.869997	NA	#N/A
1700019B03Rik	1.46317	-0.0344317	2.65238	-0.0129814	0.989643	NA	#N/A
1700019G17Rik	4.0658	0.629446	1.05952	0.594084	0.552456	0.730562	#N/A
1700019G24Rik	0.259511	0	7.26121	0	1	NA	#N/A
1700019L03Rik	95.0576	-0.858555	0.285003	-3.01244	0.00259158	0.0120778	#N/A
1700020A23Rik	0.424493	1.43242	3.37823	0.424015	0.671555	NA	#N/A
1700020D05Rik	2.82436	2.1229	1.37554	1.54332	0.122753	NA	#N/A
1700020I14Rik	1304.26	0.523062	0.136303	3.8375	0.000124291	0.00087366	#N/A
1700020L24Rik	30.2957	1.52113	0.460738	3.30152	0.000961633	0.00523358	#N/A
1700021F05Rik	787.365	-0.479034	0.129364	-3.703	0.000213061	0.00140473	#N/A
1700021K19Rik	2497.65	0.385568	0.121433	3.17516	0.00149756	0.00764536	#N/A
1700022H01Rik	1.55533	0.859517	2.30241	0.373312	0.708916	NA	#N/A
1700022H16Rik	0.304854	-1.53097	7.02675	-0.217878	0.827524	NA	#N/A
1700022I11Rik	0.797763	-1.26488	3.4052	-0.371454	0.710299	NA	#N/A
1700022N22Rik	11.7137	0.440886	0.735663	0.599303	0.548971	0.728416	#N/A
1700023F02Rik	0.309028	-1.0012	7.26121	-0.137883	0.890333	NA	#N/A
1700023F06Rik	4.49293	0.552276	1.65003	0.334708	0.737846	0.865158	#N/A
1700023L04Rik	0.324584	0	7.26121	0	1	NA	#N/A
1700024I08Rik	1.06616	0.783949	2.68312	0.292178	0.77015	NA	#N/A
1700024P16Rik	418.451	0.278254	0.164082	1.69582	0.0899197	0.207318	#N/A
1700025G04Rik	350.993	0.174637	0.159633	1.09399	0.273958	0.464154	#N/A
1700026D08Rik	8.55348	2.95084	0.764354	3.86057	0.000113123	0.00080568	#N/A
1700026J14Rik	85.2711	0.443734	0.287113	1.5455	0.122225	0.260814	#N/A
1700026L06Rik	4.7156	1.74142	1.03557	1.6816	0.0926468	0.212424	#N/A
1700027H10Rik	0.734033	3.02861	4.8012	0.630802	0.52817	NA	#N/A
1700028E10Rik	4.01125	2.04995	1.06823	1.91901	0.0549831	0.141989	#N/A
1700028I16Rik	3.9162	0.288984	0.991507	0.291459	0.7707	0.885617	#N/A
1700028J19Rik	18.8208	-0.601372	0.444322	-1.35346	0.175909	0.340743	#N/A
1700029I15Rik	5.54653	0.0873036	0.87428	0.0998577	0.920457	0.974807	#N/A
1700029J07Rik	27.2842	0.139588	0.438381	0.318417	0.750169	0.873835	#N/A
1700030C10Rik	4.78518	-0.305789	1.11884	-0.273308	0.784616	0.89505	#N/A
1700030C14Rik	0.412927	0	7.26121	0	1	NA	#N/A
1700030F18Rik	1.37232	1.45175	2.68629	0.54043	0.5889	NA	#N/A
1700030J22Rik	26.7761	0.775406	0.38365	2.02113	0.0432663	0.117974	#N/A
1700030K09Rik	747.843	-0.00377036	0.118385	-0.0318482	0.974593	1	#N/A
1700031A10Rik	1.02247	2.85856	2.38412	1.199	0.230526	NA	#N/A
1700034E13Rik	0.457788	3.40829	7.18912	0.47409	0.635435	NA	#N/A
1700034H15Rik	9.05753	-0.0398229	1.58642	-0.0251024	0.979973	1	#N/A
1700034J05Rik	0.830846	1.82303	4.97447	0.366477	0.714009	NA	#N/A
1700034P13Rik	287.026	0.221568	0.189135	1.17148	0.241406	0.426836	#N/A
1700037C18Rik	112.43	0.172269	0.22193	0.776231	0.437613	0.629902	#N/A
1700037H04Rik	1653.86	-0.202583	0.105576	-1.91884	0.0550047	0.141999	#N/A
1700039M10Rik	2.69374	0.228374	1.46679	0.155697	0.876272	NA	#N/A
1700040D17Rik	2.4861	3.40907	1.61372	2.11256	0.0346388	NA	#N/A
1700040L02Rik	0.383494	0.922345	7.26121	0.127024	0.898922	NA	#N/A
1700041B01Rik	0.280619	0	7.26121	0	1	NA	#N/A
1700042O10Rik	4.5911	1.00938	1.0115	0.997902	0.318327	0.513167	#N/A
1700047E10Rik	0.450351	-0.0394272	4.12242	-0.00956408	0.992369	NA	#N/A
1700047I17Rik2	1100.86	-0.0993729	0.0962622	-1.03231	0.301925	0.496531	#N/A
1700048M11Rik	2.01847	0.444125	1.08306	0.410064	0.681759	NA	#N/A
1700048O20Rik	85.1576	-0.101989	0.242433	-0.420691	0.673981	0.818742	#N/A
1700049E17Rik1	1.44782	-1.51846	1.70342	-0.891417	0.372705	NA	#N/A
1700049E17Rik2	1.32904	-2.4853	1.90763	-1.30282	0.192636	NA	#N/A
1700049G17Rik	105.865	0.587723	0.296879	1.97967	0.0477404	0.127379	#N/A
1700049J03Rik	0.265272	0	7.26121	0	1	NA	#N/A
1700052H01Rik	4.15164	0	1.9644	0	1	1	#N/A
1700052K11Rik	366.984	0.417091	0.173923	2.39813	0.0164788	0.0552703	#N/A
1700052N19Rik	967.644	-0.202926	0.11002	-1.84445	0.0651176	0.162044	#N/A
1700054O19Rik	0.538334	0.988005	5.49426	0.179825	0.85729	NA	#N/A
1700055D18Rik	6.65612	0.475127	0.629859	0.754338	0.450646	0.6418	#N/A
1700055N04Rik	0.747156	2.80136	3.92432	0.713847	0.475322	NA	#N/A
1700056E22Rik	48.946	0.418307	0.318551	1.31316	0.18913	0.358999	#N/A
1700057G04Rik	1.13246	-1.88886	2.30153	-0.820698	0.411818	NA	#N/A
1700058M13Rik	1.31663	0.452972	2.15819	0.209885	0.833758	NA	#N/A
1700061G19Rik	2.32546	0.955253	1.26241	0.756691	0.449235	NA	#N/A
1700061I17Rik	0.418399	1.83069	6.56466	0.27887	0.780345	NA	#N/A
1700065D16Rik	3.60343	-0.454142	0.917095	-0.495196	0.620462	0.780737	#N/A
1700065J11Rik	0.393895	2.81577	7.20132	0.391008	0.695791	NA	#N/A
1700066M21Rik	318.167	-0.256044	0.236947	-1.08059	0.279878	0.471134	#N/A
1700067K01Rik	3.71286	-0.413852	0.863623	-0.479205	0.631793	0.788241	#N/A
1700071K01Rik	0.708129	0.370977	1.942	0.191029	0.848503	NA	#N/A
1700071M16Rik	608.068	-0.125156	0.155703	-0.80381	0.421507	0.615995	#N/A
1700080G18Rik	104.727	-0.222888	0.213253	-1.04518	0.295939	0.489434	#N/A
1700084C01Rik	0.424922	0	7.26121	0	1	NA	#N/A
1700084E18Rik	11.2317	1.72506	0.749602	2.3013	0.0213744	0.0677779	#N/A
1700085C21Rik	0.277867	0	7.26121	0	1	NA	#N/A
1700086L19Rik	2.76131	-1.89254	1.80933	-1.04599	0.295567	NA	#N/A
1700086O06Rik	259.656	0.0835396	0.157513	0.530368	0.595857	0.763152	#N/A
1700086P04Rik	8.41685	-0.21782	0.821451	-0.265164	0.790883	0.899062	#N/A
1700087I21Rik	2.42497	1.82097	1.81148	1.00524	0.31478	NA	#N/A
1700087M22Rik	24.4263	0.295537	0.312438	0.945906	0.344197	0.540469	#N/A
1700088E04Rik	14.6601	0.848843	0.47493	1.7873	0.0738888	0.178085	#N/A
1700091H14Rik	0.30313	-1.88916	5.98671	-0.315558	0.752338	NA	#N/A
1700092C10Rik	1.73771	-1.00122	2.52674	-0.396251	0.69192	NA	#N/A
1700092M07Rik	9.10096	0.167905	0.629885	0.266565	0.789804	0.898494	#N/A
1700094D03Rik	85.8052	0.295036	0.315237	0.935918	0.349316	0.545327	#N/A
1700094J05Rik	34.6632	0.198146	0.404123	0.490311	0.623914	0.782521	#N/A
1700096J18Rik	0.38405	0	6.76	0	1	NA	#N/A
1700096K18Rik	34.3781	0.902824	0.344395	2.62147	0.00875504	0.0330693	#N/A
1700099I09Rik	84.2541	-1.13293	0.3783	-2.99479	0.00274636	0.0126712	#N/A
1700101E01Rik	2.30682	0.796334	1.17271	0.679056	0.497102	NA	#N/A
1700101I11Rik	220.915	0.301784	0.135571	2.22602	0.0260127	0.0791901	#N/A
1700102H20Rik	3.82911	0.226243	0.943444	0.239806	0.810481	0.910094	#N/A
1700102P08Rik	5.89132	-3.70398	1.52134	-2.43468	0.0149051	0.0508581	#N/A
1700104L18Rik	0.603596	-0.639931	4.67809	-0.136793	0.891194	NA	#N/A
1700105P06Rik	2.60433	0.451243	1.26733	0.356058	0.721797	NA	#N/A
1700108F19Rik	1.65279	1.43997	1.992	0.722876	0.469756	NA	#N/A
1700109G14Rik	0.558995	2.40801	4.18715	0.575095	0.565227	NA	#N/A
1700109H08Rik	17.9625	-0.441588	0.502721	-0.878396	0.379729	0.574914	#N/A
1700109K24Rik	14.4356	0.939282	0.429981	2.18447	0.0289274	0.0861318	#N/A
1700110I07Rik	0.3795	-0.0394269	5.70114	-0.00691561	0.994482	NA	#N/A
1700112D23Rik	5.78515	-0.260201	0.67837	-0.383568	0.701299	0.837938	#N/A
1700112E06Rik	2.46516	-1.51959	2.36076	-0.643684	0.51978	NA	#N/A
1700112H15Rik	0.981298	1.77096	2.49522	0.709741	0.477865	NA	#N/A
1700112J05Rik	8.85005	0.952525	1.05514	0.902747	0.36666	0.561869	#N/A
1700112J16Rik	3.64977	0.0559141	1.16202	0.0481179	0.961622	0.998784	#N/A
1700113A16Rik	88.4243	0.180475	0.240411	0.750691	0.452838	0.643503	#N/A
1700120C14Rik	211.328	-0.122319	0.154155	-0.793478	0.427499	0.621772	#N/A
1700120K04Rik	6.02574	-0.853899	0.782346	-1.09146	0.275071	0.465453	#N/A
1700122E12Rik	6.57799	1.02215	1.03685	0.985818	0.324222	0.519302	#N/A
1700123I01Rik	0.377889	0	7.26121	0	1	NA	#N/A
1700123M08Rik	34.9078	-0.573207	0.372954	-1.53694	0.124308	0.263847	#N/A
1700123O20Rik	801.185	-0.0914735	0.21737	-0.420819	0.673887	0.818698	#N/A
1700124L16Rik	1.20931	-0.773399	2.25923	-0.342329	0.732104	NA	#N/A
1700125G22Rik	0.453239	0.278288	5.38514	0.051677	0.958786	NA	#N/A
1700125H03Rik	1.59341	-1.04029	1.79574	-0.579313	0.562378	NA	#N/A
1700125H20Rik	4.83938	3.40035	1.6197	2.09937	0.0357846	0.101943	#N/A
1810007C17Rik	3.13411	-2.45752	1.34168	-1.83168	0.0669994	NA	#N/A
1810008I18Rik	1.08421	2.82637	3.14806	0.897813	0.369285	NA	#N/A
1810009A15Rik	1552.07	-0.374511	0.149288	-2.50864	0.0121198	0.0431022	#N/A
1810010H24Rik	10.3575	-0.559193	0.634743	-0.880975	0.378331	0.573551	#N/A
1810011O10Rik	577.067	0.196054	0.372311	0.526586	0.598481	0.765112	#N/A
1810012K08Rik	353.27	-0.310943	0.176028	-1.76644	0.0773215	0.184029	#N/A
1810012K16Rik	1.3394	0.849572	1.73501	0.489663	0.624372	NA	#N/A
1810013D15Rik	2.21223	0.53965	1.51021	0.357335	0.720841	NA	#N/A
1810013L24Rik	1733.8	0.0655527	0.140852	0.465401	0.641644	0.796469	#N/A
1810019D21Rik	4.14247	1.18804	0.776087	1.53081	0.125816	0.266217	#N/A
1810019N24Rik	3.64212	0.849383	1.05302	0.806616	0.419887	0.61479	#N/A
1810020O05Rik	4.15965	-4.21633	1.58685	-2.65704	0.00788312	0.030347	#N/A
1810021B22Rik	19.8866	-0.142243	0.418242	-0.340097	0.733783	0.862335	#N/A
1810022K09Rik	172.779	-0.194063	0.262107	-0.740394	0.459061	0.649546	#N/A
1810024B03Rik	0.343297	-2.26333	7.19391	-0.314617	0.753052	NA	#N/A
1810026B05Rik	1696.93	0.67266	0.201506	3.33817	0.000843327	0.00467316	#N/A
1810026J23Rik	639.149	0.0320467	0.148429	0.215906	0.829061	0.920656	#N/A
1810030O07Rik	720.84	0.108189	0.109975	0.983761	0.325233	0.520354	#N/A
1810032O08Rik	4009.2	-0.755865	0.227957	-3.31582	0.000913737	0.00500325	#N/A
1810034E14Rik	48.8395	0.729866	0.277287	2.63217	0.00848422	0.0322098	#N/A
1810037I17Rik	869.605	0.0510792	0.163992	0.311473	0.755441	0.876458	#N/A
1810041H14Rik	2.39726	-1.36244	1.32071	-1.0316	0.302261	NA	#N/A
1810043G02Rik	451.175	0.0623302	0.142693	0.436812	0.662247	0.811199	#N/A
1810043H04Rik	728.15	0.0766799	0.169316	0.452879	0.650636	0.803434	#N/A
1810044D09Rik	36.0899	0.25203	0.363977	0.692434	0.488665	0.676732	#N/A
1810055G02Rik	2311.74	-0.342834	0.121253	-2.82743	0.00469232	0.019687	#N/A
1810058I24Rik	2056.15	0.163913	0.0788562	2.07863	0.0376514	0.105937	#N/A
1810062G17Rik	16.2283	0.0602393	0.487213	0.123641	0.9016	0.962771	#N/A
1810062O18Rik	32.8691	0.234947	0.404944	0.580197	0.561782	0.737821	#N/A
1810073O08Rik	0.61453	-1.02819	4.59138	-0.223939	0.822805	NA	#N/A
2010001A14Rik	90.438	0.358864	0.234278	1.53179	0.125575	0.265812	#N/A
2010001E11Rik	0.474092	2.40565	3.71763	0.647094	0.517571	NA	#N/A
2010002M12Rik	18.5253	3.39073	0.942047	3.59932	0.000319044	0.00200761	#N/A
2010003K11Rik	0.471591	1.17883	5.41669	0.217629	0.827718	NA	#N/A
2010009K17Rik	0.322847	-1.50482	6.97437	-0.215764	0.829172	NA	#N/A
2010010A06Rik	1.89745	-1.02789	1.51975	-0.676357	0.498814	NA	#N/A
2010012O05Rik	177.232	0.350124	0.202488	1.72911	0.0837894	0.196465	#N/A
2010016I18Rik	1.26485	0	2.27081	0	1	NA	#N/A
2010107E04Rik	1355.23	-0.0851955	0.229192	-0.371721	0.710101	0.845079	#N/A
2010107G12Rik	5.92528	0.546182	1.06892	0.510968	0.609374	0.772744	#N/A
2010107G23Rik	4.10598	0.850299	1.87113	0.45443	0.649519	0.80262	#N/A
2010109A12Rik	0.420289	0	5.65005	0	1	NA	#N/A
2010110K18Rik	14.3896	0.519851	0.65942	0.788347	0.430494	0.624272	#N/A
2010111I01Rik	1161.22	0.619988	0.173831	3.56661	0.000361632	0.00223896	#N/A
2010203P06Rik	2.95093	0.961205	1.38119	0.695927	0.486475	NA	#N/A
2010204K13Rik	279.841	-0.412883	0.201521	-2.04883	0.0404788	0.112307	#N/A
2010300C02Rik	0.946691	0	4.34826	0	1	NA	#N/A
2010300F17Rik	390.358	-1.69937	0.316651	-5.3667	8.01894e-08	1.13028e-06	#N/A
2010308F09Rik	0.43302	-0.934385	5.65386	-0.165265	0.868735	NA	#N/A
2010310C07Rik	2.68153	-1.52317	1.82511	-0.834559	0.403966	NA	#N/A
2010315B03Rik	159.691	0.570032	0.283352	2.01174	0.044247	0.11996	#N/A
2010320M18Rik	236.803	0.40196	0.17854	2.25137	0.0243624	0.0751864	#N/A
2010320O07Rik	0.775167	0	5.15866	0	1	NA	#N/A
2200002D01Rik	6.4699	1.49531	0.810829	1.84417	0.0651582	0.162098	#N/A
2200002J24Rik	1.22717	2.17397	1.76952	1.22856	0.219235	NA	#N/A
2210008F06Rik	26.2818	-0.123074	0.317318	-0.387856	0.698122	0.835812	#N/A
2210010C04Rik	0.973741	-3.23271	2.27399	-1.4216	0.155142	NA	#N/A
2210011C24Rik	3.33237	3.5815	1.29843	2.75832	0.00580987	NA	#N/A
2210011K15Rik	31.6091	-0.125452	0.442364	-0.283595	0.776721	0.88994	#N/A
2210013O21Rik	219.482	0.040811	0.199414	0.204654	0.837842	0.925822	#N/A
2210015D19Rik	537.009	-0.0573781	0.160148	-0.358282	0.720132	0.852142	#N/A
2210016F16Rik	394.396	-0.451959	0.208337	-2.16937	0.0300548	0.0886712	#N/A
2210016L21Rik	603.988	0.230313	0.0923944	2.49272	0.012677	0.0446708	#N/A
2210018M11Rik	1852.86	0.17642	0.126654	1.39293	0.163641	0.323035	#N/A
2210039B01Rik	0.465059	0	4.30569	0	1	NA	#N/A
2210404O09Rik	229.175	0.0346759	0.302545	0.114614	0.908751	0.967127	#N/A
2210406O10Rik	15.2725	-0.453616	0.401792	-1.12898	0.258905	0.447355	#N/A
2210408F21Rik	115.997	0.907655	0.288651	3.14447	0.00166389	0.00833133	#N/A
2210408I21Rik	379.601	-0.082838	0.145717	-0.568485	0.569706	0.743814	#N/A
2210416O15Rik	50.5754	-0.123783	0.324911	-0.380976	0.703221	0.839614	#N/A
2300009A05Rik	224.749	-0.088673	0.234675	-0.377854	0.705539	0.84151	#N/A
2310001H17Rik	51.3088	0.403619	0.426146	0.947138	0.343568	0.539693	#N/A
2310001K24Rik	4.22103	1.09543	0.834622	1.31249	0.189356	0.359335	#N/A
2310002F09Rik	2.12712	-1.47526	1.951	-0.756152	0.449558	NA	#N/A
2310003H01Rik	746.052	-0.617741	0.148493	-4.16006	3.1816e-05	0.000257477	#N/A
2310003N18Rik	6.9878	0.785583	0.890279	0.8824	0.377561	0.573136	#N/A
2310005E17Rik	0.618231	0	7.24552	0	1	NA	#N/A
2310007B03Rik	0.436536	2.41591	7.21287	0.334944	0.737667	NA	#N/A
2310008N11Rik	1.7075	0	3.27033	0	1	NA	#N/A
2310009A05Rik	164.742	0.485729	0.322358	1.5068	0.131862	0.275522	#N/A
2310009B15Rik	362.877	0.0445054	0.184596	0.241096	0.80948	0.909806	#N/A
2310010J17Rik	23.8893	0.123146	0.605187	0.203485	0.838756	0.926393	#N/A
2310011J03Rik	623.861	-0.152234	0.121637	-1.25155	0.210733	0.38836	#N/A
2310014F06Rik	5.38658	0.84266	0.825053	1.02134	0.307093	0.501261	#N/A
2310014L17Rik	20.8487	-1.21905	0.437212	-2.78824	0.00529945	0.0217928	#N/A
2310015A10Rik	106.262	0.17357	0.23699	0.732393	0.463929	0.653937	#N/A
2310015B20Rik	0.73288	-1.43493	4.29431	-0.334147	0.738269	NA	#N/A
2310015D24Rik	0.643337	1.29123	3.8328	0.336889	0.736201	NA	#N/A
2310020H05Rik	0.490234	0.922355	5.57551	0.16543	0.868606	NA	#N/A
2310022A10Rik	993.068	-0.209363	0.105337	-1.98755	0.0468612	0.125576	#N/A
2310022B05Rik	2288.36	0.364411	0.153503	2.37397	0.0175981	0.0581907	#N/A
2310030G06Rik	20.4969	-1.89703	1.61294	-1.17613	0.239543	0.424595	#N/A
2310033P09Rik	207.679	0.0380279	0.158283	0.240252	0.810135	0.910032	#N/A
2310034G01Rik	9.83713	0.28843	0.532933	0.541212	0.588361	0.758047	#N/A
2310034P14Rik	329.824	0.00846071	0.131554	0.0643134	0.948721	0.992339	#N/A
2310035C23Rik	1846.28	0.0991275	0.150818	0.657264	0.511011	0.696048	#N/A
2310036O22Rik	6229.35	0.0180716	0.118603	0.15237	0.878895	0.95089	#N/A
2310039H08Rik	174.544	0.19331	0.21486	0.899703	0.368278	0.563707	#N/A
2310039L15Rik	0.437926	0	4.87774	0	1	NA	#N/A
2310040G24Rik	0.960235	0.396156	3.40021	0.116509	0.907249	NA	#N/A
2310043L19Rik	2.46987	0	2.09706	0	1	NA	#N/A
2310043O21Rik	1.03895	0	2.82725	0	1	NA	#N/A
2310045N01Rik	432.781	0.0408055	0.155934	0.261684	0.793565	0.900552	#N/A
2310047D07Rik	3.70357	0.587755	1.217	0.482955	0.629128	0.786312	#N/A
2310047M10Rik	323.133	0.329135	0.13148	2.5033	0.0123041	0.0436137	#N/A
2310050C09Rik	0.273593	-1.91341	7.23649	-0.264412	0.791463	NA	#N/A
2310057M21Rik	886.145	-0.290822	0.121362	-2.39633	0.0165603	0.0554745	#N/A
2310061I04Rik	1330.79	-0.301535	0.146243	-2.06188	0.0392189	0.109364	#N/A
2310061J03Rik	273.066	0.0332008	0.136605	0.243042	0.807973	0.908851	#N/A
2310067B10Rik	1697.95	0.316167	0.112853	2.80159	0.00508519	0.0210133	#N/A
2310068J16Rik	265.752	-0.539108	0.146001	-3.69249	0.000222073	0.00145582	#N/A
2310075K07Rik	106.51	-0.0696587	0.205597	-0.338812	0.734751	0.862673	#N/A
2410002F23Rik	1449.15	-0.970308	0.143379	-6.76743	1.31086e-11	3.5647e-10	#N/A
2410003L11Rik	0.500093	0	7.26121	0	1	NA	#N/A
2410004B18Rik	702.89	-0.272643	0.139966	-1.94793	0.0514235	0.134998	#N/A
2410004N09Rik	649.874	-0.355022	0.158632	-2.23802	0.0252196	0.0771464	#N/A
2410004P03Rik	0.300182	0	7.14509	0	1	NA	#N/A
2410006H16Rik	8397.04	0.0878374	0.240934	0.364571	0.715432	0.848797	#N/A
2410012E07Rik	1.55802	-0.947346	2.60945	-0.363045	0.716571	NA	#N/A
2410015M20Rik	1828.62	0.041832	0.193804	0.215848	0.829107	0.920656	#N/A
2410016O06Rik	814.342	-1.18618	0.125211	-9.47348	2.70675e-21	2.36336e-19	#N/A
2410017I17Rik	1.47476	0	2.15046	0	1	NA	#N/A
2410018L13Rik	19.5583	-0.359792	0.509676	-0.705924	0.480236	0.669016	#N/A
2410021H03Rik	1.05667	3.13954	1.91249	1.6416	0.100673	NA	#N/A
2410022M11Rik	90.3751	1.0919	0.228871	4.7708	1.835e-06	1.94365e-05	#N/A
2410088K16Rik	2.93375	-1.62678	1.7467	-0.931346	0.351675	NA	#N/A
2410089E03Rik	4127.14	0.465063	0.202067	2.30153	0.0213617	0.0677634	#N/A
2410127L17Rik	633.638	-0.400325	0.145416	-2.75297	0.00590575	0.0238511	#N/A
2410131K14Rik	540.129	-0.527955	0.125274	-4.21439	2.50452e-05	0.000207358	#N/A
2500002B13Rik	36.385	0.364741	0.426401	0.855394	0.392333	0.587718	#N/A
2500004C02Rik	64.2895	-0.0740139	0.311626	-0.237509	0.812262	0.911071	#N/A
2510002D24Rik	85.7463	0.552493	0.211547	2.61169	0.00900965	0.0338606	#N/A
2510003B16Rik	4.11036	1.63844	1.15363	1.42025	0.155534	0.311204	#N/A
2510003E04Rik	1972.72	0.548325	0.074262	7.38366	1.53993e-13	5.67912e-12	#N/A
2510009E07Rik	46.9279	1.11995	0.347293	3.22479	0.00126067	0.00659229	#N/A
2510039O18Rik	2015.08	0.144304	0.0848577	1.70054	0.0890303	0.205679	#N/A
2610001J05Rik	4264.25	-0.443409	0.220687	-2.00922	0.0445135	0.120501	#N/A
2610002J02Rik	917.702	-0.211461	0.0950014	-2.22587	0.026023	0.0792067	#N/A
2610002M06Rik	333.884	0.227752	0.240481	0.947069	0.343604	0.539696	#N/A
2610008E11Rik	835.889	1.06349	0.168551	6.30959	2.79774e-10	6.24196e-09	#N/A
2610015P09Rik	607.079	0.293584	0.166562	1.76261	0.0779662	0.185231	#N/A
2610020C07Rik	1545.04	-0.462859	0.0850922	-5.4395	5.34314e-08	7.83904e-07	#N/A
2610020H08Rik	322.038	-0.168535	0.214415	-0.786021	0.431855	0.625213	#N/A
2610027F03Rik	3.08812	-0.747018	0.986374	-0.757338	0.448847	NA	#N/A
2610027K06Rik	13.9994	0.880841	0.419647	2.09901	0.0358164	0.101946	#N/A
2610028H24Rik	0.352592	0	5.9005	0	1	NA	#N/A
2610034B18Rik	1308.96	-0.130831	0.0882524	-1.48246	0.138217	0.285575	#N/A
2610035D17Rik	100.591	0.240022	0.162685	1.47538	0.140112	0.288527	#N/A
2610037D02Rik	0.278815	1.82324	7.23705	0.251931	0.801094	NA	#N/A
2610042L04Rik	29.7738	-0.625896	1.35618	-0.461514	0.64443	0.798522	#N/A
2610044O15Rik8	160.721	0.223017	0.236544	0.942814	0.345776	0.541805	#N/A
2610203C20Rik	482.651	-1.61389	0.263856	-6.11657	9.56114e-10	1.9674e-08	#N/A
2610203C22Rik	1.18242	-0.0325237	2.19948	-0.014787	0.988202	NA	#N/A
2610206C17Rik	91.7405	0.812602	0.261339	3.10938	0.00187478	0.00920186	#N/A
2610300M13Rik	0.431763	3.13611	6.48942	0.483266	0.628907	NA	#N/A
2610301B20Rik	358.019	0.0486807	0.215352	0.226052	0.821161	0.916164	#N/A
2610305D13Rik	27.1163	-0.43985	0.61277	-0.717806	0.472877	0.662831	#N/A
2610306M01Rik	127.485	0.396101	0.203082	1.95045	0.0511224	0.134492	#N/A
2610307P16Rik	674.828	0.575422	0.324134	1.77526	0.0758552	0.181524	#N/A
2610316D01Rik	30.5957	1.19824	0.406366	2.94866	0.00319155	0.0143283	#N/A
2610318N02Rik	3.39154	0.464632	1.23478	0.376289	0.706702	0.842276	#N/A
2610507B11Rik	13415	-0.370159	0.101583	-3.64389	0.000268544	0.00172545	#N/A
2610507I01Rik	142.89	0.411225	0.215817	1.90544	0.0567235	0.145184	#N/A
2610524H06Rik	135.223	0.522078	0.283727	1.84007	0.0657578	0.163012	#N/A
2610528A11Rik	2.85583	-0.297223	1.21358	-0.244914	0.806523	NA	#N/A
2700012I20Rik	6.86286	1.34665	0.760419	1.77094	0.0765713	0.182724	#N/A
2700029M09Rik	2574.74	-0.358601	0.101963	-3.51697	0.000436496	0.00263381	#N/A
2700038G22Rik	192.313	-0.892074	0.163536	-5.45493	4.89934e-08	7.26046e-07	#N/A
2700046G09Rik	53.7525	-0.347247	0.359352	-0.966316	0.333886	0.530467	#N/A
2700049A03Rik	535.713	0.362123	0.117443	3.08339	0.00204655	0.00990648	#N/A
2700054A10Rik	22.2297	-1.54366	0.456697	-3.38005	0.000724731	0.00409894	#N/A
2700060E02Rik	1734.29	0.0185275	0.175358	0.105655	0.915856	0.971579	#N/A
2700062C07Rik	421.483	-0.189169	0.165718	-1.14151	0.253656	0.440912	#N/A
2700069I18Rik	168.923	-0.109821	0.204685	-0.536538	0.591587	0.760442	#N/A
2700070H01Rik	1.46073	3.1245	2.65633	1.17625	0.239496	NA	#N/A
2700081O15Rik	1207.79	0.055185	0.117972	0.46778	0.639942	0.794969	#N/A
2700089E24Rik	1440.98	0.22878	0.119245	1.91857	0.0550387	0.142042	#N/A
2700089I24Rik	0.823227	-2.52514	4.92971	-0.512229	0.608491	NA	#N/A
2700094K13Rik	4150.37	-0.0105049	0.141774	-0.0740961	0.940934	0.987723	#N/A
2700097O09Rik	296.417	-0.076136	0.255432	-0.298068	0.765652	0.882893	#N/A
2810001G20Rik	328.053	0.173581	0.288158	0.602381	0.546921	0.726933	#N/A
2810002D19Rik	225.614	-0.483324	0.198701	-2.43242	0.0149982	0.0511434	#N/A
2810004N23Rik	3244.55	-0.698961	0.119789	-5.83494	5.38107e-09	9.61509e-08	#N/A
2810006K23Rik	139.477	0.237412	0.190983	1.2431	0.21383	0.392098	#N/A
2810008D09Rik	158.563	-0.33781	0.342401	-0.986592	0.323843	0.518797	#N/A
2810013P06Rik	275.658	0.298709	0.147074	2.03101	0.0422538	0.11582	#N/A
2810021J22Rik	285.588	0.255745	0.131513	1.94463	0.051819	0.135672	#N/A
2810025M15Rik	1941.95	-0.348559	0.129687	-2.68769	0.00719477	0.0281329	#N/A
2810029C07Rik	27.6486	-0.519077	0.301013	-1.72443	0.0846297	0.198004	#N/A
2810032G03Rik	0.959783	-1.25251	2.56893	-0.487562	0.62586	NA	#N/A
2810039B14Rik	13.6414	0.996719	0.801494	1.24358	0.213656	0.391912	#N/A
2810047C21Rik1	24.0526	0.782589	0.378092	2.06984	0.0384677	0.10775	#N/A
2810403A07Rik	3234.77	-0.379869	0.16263	-2.33578	0.0195027	0.0629802	#N/A
2810403D21Rik	31.8989	0.181325	0.434258	0.417552	0.676275	0.82062	#N/A
2810404M03Rik	0.529881	0	7.26121	0	1	NA	#N/A
2810405F15Rik	4.60915	0.0551811	0.879175	0.0627646	0.949954	0.993178	#N/A
2810408A11Rik	95.8317	1.08965	0.283425	3.84458	0.000120758	0.000852537	#N/A
2810408B13Rik	20.0851	0.525337	0.626512	0.838511	0.401744	0.597342	#N/A
2810408I11Rik	377.347	-0.0619364	0.190034	-0.325922	0.744483	0.870225	#N/A
2810408M09Rik	545.457	-0.584652	0.107174	-5.45519	4.8921e-08	7.26046e-07	#N/A
2810410L24Rik	64.4152	0.273687	0.38713	0.706964	0.479589	0.668519	#N/A
2810416G20Rik	78.577	0.900231	0.209209	4.30302	1.68488e-05	0.000146816	#N/A
2810417H13Rik	2521.9	0.158195	0.257942	0.613294	0.539682	0.720394	#N/A
2810428I15Rik	1578.45	0.258581	0.157269	1.6442	0.100136	0.225183	#N/A
2810429I04Rik	0.665577	-1.91275	5.11122	-0.374226	0.708236	NA	#N/A
2810433D01Rik	21.0576	1.17869	0.547542	2.15269	0.0313434	0.0917523	#N/A
2810442N19Rik	2.35121	1.95819	2.02952	0.964853	0.334618	NA	#N/A
2810454H06Rik	20.9596	1.00708	0.396631	2.53908	0.0111143	0.0402443	#N/A
2810468N07Rik	3.71842	0.374662	1.607	0.233143	0.81565	0.912689	#N/A
2810474O19Rik	3379.7	0.614962	0.142571	4.31336	1.60789e-05	0.000140695	#N/A
2900008C10Rik	1.65038	-2.89196	1.88522	-1.53402	0.125026	NA	#N/A
2900009J06Rik	7.73681	0.287236	0.745056	0.385523	0.69985	0.836701	#N/A
2900011O08Rik	74.2682	0.0963795	0.311442	0.309462	0.75697	0.877275	#N/A
2900026A02Rik	228.998	-0.111751	0.202553	-0.551714	0.581144	0.752698	#N/A
2900041M22Rik	0.383152	2.41336	7.21295	0.334587	0.737937	NA	#N/A
2900055J20Rik	0.835596	0	4.98715	0	1	NA	#N/A
2900057B20Rik	0.587701	1.44392	4.12973	0.34964	0.726609	NA	#N/A
2900060B14Rik	2.56204	-0.454814	1.14682	-0.396588	0.691671	NA	#N/A
2900076A07Rik	132.828	0.0964126	0.289924	0.332545	0.739478	0.866695	#N/A
2900089D17Rik	74.4816	0.338663	0.359961	0.940832	0.346791	0.543012	#N/A
2900092C05Rik	1.35629	-2.88311	3.1087	-0.92743	0.353703	NA	#N/A
2900092D14Rik	196.19	-1.00122	1.67748	-0.596862	0.550599	0.729349	#N/A
2900097C17Rik	6657.67	0.412506	0.113279	3.6415	0.000271053	0.00173881	#N/A
3010001F23Rik	67.5987	0.778712	0.276477	2.81655	0.00485421	0.0202088	#N/A
3010003L21Rik	6.79545	0.765905	0.839256	0.9126	0.361453	0.556636	#N/A
3010026O09Rik	233.13	0.714323	0.235471	3.0336	0.00241658	0.0113838	#N/A
3110001I22Rik	63.3375	-0.0602672	0.2764	-0.218044	0.827395	0.919679	#N/A
3110002H16Rik	1332.91	-0.178244	0.101135	-1.76243	0.0779975	0.185246	#N/A
3110009E18Rik	80.4943	0.0728311	0.317152	0.229641	0.818371	0.914693	#N/A
3110009F21Rik	1.03198	-2.27405	4.46004	-0.509873	0.61014	NA	#N/A
3110021A11Rik	1.67381	1.85689	1.54536	1.20159	0.229521	NA	#N/A
3110021N24Rik	80.9461	0.145411	0.222757	0.65278	0.513898	0.698502	#N/A
3110039I08Rik	3.33976	-0.573378	1.08189	-0.52998	0.596126	NA	#N/A
3110039M20Rik	287.109	-0.225286	0.223135	-1.00964	0.312667	0.50713	#N/A
3110040M04Rik	0.505223	0	5.40245	0	1	NA	#N/A
3110040N11Rik	491.468	0.241878	0.185625	1.30304	0.19256	0.363919	#N/A
3110043O21Rik	943.32	0.205436	0.138441	1.48393	0.137828	0.284989	#N/A
3110045C21Rik	10.1375	0.194568	0.966849	0.201239	0.840512	0.927112	#N/A
3110052M02Rik	105.104	0.0278784	0.300687	0.0927154	0.92613	0.978338	#N/A
3110053B16Rik	47.1638	-0.0609986	0.25767	-0.236731	0.812865	0.911187	#N/A
3110056K07Rik	66.5341	-0.603581	0.360597	-1.67384	0.0941623	0.214952	#N/A
3110057O12Rik	84.0597	1.20655	0.278336	4.33488	1.45839e-05	0.000128869	#N/A
3110062M04Rik	82.8457	-0.48539	0.28671	-1.69297	0.0904618	0.208301	#N/A
3110070M22Rik	20.5896	0.0973386	0.414509	0.234829	0.814342	0.912083	#N/A
3110079O15Rik	0.421504	0.838988	7.23817	0.115912	0.907723	NA	#N/A
3110082I17Rik	965.723	-0.576405	0.225079	-2.5609	0.0104401	0.0382574	#N/A
3110082J24Rik	5.72859	1.44143	1.57553	0.91489	0.360249	0.555576	#N/A
3110099E03Rik	3.14472	2.82123	1.80314	1.56462	0.117672	NA	#N/A
3200001D21Rik	3.57762	0.542974	0.786109	0.690711	0.489747	0.677814	#N/A
3300002I08Rik	68.1843	0.940745	0.275932	3.40933	0.000651223	0.00373684	#N/A
3300005D01Rik	182.003	-0.917631	0.283339	-3.23863	0.00120106	0.00633182	#N/A
3632454L22Rik	0.651517	1.80076	7.23817	0.248786	0.803526	NA	#N/A
3830403N18Rik	5.83892	0.147903	0.861126	0.171756	0.86363	0.941437	#N/A
3830406C13Rik	34.0188	0.309557	0.397987	0.777808	0.436682	0.62909	#N/A
3830408C21Rik	27.3498	-0.000254144	0.339728	-0.000748082	0.999403	1	#N/A
3830432H09Rik	0.627495	-0.0485666	4.0512	-0.0119882	0.990435	NA	#N/A
3930402G23Rik	18.216	-2.59588	0.698107	-3.71846	0.000200442	0.00133625	#N/A
4430402I18Rik	3.55955	1.06573	1.29294	0.824273	0.409784	0.60519	#N/A
4631405J19Rik	0.298146	-1.88181	7.23806	-0.259989	0.794872	NA	#N/A
4632404H12Rik	42.4512	-0.0904111	0.398535	-0.226859	0.820534	0.915794	#N/A
4632427E13Rik	15.7114	0.475813	0.493054	0.965032	0.334529	0.531137	#N/A
4632428C04Rik	2.27344	-2.20604	1.79288	-1.23044	0.218531	NA	#N/A
4632428N05Rik	11.9634	2.12587	0.595065	3.57251	0.000353579	0.00219583	#N/A
4732414G09Rik	4.56602	0.864505	0.792834	1.0904	0.275537	0.466096	#N/A
4732416N19Rik	3.18428	-0.722498	1.11498	-0.647992	0.51699	NA	#N/A
4732419C18Rik	3.87788	-0.0299377	1.5111	-0.0198119	0.984193	1	#N/A
4732440D04Rik	22.8596	0.166709	0.432795	0.38519	0.700096	0.836868	#N/A
4732465J04Rik	5.20209	2.82189	1.60764	1.7553	0.0792086	0.187494	#N/A
4732471J01Rik	37.2304	0.436302	0.306381	1.42405	0.154432	0.309532	#N/A
4732491K20Rik	83.8685	0.302579	0.292116	1.03582	0.300286	0.494548	#N/A
4831440E17Rik	2.09883	3.0554	1.52137	2.00833	0.0446084	NA	#N/A
4833403I15Rik	10.374	-1.10332	1.07281	-1.02843	0.303746	0.498337	#N/A
4833411C07Rik	0.295283	0	7.26121	0	1	NA	#N/A
4833412C05Rik	2.81787	-0.707383	1.7502	-0.404172	0.686086	NA	#N/A
4833415N18Rik	0.87424	1.82668	2.47785	0.737203	0.460999	NA	#N/A
4833417C18Rik	9.02649	0.269292	0.533223	0.505027	0.61354	0.775652	#N/A
4833418N02Rik	37.0061	0.968415	0.343177	2.82191	0.0047738	0.019943	#N/A
4833419F23Rik	15.1061	0.700293	0.675917	1.03606	0.300172	0.49441	#N/A
4833420G17Rik	1329.46	0.352656	0.0762338	4.62598	3.72834e-06	3.73597e-05	#N/A
4833422C13Rik	67.0349	0.805968	0.295898	2.72381	0.00645346	0.02571	#N/A
4833427F10Rik	1.39985	-3.90157	3.10163	-1.25791	0.208425	NA	#N/A
4833427G06Rik	14.8212	-1.00122	1.75442	-0.570686	0.568213	0.743065	#N/A
4833438C02Rik	639.995	-0.33712	0.185537	-1.81699	0.0692182	0.169626	#N/A
4833439L19Rik	1388.57	-0.199409	0.135763	-1.4688	0.141887	0.291034	#N/A
4833447I15Rik	4.84547	0.610801	1.00713	0.606475	0.5442	0.724508	#N/A
4833447P13Rik	38.6017	-0.380239	0.345637	-1.10011	0.271285	0.461172	#N/A
4921504A21Rik	4.34079	0	1.89952	0	1	1	#N/A
4921507G05Rik	0.487361	2.80066	5.55853	0.503849	0.614367	NA	#N/A
4921507L20Rik	6.7114	0.613656	0.882482	0.695376	0.48682	0.674871	#N/A
4921507P07Rik	5.41152	-1.00122	1.7662	-0.56688	0.570796	0.744815	#N/A
4921508D12Rik	0.330887	0	7.26121	0	1	NA	#N/A
4921511I17Rik	1.77967	-1.00122	2.02734	-0.49386	0.621405	NA	#N/A
4921511M17Rik	24.8853	-1.62733	0.821175	-1.98171	0.0475116	0.126921	#N/A
4921513I03Rik	3.69194	-0.621383	1.03952	-0.597758	0.550001	0.729107	#N/A
4921517D16Rik	0.302703	-1.91341	7.23649	-0.264412	0.791463	NA	#N/A
4921524J17Rik	1639.81	-0.539553	0.157876	-3.41757	0.000631824	0.00364886	#N/A
4921525O09Rik	0.605629	0	5.32509	0	1	NA	#N/A
4921531C22Rik	89.3056	0.633982	0.252564	2.51019	0.0120667	0.0429398	#N/A
4921536K21Rik	24.4961	0.145803	0.463175	0.314791	0.75292	0.87534	#N/A
4930401C15Rik	1.79191	0	3.72153	0	1	NA	#N/A
4930401G09Rik	1.00727	-0.44818	1.85441	-0.241684	0.809025	NA	#N/A
4930402F06Rik	0.391114	0	6.69598	0	1	NA	#N/A
4930402H24Rik	2546.82	-0.20636	0.17727	-1.1641	0.244384	0.430753	#N/A
4930404I05Rik	9.67128	-0.821808	0.557009	-1.47539	0.140107	0.288527	#N/A
4930404N11Rik	93.1998	0.47071	0.221912	2.12116	0.0339086	0.0977559	#N/A
4930405A21Rik	51.9766	0.175555	0.465451	0.377171	0.706047	0.841805	#N/A
4930405O22Rik	1.41368	-0.280682	2.05568	-0.136539	0.891395	NA	#N/A
4930407I02Rik	0.890582	0.36895	2.37298	0.15548	0.876443	NA	#N/A
4930412B13Rik	0.412199	-0.0394271	4.2945	-0.00918083	0.992675	NA	#N/A
4930412C18Rik	1.35296	0.0993118	2.34391	0.0423701	0.966204	NA	#N/A
4930412L05Rik	2.71443	-0.783461	1.24323	-0.630183	0.528575	NA	#N/A
4930413G21Rik	350.752	0.0332351	0.139002	0.239098	0.811029	0.9104	#N/A
4930414L22Rik	588.254	-1.16667	0.249883	-4.66885	3.02895e-06	3.08881e-05	#N/A
4930414N06Rik	91.9479	-0.25835	0.280036	-0.922562	0.356235	0.551915	#N/A
4930415F15Rik	2.04062	0	2.32881	0	1	NA	#N/A
4930415O20Rik	3.2726	1.08986	1.32928	0.819888	0.41228	NA	#N/A
4930417H01Rik	6.30632	0.230644	0.834928	0.276245	0.78236	0.893583	#N/A
4930426I24Rik	5.45304	0.554067	1.01947	0.543483	0.586798	0.757193	#N/A
4930426L09Rik	26.0601	-0.246453	0.541933	-0.454767	0.649277	0.802553	#N/A
4930427A07Rik	356.747	0.640783	0.156253	4.10093	4.11502e-05	0.000325195	#N/A
4930429B21Rik	247.922	-0.411362	0.195076	-2.10873	0.0349679	0.100131	#N/A
4930429D17Rik	1.47703	3.1486	2.00886	1.56736	0.117031	NA	#N/A
4930429F24Rik	1.26165	0.289703	1.92	0.150887	0.880065	NA	#N/A
4930429P21Rik	0.830409	-1.52889	2.63998	-0.57913	0.562501	NA	#N/A
4930430F08Rik	789.61	0.0529166	0.24133	0.219271	0.826439	0.919322	#N/A
4930431P03Rik	4.96679	0	1.94125	0	1	1	#N/A
4930431P22Rik	3.57195	-1.03669	1.13918	-0.910033	0.362805	0.55792	#N/A
4930432K21Rik	127.365	0.431538	0.29663	1.4548	0.145724	0.29687	#N/A
4930432L08Rik	0.443877	0	7.26121	0	1	NA	#N/A
4930438A08Rik	0.819201	0	6.06618	0	1	NA	#N/A
4930443O20Rik	0.858599	0.840605	4.08573	0.205742	0.836993	NA	#N/A
4930444A19Rik	0.730821	0.696091	3.11482	0.223477	0.823164	NA	#N/A
4930444M15Rik	0.987468	1.37819	2.72352	0.506031	0.612835	NA	#N/A
4930445E18Rik	5.1488	0.592068	0.904998	0.65422	0.51297	0.697887	#N/A
4930445N18Rik	1.39623	2.19099	2.09096	1.04784	0.294712	NA	#N/A
4930447F24Rik	111.685	-0.33111	0.201035	-1.64702	0.099553	0.224404	#N/A
4930447K03Rik	5.45766	0.957831	1.00816	0.950076	0.342074	0.538583	#N/A
4930447M23Rik	0.319308	-0.0561571	7.16568	-0.00783695	0.993747	NA	#N/A
4930449E18Rik	0.497372	2.38564	6.31301	0.377892	0.705511	NA	#N/A
4930451E10Rik	3.06557	0.875805	1.03822	0.843568	0.398911	NA	#N/A
4930451G09Rik	22.5128	2.1164	0.584965	3.61799	0.000296896	0.00188291	#N/A
4930452B06Rik	106.919	0	1.68116	0	1	1	#N/A
4930453N24Rik	2083.97	-0.343468	0.126829	-2.70811	0.00676668	0.0267112	#N/A
4930453O03Rik	1.51821	0	7.26121	0	1	NA	#N/A
4930455C13Rik	575.961	0.129885	0.165031	0.787038	0.431259	0.624877	#N/A
4930455D15Rik	2.17929	-2.48551	1.96831	-1.26276	0.206674	NA	#N/A
4930461C15Rik	1.00842	-1.91025	3.06668	-0.622904	0.533348	NA	#N/A
4930461G14Rik	5.15335	0.961303	0.883538	1.08802	0.276588	0.467238	#N/A
4930463O16Rik	0.34109	0	7.26121	0	1	NA	#N/A
4930465K10Rik	60.6332	-0.45396	0.346068	-1.31176	0.1896	0.359673	#N/A
4930467K11Rik	0.825231	1.55328	4.29954	0.361267	0.7179	NA	#N/A
4930471M09Rik	0.32802	-1.88181	7.23806	-0.259989	0.794872	NA	#N/A
4930473A02Rik	293.734	0.261787	0.148046	1.76827	0.0770153	0.183526	#N/A
4930473H19Rik	26.8158	0.146741	0.304708	0.481581	0.630104	0.787073	#N/A
4930474M22Rik	0.283727	0	7.26121	0	1	NA	#N/A
4930478L05Rik	0.360863	0.861257	5.03524	0.171046	0.864188	NA	#N/A
4930479D17Rik	2.18482	0.538874	1.63402	0.329784	0.741564	NA	#N/A
4930480K23Rik	35.0684	1.33249	0.423277	3.14804	0.00164368	0.00825573	#N/A
4930481A15Rik	54.5298	0.30963	0.264696	1.16975	0.2421	0.42786	#N/A
4930483J18Rik	2.03348	-0.944056	1.36532	-0.691456	0.489279	NA	#N/A
4930483K19Rik	243.302	0.240477	0.176796	1.3602	0.173767	0.337444	#N/A
4930486F22Rik	0.994083	-1.02998	2.34082	-0.440009	0.659931	NA	#N/A
4930486L24Rik	42.1859	0	1.70579	0	1	1	#N/A
4930487H11Rik	1.52257	-1.04491	1.47123	-0.710227	0.477563	NA	#N/A
4930500A05Rik	1.23486	-2.89634	2.40773	-1.20293	0.229003	NA	#N/A
4930500G05Rik	0.340115	2.82331	7.20113	0.392065	0.69501	NA	#N/A
4930500J02Rik	6.94542	0.904664	0.611323	1.47985	0.138914	0.28656	#N/A
4930502C15Rik	1.71124	-1.36502	1.38676	-0.984326	0.324955	NA	#N/A
4930502E09Rik	1.25328	-0.0303255	1.94739	-0.0155724	0.987576	NA	#N/A
4930503B20Rik	13.2444	0.51013	0.529333	0.963721	0.335186	0.531599	#N/A
4930503E14Rik	0.65198	-0.940621	2.53652	-0.370831	0.710763	NA	#N/A
4930503L19Rik	3198.04	-0.497181	0.143286	-3.46986	0.000520726	0.00308331	#N/A
4930505A04Rik	2.03815	2.66195	1.84686	1.44134	0.149488	NA	#N/A
4930505N22Rik	67.9733	0.296822	0.217222	1.36645	0.171798	0.334869	#N/A
4930506C21Rik	14.3466	0.743955	0.494188	1.50541	0.132219	0.276041	#N/A
4930506M07Rik	2.89464	0.702431	1.39009	0.505313	0.613339	NA	#N/A
4930507D05Rik	432.108	-0.149578	0.156225	-0.95745	0.33834	0.534821	#N/A
4930509E16Rik	9.02985	-0.14927	0.719007	-0.207606	0.835537	0.924479	#N/A
4930511A08Rik	1.94101	-1.62436	1.68183	-0.965826	0.334131	NA	#N/A
4930511E03Rik	2.23339	0	2.67104	0	1	NA	#N/A
4930511M06Rik	31.635	1.83196	0.333692	5.48997	4.01996e-08	6.04603e-07	#N/A
4930512B01Rik	153.092	-0.156455	0.222675	-0.702618	0.482294	0.670448	#N/A
4930512H18Rik	1.25472	3.4067	2.55207	1.33488	0.181917	NA	#N/A
4930513D17Rik	0.423583	-1.0012	7.26121	-0.137883	0.890333	NA	#N/A
4930513L16Rik	0.355674	0	7.26121	0	1	NA	#N/A
4930513N10Rik	449.93	0.194159	0.180236	1.07725	0.28137	0.472816	#N/A
4930515G01Rik	18.5303	0.804391	0.39463	2.03834	0.0415161	0.114426	#N/A
4930517G24Rik	0.320565	3.39679	7.18931	0.472478	0.636586	NA	#N/A
4930517O19Rik	0.886885	-1.45319	3.40884	-0.4263	0.669889	NA	#N/A
4930518F22Rik	387.478	-0.343816	0.142425	-2.41402	0.0157776	0.053373	#N/A
4930519F16Rik	6.55383	0.116361	0.78679	0.147893	0.882427	0.952279	#N/A
4930520O04Rik	8.17814	-0.753138	0.768555	-0.97994	0.327116	0.522589	#N/A
4930521E06Rik	0.411782	-1.51928	7.21332	-0.210621	0.833183	NA	#N/A
4930521O11Rik	1.51506	0	3.22357	0	1	NA	#N/A
4930522L14Rik	107.903	0.0886553	0.422461	0.209855	0.833781	0.923378	#N/A
4930522P08Rik	7.90485	-0.115463	0.503125	-0.229491	0.818487	0.914726	#N/A
4930523C07Rik	112.462	-0.123174	0.248817	-0.495037	0.620574	0.780756	#N/A
4930524B15Rik	2.35225	0	2.52806	0	1	NA	#N/A
4930525D18Rik	0.886944	2.38655	4.15388	0.574536	0.565605	NA	#N/A
4930525G20Rik	5.85429	-0.22807	1.0368	-0.219975	0.82589	0.918964	#N/A
4930526H09Rik	1.64799	0	2.91603	0	1	NA	#N/A
4930526I15Rik	135.367	0.470823	0.197841	2.3798	0.0173218	0.0574774	#N/A
4930528A17Rik	71.9942	0.269069	0.253202	1.06267	0.287933	0.480324	#N/A
4930528G23Rik	0.332331	0	7.26121	0	1	NA	#N/A
4930528H21Rik	0.477052	-1.0012	6.49237	-0.154212	0.877442	NA	#N/A
4930533B01Rik	0.932287	0.866093	2.85624	0.303228	0.761716	NA	#N/A
4930533I22Rik	2.93333	1.19173	1.33473	0.892862	0.371931	NA	#N/A
4930538K18Rik	1.06599	1.81467	2.24677	0.80768	0.419275	NA	#N/A
4930539E08Rik	0.292074	0	7.26121	0	1	NA	#N/A
4930539J05Rik	189.226	-0.0665269	0.153281	-0.434019	0.664274	0.81256	#N/A
4930543D07Rik	31.1159	-1.82981	0.529474	-3.4559	0.000548459	0.00322272	#N/A
4930543E12Rik	7.09113	1.85951	1.55646	1.1947	0.232203	0.415415	#N/A
4930544M13Rik	0.351252	-2.49858	7.21274	-0.346412	0.729033	NA	#N/A
4930545L23Rik	0.362119	0	7.26121	0	1	NA	#N/A
4930546K05Rik	0.61989	2.81204	5.21486	0.539236	0.589724	NA	#N/A
4930547H16Rik	0.343231	0	7.26121	0	1	NA	#N/A
4930548G14Rik	21.5192	-0.41005	0.459455	-0.892469	0.372141	0.567469	#N/A
4930548H24Rik	1.32735	-1.88734	2.40473	-0.784845	0.432545	NA	#N/A
4930549G23Rik	1.63581	-1.61909	1.60121	-1.01117	0.311936	NA	#N/A
4930550C14Rik	172.22	-0.161293	0.241251	-0.668571	0.503769	0.689819	#N/A
4930552P12Rik	6.05178	-1.89728	1.81377	-1.04604	0.295542	0.488901	#N/A
4930553P18Rik	0.510828	-0.0208111	4.19312	-0.00496314	0.99604	NA	#N/A
4930554I06Rik	0.312539	4.27369	7.17827	0.595365	0.5516	NA	#N/A
4930555B11Rik	0.455291	1.85964	4.67318	0.39794	0.690675	NA	#N/A
4930556G01Rik	2.70991	1.81063	1.98517	0.912079	0.361727	NA	#N/A
4930556M19Rik	29.7592	-0.563181	0.448493	-1.25572	0.209217	0.386424	#N/A
4930557J02Rik	0.433898	-1.88195	6.62459	-0.284085	0.776345	NA	#N/A
4930557K07Rik	6.79338	0.341048	0.591309	0.576767	0.564097	0.739779	#N/A
4930558J18Rik	131.143	-0.0203624	0.274686	-0.0741296	0.940907	0.987723	#N/A
4930562C15Rik	2.32316	0.450876	1.35288	0.333271	0.738929	NA	#N/A
4930562F07Rik	71.8408	-0.165812	0.234126	-0.708216	0.478811	0.667723	#N/A
4930563E22Rik	11.0175	0.29615	0.591189	0.50094	0.616413	0.777884	#N/A
4930564D02Rik	2.6825	4.13594	1.69893	2.43444	0.0149147	NA	#N/A
4930565N06Rik	12.5454	0.615329	0.566681	1.08585	0.277546	0.468465	#N/A
4930567H12Rik	0.265703	-0.0394265	7.26121	-0.00542973	0.995668	NA	#N/A
4930570E03Rik	0.469945	0	7.26121	0	1	NA	#N/A
4930570G19Rik	21.6342	0.863814	0.445765	1.93782	0.052645	0.137379	#N/A
4930572G02Rik	1.34816	-1.62556	1.82858	-0.888974	0.374017	NA	#N/A
4930577N17Rik	186.069	-0.0772002	0.167245	-0.461601	0.644368	0.798522	#N/A
4930578M01Rik	2.17989	-0.0455647	1.22766	-0.0371152	0.970393	NA	#N/A
4930579C12Rik	6.37543	-1.90078	1.7314	-1.09783	0.272279	0.46228	#N/A
4930579D09Rik	0.356574	2.41591	7.21287	0.334944	0.737667	NA	#N/A
4930579F01Rik	0.328664	0	7.26121	0	1	NA	#N/A
4930579G18Rik	101.191	0.120949	0.278026	0.435029	0.663541	0.812121	#N/A
4930579G24Rik	219.205	0.143045	0.151765	0.942545	0.345913	0.541848	#N/A
4930579K19Rik	7.46068	1.78078	0.752676	2.36593	0.017985	0.0591673	#N/A
4930581F22Rik	33.0483	-1.03333	0.331366	-3.11841	0.00181833	0.00897112	#N/A
4930583I09Rik	0.554289	-1.88318	4.15019	-0.453759	0.650002	NA	#N/A
4930583K01Rik	0.268429	-3.47123	7.18939	-0.482827	0.629218	NA	#N/A
4930586N03Rik	6.10191	0.696813	0.605337	1.15112	0.249684	0.436914	#N/A
4930588J15Rik	0.280516	-0.0732269	7.21337	-0.0101516	0.9919	NA	#N/A
4930589L23Rik	0.482425	0.711313	5.31838	0.133746	0.893603	NA	#N/A
4930590L20Rik	3.83232	0.476695	1.0039	0.474845	0.634897	0.79077	#N/A
4930592A05Rik	24.031	1.81847	1.57504	1.15456	0.248273	0.435245	#N/A
4930593A02Rik	3.48771	-0.863849	1.09856	-0.786349	0.431663	0.625213	#N/A
4930594M22Rik	25.2933	0.106865	0.417089	0.256215	0.797785	0.9035	#N/A
4930595D18Rik	0.489514	-1.06153	4.81315	-0.220548	0.825445	NA	#N/A
4930596I21Rik	0.433403	-0.951498	6.55784	-0.145093	0.884637	NA	#N/A
4930597A21Rik	0.457894	-0.0282432	3.38994	-0.0083315	0.993353	NA	#N/A
4930599N23Rik	8.07302	1.61047	0.799266	2.01494	0.0439113	0.11931	#N/A
4931402G19Rik	11.0542	1.42993	0.66302	2.1567	0.0310293	0.0910345	#N/A
4931403G20Rik	33.2487	-0.171348	0.372837	-0.459578	0.645819	0.799503	#N/A
4931406C07Rik	496.705	0.590565	0.141788	4.16514	3.11165e-05	0.000252448	#N/A
4931406P16Rik	1231.48	-0.227133	0.137123	-1.65641	0.0976383	0.22123	#N/A
4931408D14Rik	7.46087	1.86833	0.682924	2.73579	0.00622316	0.024987	#N/A
4931412M21	0.573921	0	6.21835	0	1	NA	#N/A
4931413K12Rik	5.51681	0.678316	0.959845	0.706693	0.479757	0.668638	#N/A
4931414P19Rik	205.292	0.831624	0.178612	4.65605	3.22335e-06	3.28083e-05	#N/A
4931422A03Rik	76.8815	0.546374	0.208187	2.62444	0.00867909	0.0328113	#N/A
4931423N10Rik	0.954714	1.29111	3.26524	0.39541	0.69254	NA	#N/A
4931428F04Rik	710.176	-0.146091	0.188605	-0.774588	0.438583	0.630905	#N/A
4931431B13Rik	1.02065	0.922366	2.62926	0.350808	0.725732	NA	#N/A
4931431C16Rik	20.5336	0.594932	0.413144	1.44001	0.149864	0.303048	#N/A
4931440F15Rik	12.1807	0.50347	0.442279	1.13835	0.254973	0.442524	#N/A
4931440J10Rik	3.75675	-0.390804	0.962679	-0.405955	0.684776	0.825907	#N/A
4931440P22Rik	449.732	-0.29704	0.223403	-1.32962	0.183645	0.350847	#N/A
4932412D23Rik	0.992222	0	5.38487	0	1	NA	#N/A
4932416H05Rik	132.441	0.198928	0.197514	1.00716	0.313859	0.508757	#N/A
4932438A13Rik	3846.38	0.183917	0.147357	1.2481	0.211995	0.389636	#N/A
4932438H23Rik	1.38347	-0.924602	2.60276	-0.35524	0.72241	NA	#N/A
4932441J04Rik	7.77169	-0.192748	0.653703	-0.294856	0.768104	0.884233	#N/A
4932443L11Rik	1.80358	-0.186845	1.2853	-0.145371	0.884418	NA	#N/A
4932702P03Rik	10.2138	0.429281	0.50937	0.842769	0.399358	0.595083	#N/A
4933400B14Rik	1.34517	0	2.75774	0	1	NA	#N/A
4933400F21Rik	0.644977	-1.89621	4.70608	-0.402927	0.687002	NA	#N/A
4933402D24Rik	0.431715	-2.89692	4.84354	-0.5981	0.549773	NA	#N/A
4933402J15Rik	1.141	2.17154	2.18237	0.99504	0.319717	NA	#N/A
4933404O12Rik	1302.81	-0.62012	0.108623	-5.70894	1.1368e-08	1.89698e-07	#N/A
4933405D12Rik	3.52852	1.83472	1.31176	1.39867	0.161912	0.3207	#N/A
4933405L10Rik	5.36487	0.150925	0.846956	0.178196	0.858569	0.938407	#N/A
4933406C10Rik	2.77549	0.182394	1.374	0.132746	0.894394	NA	#N/A
4933406G16Rik	1.51922	0	2.68827	0	1	NA	#N/A
4933406I18Rik	1.31945	0	2.55399	0	1	NA	#N/A
4933406M09Rik	0.791292	0	3.6118	0	1	NA	#N/A
4933407K13Rik	394.446	-0.310103	0.226075	-1.37168	0.170162	0.332365	#N/A
4933408B17Rik	2.23357	-0.624648	1.25405	-0.498105	0.61841	NA	#N/A
4933408J17Rik	1146.54	0.0680285	0.1631	0.417097	0.676607	0.820698	#N/A
4933411E08Rik	3.88405	1.86005	1.60348	1.16001	0.246046	0.432656	#N/A
4933411G11Rik	1.23043	-2.52541	2.3085	-1.09396	0.273972	NA	#N/A
4933411K16Rik	5.30634	0.397457	0.760656	0.522519	0.601309	0.767321	#N/A
4933412E12Rik	441.334	0.28385	0.172558	1.64495	0.0999799	0.225075	#N/A
4933412O06Rik	1.20887	0	3.10465	0	1	NA	#N/A
4933413G19Rik	109.524	-0.0862145	0.222991	-0.386627	0.699032	0.836529	#N/A
4933413J09Rik	2.60065	-0.456487	1.14154	-0.399885	0.689241	NA	#N/A
4933415F23Rik	0.943664	0.957554	1.87755	0.510002	0.61005	NA	#N/A
4933416M07Rik	75.5787	-0.386944	0.280918	-1.37742	0.168381	0.32956	#N/A
4933417D19Rik	7.29871	-0.624751	1.06634	-0.585884	0.557953	0.735004	#N/A
4933417E11Rik	5.71224	0.962133	1.45538	0.661085	0.508558	0.694046	#N/A
4933421O10Rik	90.2114	0.764911	0.301009	2.54115	0.0110488	0.0400609	#N/A
4933422A05Rik	4.52492	4.27378	1.44827	2.95095	0.00316797	0.0142438	#N/A
4933424G05Rik	0.970164	-0.625305	2.38686	-0.261978	0.793339	NA	#N/A
4933424G06Rik	1.85098	0.93783	1.94938	0.481092	0.630451	NA	#N/A
4933425B07Rik	0.610606	0	7.0539	0	1	NA	#N/A
4933427D06Rik	0.518564	-0.0202207	4.79568	-0.00421645	0.996636	NA	#N/A
4933427D14Rik	1080.4	-0.131723	0.123486	-1.0667	0.286105	0.478214	#N/A
4933427E11Rik	28.2219	-0.0931285	0.391153	-0.238087	0.811813	0.910797	#N/A
4933427G17Rik	4.81177	-1.03818	1.57303	-0.659986	0.509263	0.694715	#N/A
4933427G23Rik	5.67874	-0.802419	0.844811	-0.949821	0.342203	0.538681	#N/A
4933428G20Rik	0.371848	0	4.42507	0	1	NA	#N/A
4933430H16Rik	5.65516	-0.452749	1.04678	-0.432516	0.665366	0.812985	#N/A
4933430I17Rik	8.53386	1.03693	0.869529	1.19252	0.233059	0.416576	#N/A
4933431E20Rik	300.457	0.560169	0.218835	2.55977	0.010474	0.0383209	#N/A
4933431G14Rik	0.318388	1.2698	7.169	0.177124	0.859411	NA	#N/A
4933431K23Rik	1.60098	-1.20866	1.91565	-0.630939	0.528081	NA	#N/A
4933432I09Rik	1.01198	-0.0429023	2.0489	-0.0209392	0.983294	NA	#N/A
4933433G15Rik	2.92582	1.5592	1.45647	1.07053	0.28438	NA	#N/A
4933433G19Rik	68.0886	-0.139771	0.216464	-0.645703	0.518472	0.701897	#N/A
4933433H22Rik	25.0639	-2.43989	0.421775	-5.78482	7.25913e-09	1.27592e-07	#N/A
4933434E20Rik	1278.78	0.220027	0.190625	1.15424	0.248401	0.435376	#N/A
4933438A12Rik	1.55121	-0.632431	1.70874	-0.370116	0.711296	NA	#N/A
4933439C10Rik	340.734	-0.113517	0.190454	-0.596034	0.551152	0.729795	#N/A
4933440J02Rik	1.21809	-1.88347	3.88733	-0.484514	0.628021	NA	#N/A
5031414D18Rik	57.3811	-0.75839	0.330133	-2.29722	0.021606	0.0683514	#N/A
5031425E22Rik	397.675	0.538197	0.193748	2.77783	0.0054724	0.0223852	#N/A
5031425F14Rik	0.296817	1.77078	7.16161	0.247259	0.804707	NA	#N/A
5031426D15Rik	0.605887	1.44861	4.11023	0.352439	0.724509	NA	#N/A
5031434O11Rik	1.97293	1.85601	2.35258	0.788925	0.430156	NA	#N/A
5031439G07Rik	2560.11	-0.441873	0.106512	-4.14858	3.34551e-05	0.000269392	#N/A
5033403F01Rik	21.8428	1.22754	0.463591	2.64789	0.00809955	0.0310323	#N/A
5033406O09Rik	17.7568	-0.060434	0.471615	-0.128143	0.898036	0.961233	#N/A
5033417F24Rik	3.76695	0.479494	1.01669	0.471624	0.637195	0.79256	#N/A
5033421B08Rik	7.83477	-1.40217	0.688515	-2.03651	0.0416987	0.114668	#N/A
5033430I15Rik	92.5494	-0.296634	0.221535	-1.339	0.180572	0.347153	#N/A
5133400J02Rik	0.373576	0	7.26121	0	1	NA	#N/A
5330411J11Rik	0.334349	-1.89612	7.23735	-0.261991	0.793328	NA	#N/A
5330416C01Rik	0.534116	-0.0501008	4.67198	-0.0107237	0.991444	NA	#N/A
5330417C22Rik	1.48332	0.559751	2.3757	0.235615	0.813731	NA	#N/A
5330426P16Rik	349.14	0.451952	0.151029	2.99249	0.00276712	0.0127343	#N/A
5330438D12Rik	71.7438	0.504195	0.210841	2.39136	0.0167863	0.0560948	#N/A
5430401F13Rik	1.00772	0	3.45786	0	1	NA	#N/A
5430402O13Rik	3.52392	-2.21438	1.36745	-1.61936	0.105371	0.233684	#N/A
5430403N17Rik	25.6893	0.986543	0.600841	1.64194	0.100603	0.225795	#N/A
5430405H02Rik	451.841	-0.0213239	0.128731	-0.165646	0.868435	0.943809	#N/A
5430416N02Rik	2851.77	-0.104991	0.216246	-0.485518	0.627309	0.785194	#N/A
5430419D17Rik	6.69654	0.735806	1.01284	0.726477	0.467547	0.65752	#N/A
5430421F17Rik	1.63371	-3.70835	1.89392	-1.95803	0.0502262	NA	#N/A
5430421N21Rik	1.20267	0	2.62757	0	1	NA	#N/A
5430425K12Rik	7.70352	-5.06773	1.48353	-3.41599	0.000635496	0.00366221	#N/A
5430427O19Rik	0.767837	0.551066	3.71753	0.148234	0.882158	NA	#N/A
5430431A17Rik	1.33074	-0.0486064	1.68488	-0.0288487	0.976985	NA	#N/A
5430435G22Rik	142.695	0.912964	0.271762	3.35942	0.000781063	0.0043777	#N/A
5430435K18Rik	2.37295	1.81054	1.99282	0.908532	0.363597	NA	#N/A
5430437J10Rik	15.013	0.408379	0.844708	0.483456	0.628772	0.786111	#N/A
5530601H04Rik	485.461	-0.02291	0.180094	-0.127211	0.898773	0.961349	#N/A
5730403I07Rik	0.291422	0	7.26121	0	1	NA	#N/A
5730405O15Rik	12.7151	0.343391	0.677113	0.50714	0.612056	0.774511	#N/A
5730408K05Rik	55.4603	-0.929923	0.508232	-1.82972	0.0672917	0.165923	#N/A
5730409E04Rik	111.31	0.201215	0.212155	0.948438	0.342907	0.53902	#N/A
5730409K12Rik	8.18944	-0.496674	0.653722	-0.759764	0.447396	0.63886	#N/A
5730420D15Rik	0.554983	0	7.26121	0	1	NA	#N/A
5730422E09Rik	3.66259	1.06	0.916973	1.15598	0.247689	0.434553	#N/A
5730455P16Rik	1111.53	0.156216	0.102454	1.52474	0.127325	0.268531	#N/A
5730480H06Rik	11.7213	0.321917	0.70875	0.454203	0.649683	0.802686	#N/A
5730507C01Rik	9.27511	-0.152936	0.794886	-0.1924	0.847429	0.930742	#N/A
5730508B09Rik	45.3596	-0.716314	0.354232	-2.02216	0.0431595	0.117743	#N/A
5730559C18Rik	344.418	-0.112857	0.205401	-0.549444	0.582701	0.753833	#N/A
5830403F22Rik	17.8374	-1.75466	0.860966	-2.03801	0.0415489	0.114457	#N/A
5830415F09Rik	295.793	0.264181	0.184363	1.43294	0.151875	0.305988	#N/A
5830416P10Rik	136.318	-2.70497	0.610481	-4.43088	9.38481e-06	8.64763e-05	#N/A
5830418P13Rik	2.24483	1.81084	1.9674	0.920423	0.357352	NA	#N/A
5830428H23Rik	406.027	0.295391	0.229614	1.28647	0.19828	0.371643	#N/A
5830428M24Rik	3.28771	-0.243856	1.61054	-0.151412	0.87965	NA	#N/A
5830432E09Rik	39.3248	-1.7753	0.332469	-5.33974	9.30792e-08	1.29613e-06	#N/A
5830433I10Rik	119.046	-0.691541	0.221732	-3.11882	0.00181577	0.008963	#N/A
5830444B04Rik	45.6637	0.137101	0.316802	0.432765	0.665186	0.812959	#N/A
5830454E08Rik	4.96359	0.312132	0.892642	0.349672	0.726585	0.856411	#N/A
5830473C10Rik	0.610812	0.963545	3.51219	0.274343	0.783821	NA	#N/A
5930403L14Rik	54.4028	-2.73737	0.383956	-7.12939	1.00814e-12	3.28315e-11	#N/A
5930430L01Rik	156.554	-0.238373	0.226956	-1.0503	0.293578	0.486876	#N/A
6030408B16Rik	2.39628	-1.62945	1.6031	-1.01644	0.309422	NA	#N/A
6030419C18Rik	694.81	-0.177895	0.124595	-1.42779	0.153354	0.30808	#N/A
6030426L16Rik	5.14869	-0.0407018	1.52761	-0.0266441	0.978744	1	#N/A
6030443J06Rik	79.7654	-0.114635	0.199284	-0.575233	0.565133	0.740597	#N/A
6030458C11Rik	544.645	-0.401921	0.131709	-3.05159	0.00227632	0.0108337	#N/A
6030466F02Rik	0.404955	0	7.26121	0	1	NA	#N/A
6030468B19Rik	0.78646	-3.22451	2.78283	-1.15872	0.246571	NA	#N/A
6030469F06Rik	0.37059	0	7.26121	0	1	NA	#N/A
6230400D17Rik	37.1859	0.286799	0.426044	0.673167	0.500841	0.687253	#N/A
6330403K07Rik	2.59821	0.792499	1.10833	0.715042	0.474583	NA	#N/A
6330408A02Rik	219.225	0.155149	0.168982	0.918134	0.358549	0.554012	#N/A
6330409D20Rik	0.324313	1.82324	7.23705	0.251931	0.801094	NA	#N/A
6330415G19Rik	264.882	-0.141578	0.204331	-0.692884	0.488382	0.676399	#N/A
6330416G13Rik	192.576	-0.33002	0.203809	-1.61926	0.105391	0.233684	#N/A
6330418K02Rik	29.5639	0.162942	0.347725	0.468595	0.639359	0.794597	#N/A
6330419J24Rik	1.71904	0.279187	1.72216	0.162114	0.871216	NA	#N/A
6430531B16Rik	4.27726	-2.25851	1.60115	-1.41056	0.158375	0.31548	#N/A
6430548M08Rik	512.798	1.84502	0.24008	7.68503	1.52957e-14	6.36783e-13	#N/A
6430550D23Rik	50.2515	0.145084	0.299792	0.483949	0.628422	0.785856	#N/A
6430562O15Rik	682.563	-0.322513	0.0921273	-3.50073	0.000463978	0.00277682	#N/A
6430571L13Rik	2.78568	1.4632	1.01484	1.44179	0.14936	NA	#N/A
6430573F11Rik	4.4467	0	1.98743	0	1	1	#N/A
6430590A07Rik	1.46943	0.541995	1.32349	0.40952	0.682158	NA	#N/A
6430710C18Rik	1.64403	0	3.24243	0	1	NA	#N/A
6530402F18Rik	94.0565	-0.0410567	0.682956	-0.0601162	0.952063	0.994119	#N/A
6720432D03Rik	24.3923	-0.940875	0.467225	-2.01375	0.0440355	0.119514	#N/A
6720468P15Rik	1.48767	-1.63717	2.0934	-0.782062	0.434178	NA	#N/A
6720483E21Rik	0.474455	3.17746	4.53744	0.700276	0.483755	NA	#N/A
6720489N17Rik	41.3144	0.201968	0.461921	0.437235	0.661941	0.81103	#N/A
6820408C15Rik	2.94292	0	2.22518	0	1	NA	#N/A
6820426E19Rik	1.11858	2.80383	2.43615	1.15092	0.249763	NA	#N/A
7420700N18Rik	0.996301	-0.0163485	3.19614	-0.00511509	0.995919	NA	#N/A
8030423F21Rik	0.312796	0	7.26121	0	1	NA	#N/A
8030443G20Rik	0.325834	-1.52514	6.97175	-0.21876	0.826837	NA	#N/A
8030451A03Rik	51.3721	-2.36112	1.15089	-2.05157	0.0402115	0.111662	#N/A
8030453O22Rik	1.45154	1.8509	1.66433	1.1121	0.266097	NA	#N/A
8030455M16Rik	1.28692	1.82258	3.49113	0.522058	0.60163	NA	#N/A
8030462N17Rik	648.516	-0.187485	0.199365	-0.940407	0.347009	0.543143	#N/A
8430408G22Rik	1.34073	0.922364	3.42117	0.269605	0.787464	NA	#N/A
8430419K02Rik	14.5981	0	1.73888	0	1	1	#N/A
8430419L09Rik	490.267	0.0406851	0.140812	0.288932	0.772633	0.886892	#N/A
8430423G03Rik	15.9179	-1.16771	0.875876	-1.33319	0.18247	0.349636	#N/A
8430426J06Rik	2.31148	0.542922	1.48986	0.36441	0.715552	NA	#N/A
8430429K09Rik	178.653	-0.12975	0.232135	-0.558942	0.576201	0.749025	#N/A
8430430B14Rik	1.7317	-0.344229	1.88038	-0.183064	0.854748	NA	#N/A
8430436N08Rik	16.4095	1.64668	0.785146	2.09729	0.0359679	0.102251	#N/A
9030025P20Rik	279.599	0.334926	0.145181	2.30696	0.0210568	0.0670168	#N/A
9030612E09Rik	13.5178	1.82493	0.596596	3.05891	0.00222144	0.01061	#N/A
9030617O03Rik	592.782	0.361235	0.2596	1.39151	0.164072	0.323669	#N/A
9030624G23Rik	3.73341	-0.62467	1.52409	-0.409863	0.681906	0.824499	#N/A
9030624J02Rik	3372.18	0.210239	0.0934427	2.24992	0.0244539	0.0754112	#N/A
9130008F23Rik	395.67	-0.595535	0.190375	-3.12822	0.0017587	0.00874639	#N/A
9130011E15Rik	1276.06	0.231733	0.107056	2.1646	0.0304184	0.0895313	#N/A
9130015A21Rik	1.56497	3.66408	2.03102	1.80406	0.0712223	NA	#N/A
9130019O22Rik	15.189	0.124626	0.416854	0.298968	0.764964	0.88269	#N/A
9130019P16Rik	2.75873	0	1.82904	0	1	NA	#N/A
9130023H24Rik	73.7755	0.395229	0.222023	1.78013	0.0750546	0.179962	#N/A
9130024F11Rik	156.805	0.461858	0.165124	2.79703	0.0051575	0.0212795	#N/A
9130208D14Rik	34.8146	-0.867858	0.713699	-1.216	0.223985	0.405154	#N/A
9130221H12Rik	2063.57	0.259482	0.0925491	2.80372	0.00505169	0.0209016	#N/A
9130227L01Rik	1.09279	0	4.17214	0	1	NA	#N/A
9130230L23Rik	1.86959	0.536295	1.86077	0.288212	0.773185	NA	#N/A
9130401M01Rik	3702.11	-0.394871	0.184991	-2.13454	0.0327987	0.0951675	#N/A
9130409I23Rik	0.63778	3.14349	2.88822	1.08838	0.276426	NA	#N/A
9230105E05Rik	0.735879	-1.51031	4.09119	-0.369162	0.712007	NA	#N/A
9230110C19Rik	171.94	-0.21523	0.278412	-0.773061	0.439486	0.631518	#N/A
9230112J17Rik	1.24927	-1.83252	2.59728	-0.705553	0.480466	NA	#N/A
9230114K14Rik	95.7047	-0.0421703	0.279688	-0.150776	0.880152	0.951713	#N/A
9230116L04Rik	40.92	0.235501	1.31902	0.178542	0.858297	0.938309	#N/A
9230116N13Rik	62.4884	0.0673784	0.274933	0.245072	0.806401	0.908315	#N/A
9330020H09Rik	31.3479	0.0382713	0.375543	0.101909	0.918829	0.973683	#N/A
9330102E08Rik	17.1205	-0.254319	0.606328	-0.419441	0.674894	0.819543	#N/A
9330104G04Rik	10.6967	0.938365	0.670281	1.39996	0.161526	0.320178	#N/A
9330111N05Rik	0.551065	-1.91341	7.23649	-0.264412	0.791463	NA	#N/A
9330117O12Rik	0.498282	1.3702	6.21528	0.220456	0.825516	NA	#N/A
9330133O14Rik	196.419	0.338375	0.152072	2.2251	0.0260743	0.079282	#N/A
9330136K24Rik	14.027	0.33079	0.573011	0.577284	0.563747	0.739561	#N/A
9330151L19Rik	62.4605	-0.198031	0.239754	-0.825978	0.408817	0.604118	#N/A
9330154J02Rik	143.705	0.11194	0.188211	0.594758	0.552005	0.730306	#N/A
9330154K18Rik	20.4919	-0.0371	1.08008	-0.0343493	0.972599	1	#N/A
9330159F19Rik	2.71679	2.8058	2.0463	1.37116	0.170326	NA	#N/A
9330159M07Rik	33.9816	1.11959	0.405938	2.75803	0.00581508	0.0235593	#N/A
9330162012Rik	7.5157	-0.330168	0.650645	-0.507448	0.611841	0.774451	#N/A
9330175E14Rik	2.26798	-0.938642	1.97231	-0.475911	0.634138	NA	#N/A
9330175M20Rik	3.91253	0.551205	1.24548	0.442564	0.658081	0.808979	#N/A
9330179D12Rik	26.2939	-0.607661	0.455666	-1.33357	0.182346	0.349524	#N/A
9330182L06Rik	5.54169	-1.89673	1.95277	-0.971306	0.331396	0.527653	#N/A
9330188P03Rik	2.23599	-3.71031	2.34151	-1.58458	0.113061	NA	#N/A
9330198N18Rik	0.511494	-0.767602	6.22323	-0.123345	0.901834	NA	#N/A
9430008C03Rik	6325.48	-0.846535	0.200028	-4.23209	2.31531e-05	0.000193278	#N/A
9430015G10Rik	316.647	0.0376379	0.148149	0.254054	0.799454	0.903869	#N/A
9430016H08Rik	1344.66	-0.243853	0.0825982	-2.95228	0.00315437	0.0141929	#N/A
9430018G01Rik	25.2395	0.0918363	0.421301	0.217982	0.827443	0.919679	#N/A
9430020K01Rik	1824.7	-0.285378	0.130449	-2.18766	0.028694	0.0855945	#N/A
9430037G07Rik	34.0006	0.201727	0.391129	0.515755	0.606025	0.770555	#N/A
9430038I01Rik	91.1979	-0.112144	0.198795	-0.564119	0.572673	0.74636	#N/A
9430060I03Rik	189.681	0.30048	0.212013	1.41727	0.156404	0.312633	#N/A
9430065F17Rik	7.69329	1.09191	0.958253	1.13948	0.254502	0.441976	#N/A
9430069I07Rik	2.67445	2.80599	2.01945	1.38948	0.164686	NA	#N/A
9430076C15Rik	61.9626	-0.360708	0.705375	-0.511371	0.609091	0.772447	#N/A
9430078G10Rik	423.728	0.426383	0.151707	2.81057	0.00494536	0.0205195	#N/A
9430078K24Rik	1.97561	-1.04285	1.90082	-0.548629	0.58326	NA	#N/A
9430083A17Rik	3.77184	0.551594	0.959395	0.57494	0.565332	0.740677	#N/A
9430091E24Rik	82.7894	0.343387	0.258949	1.32608	0.184812	0.352786	#N/A
9430097D07Rik	0.350074	2.80042	6.8721	0.407505	0.683637	NA	#N/A
9530026P05Rik	2.59669	1.48299	1.585	0.935638	0.349459	NA	#N/A
9530027J09Rik	554.473	-0.335204	0.149505	-2.24209	0.0249555	0.0765633	#N/A
9530034E10Rik	12.1798	1.26306	0.539457	2.34135	0.0192141	0.0622473	#N/A
9530052C20Rik	60.2976	-0.381687	0.334956	-1.13951	0.254488	0.441976	#N/A
9530052E02Rik	1.41323	-0.0327752	2.45499	-0.0133504	0.989348	NA	#N/A
9530053A07Rik	18.9902	0.643293	0.680798	0.94491	0.344705	0.540996	#N/A
9530053H05Rik	3.53923	0	2.63681	0	1	1	#N/A
9530059O14Rik	0.494553	0	5.48925	0	1	NA	#N/A
9530062K07Rik	6.0298	-0.189467	1.01038	-0.187521	0.851252	0.932905	#N/A
9530068E07Rik	3331.21	0.203873	0.118534	1.71995	0.0854419	0.199471	#N/A
9530077C05Rik	716.207	0.271334	0.151442	1.79167	0.0731852	0.17697	#N/A
9530082P21Rik	750.074	0.35927	0.106361	3.37785	0.000730536	0.00412456	#N/A
9630013D21Rik	21.3945	-0.181125	0.658653	-0.274992	0.783322	0.894142	#N/A
9630013K17Rik	5.5645	0.321724	0.770379	0.417618	0.676226	0.82062	#N/A
9630028B13Rik	0.611705	0	4.43249	0	1	NA	#N/A
9630028H03Rik	3.79828	2.42483	1.35808	1.78549	0.0741826	0.1785	#N/A
9630033F20Rik	297.33	-0.607181	0.181003	-3.35453	0.000795002	0.00444041	#N/A
9830107B12Rik	0.499529	-2.49858	7.21274	-0.346412	0.729033	NA	#N/A
9830132P13Rik	0.378798	2.4517	7.18904	0.341034	0.733078	NA	#N/A
9830147E19Rik	55.3655	-0.169922	0.260081	-0.653344	0.513534	0.69836	#N/A
9930012K11Rik	241.118	0.4038	0.240737	1.67735	0.0934748	0.213867	#N/A
9930014A18Rik	183.431	-0.319591	0.552794	-0.578138	0.563171	0.739105	#N/A
9930021J03Rik	1417.71	-0.0733349	0.136788	-0.536122	0.591875	0.76058	#N/A
9930104L06Rik	216.157	-0.0489252	0.138845	-0.352373	0.724559	0.855103	#N/A
9930111J21Rik1	38.3953	-1.98381	0.528164	-3.75605	0.000172615	0.00117203	#N/A
9930111J21Rik2	20.484	-2.18413	0.635425	-3.43728	0.000587591	0.00341784	#N/A
a	1.73827	-0.534756	1.4756	-0.362398	0.717055	NA	#N/A
A130010J15Rik	152.745	-0.107041	0.24744	-0.432592	0.665311	0.812985	#N/A
A130051J06Rik	11.4672	-1.77526	0.681988	-2.60307	0.00923924	0.0345787	#N/A
A230001M10Rik	0.729549	0	3.90961	0	1	NA	#N/A
A230006K03Rik	21.3825	0.997361	0.547781	1.82073	0.068648	0.168573	#N/A
A230020J21Rik	368.804	-0.0784637	0.16433	-0.477477	0.633023	0.789044	#N/A
A230028O05Rik	25.865	-1.43305	0.508857	-2.81621	0.00485934	0.0202249	#N/A
A230046K03Rik	4354.97	-0.00768399	0.116314	-0.0660624	0.947328	0.991626	#N/A
A230050P20Rik	4.54058	0	1.91707	0	1	1	#N/A
A230056J06Rik	0.928472	0.975598	2.73613	0.356561	0.721421	NA	#N/A
A230056P14Rik	87.9168	0.559827	0.276384	2.02554	0.042812	0.117042	#N/A
A230057D06Rik	15.0711	0.898159	0.594608	1.51051	0.130914	0.274132	#N/A
A230065H16Rik	0.371874	-0.0394265	7.26121	-0.00542973	0.995668	NA	#N/A
A230070E04Rik	1.07934	0	7.26121	0	1	NA	#N/A
A230072C01Rik	103.601	-0.113792	0.231984	-0.490517	0.623768	0.782454	#N/A
A230072E10Rik	2.6628	-0.71123	1.37785	-0.516188	0.605723	NA	#N/A
A230073K19Rik	1297.07	-0.50761	0.171869	-2.95347	0.00314223	0.0141503	#N/A
A230083G16Rik	95.6342	0.605124	0.224747	2.69247	0.00709256	0.0278137	#N/A
A230087F16Rik	296.26	-0.063393	0.214742	-0.295206	0.767837	0.884214	#N/A
A230098N10Rik	2.40237	3.40795	1.66532	2.04643	0.0407143	NA	#N/A
A230103J11Rik	877.597	-0.136526	0.137231	-0.994864	0.319803	0.514263	#N/A
A230107N01Rik	4.11375	0.969432	1.09986	0.881411	0.378096	0.573463	#N/A
A230108P19Rik	1.68413	-3.48613	2.13976	-1.62921	0.103268	NA	#N/A
A330008L17Rik	0.553194	2.85777	3.42714	0.833866	0.404357	NA	#N/A
A330009N23Rik	60.8614	-0.520273	0.291997	-1.78177	0.0747864	0.179578	#N/A
A330015K06Rik	27.9229	-0.175372	0.619568	-0.283056	0.777134	0.890287	#N/A
A330023F24Rik	3.66541	1.54772	1.09706	1.41079	0.158306	0.31542	#N/A
A330032B11Rik	1.11415	1.27817	1.60422	0.796755	0.425593	NA	#N/A
A330033J07Rik	143.783	-0.297811	0.363688	-0.818864	0.412864	0.608374	#N/A
A330035P11Rik	41.4615	0.953726	0.291376	3.27318	0.00106346	0.00569375	#N/A
A330040F15Rik	23.4279	1.46332	0.488806	2.99366	0.00275651	0.0126941	#N/A
A330041J22Rik	20.1079	0.500638	0.372391	1.34439	0.178822	0.344898	#N/A
A330048O09Rik	2.70878	0.775895	1.9856	0.390761	0.695974	NA	#N/A
A330049N07Rik	0.721376	1.82921	3.60683	0.507153	0.612048	NA	#N/A
A330069E16Rik	23.0216	0.267446	0.447239	0.597994	0.549844	0.729019	#N/A
A330069K06Rik	3.65335	0.544579	1.6083	0.338606	0.734907	0.862714	#N/A
A330074K22Rik	224.046	1.03805	0.231293	4.48802	7.18884e-06	6.80266e-05	#N/A
A330076H08Rik	1.43073	0.483639	2.07911	0.232618	0.816058	NA	#N/A
A330084C13Rik	80.5528	-0.168229	0.341902	-0.492038	0.622693	0.781902	#N/A
A330102I10Rik	4.63316	-0.137282	0.997123	-0.137678	0.890495	0.956877	#N/A
A3galt2	2.34116	-3.21832	2.04821	-1.57129	0.116116	NA	#N/A
A430005L14Rik	625.804	-0.18494	0.138954	-1.33095	0.183207	0.350301	#N/A
A430010J10Rik	0.320801	0	7.26121	0	1	NA	#N/A
A430033K04Rik	221.714	0.647105	0.181449	3.56632	0.000362031	0.00224048	#N/A
A430035B10Rik	11.0979	-0.271586	0.50299	-0.539942	0.589237	0.758705	#N/A
A430046D13Rik	115.843	0.450072	0.224377	2.00587	0.0448696	0.121261	#N/A
A430057M04Rik	61.8355	-0.857632	0.260942	-3.28667	0.00101379	0.00546402	#N/A
A430060F13Rik	1.06346	-1.88567	2.79621	-0.674368	0.500077	NA	#N/A
A430078I02Rik	5.96951	0.418653	0.847893	0.493756	0.621478	0.781346	#N/A
A430088P11Rik	0.37367	-0.935883	4.27951	-0.218689	0.826892	NA	#N/A
A430089I19Rik	0.342886	0	5.84461	0	1	NA	#N/A
A430090L17Rik	0.79943	-0.0511985	2.3572	-0.0217201	0.982671	NA	#N/A
A430093F15Rik	6.81337	0.472897	1.17441	0.40267	0.687191	0.827385	#N/A
A430105I19Rik	1046.48	0.404023	0.179653	2.24891	0.0245184	0.0755379	#N/A
A430105J06Rik	12.8406	0.427245	0.595805	0.717088	0.47332	0.663042	#N/A
A430108G06Rik	6.44262	1.19614	0.759435	1.57504	0.115247	0.249558	#N/A
A430110L20Rik	2.63241	0.290127	1.69991	0.170672	0.864482	NA	#N/A
A4galt	18.3027	1.05453	0.417766	2.52421	0.0115958	0.0416516	#N/A
A4gnt	1.33559	0.824122	2.22096	0.371065	0.710589	NA	#N/A
A530013C23Rik	21.2505	1.35704	0.535125	2.53593	0.0112148	0.0405626	#N/A
A530016L24Rik	0.765221	0	4.31174	0	1	NA	#N/A
A530032D15Rik	1.02867	-1.90252	2.5824	-0.736725	0.46129	NA	#N/A
A530046M15Rik	56.7238	-0.769887	1.18676	-0.648728	0.516514	0.700525	#N/A
A530054K11Rik	774.385	0.125903	0.171779	0.732934	0.463599	0.653877	#N/A
A530064D06Rik	1.40261	-2.49582	2.80154	-0.890873	0.372998	NA	#N/A
A530065N20Rik	0.292648	-2.91372	7.20085	-0.404636	0.685745	NA	#N/A
A530072M11Rik	33.2397	0.152339	0.344567	0.442116	0.658405	0.809066	#N/A
A530095I07Rik	2.51111	1.04879	1.65382	0.634164	0.525974	NA	#N/A
A630001G21Rik	3.6818	-1.63242	1.13902	-1.43318	0.151807	0.305943	#N/A
A630001O12Rik	2.7446	-0.460658	1.72969	-0.266324	0.78999	NA	#N/A
A630020A06	28.3829	0.346677	0.407045	0.851694	0.394384	0.590078	#N/A
A630023A22Rik	1.99497	-2.20343	1.66393	-1.32424	0.185425	NA	#N/A
A630033H20Rik	32.1201	0.45408	0.313196	1.44982	0.147108	0.298935	#N/A
A630034I12Rik	89.3153	-0.640189	0.214548	-2.9839	0.00284602	0.0130393	#N/A
A630066F11Rik	97.7545	0.734963	0.264235	2.78147	0.00541128	0.0221792	#N/A
A630072M18Rik	72.0622	0.0108193	0.346854	0.0311927	0.975116	1	#N/A
A630089N07Rik	278.789	-0.19584	0.206473	-0.948499	0.342876	0.53902	#N/A
A630095E13Rik	13.6561	-0.0379018	0.858278	-0.0441603	0.964777	1	#N/A
A630095N17Rik	1.43949	0.922366	2.69947	0.341684	0.732589	NA	#N/A
A730011C13Rik	325.137	0.14336	0.114388	1.25327	0.210106	0.387513	#N/A
A730013G03Rik	0.890944	0.955712	2.93524	0.325599	0.744728	NA	#N/A
A730017L22Rik	100.748	-0.632164	0.26873	-2.35241	0.0186521	0.0608048	#N/A
A730020E08Rik	12.2332	0.566499	0.848964	0.667283	0.504591	0.690401	#N/A
A730020M07Rik	2.49501	-0.8412	1.87829	-0.447853	0.654259	NA	#N/A
A730036I17Rik	0.795554	1.82176	2.56216	0.711024	0.47707	NA	#N/A
A730046J19Rik	2.45923	2.82548	1.78196	1.5856	0.112829	NA	#N/A
A730049H05Rik	32.5937	1.23382	0.636913	1.93719	0.0527221	0.137536	#N/A
A730056A06Rik	71.3779	0.734504	0.442545	1.65973	0.0969697	0.219993	#N/A
A730063M14Rik	17.6599	0.109869	0.582477	0.188624	0.850388	0.93254	#N/A
A730067D02Rik	1.21216	-1.88914	2.13028	-0.886803	0.375185	NA	#N/A
A730089K16Rik	11.8223	0.195014	0.634347	0.307424	0.758521	0.878079	#N/A
A730090H04Rik	0.321088	1.80076	7.23817	0.248786	0.803526	NA	#N/A
A730090N16Rik	33.961	0.605608	0.410022	1.47701	0.139673	0.287882	#N/A
A830005F24Rik	8.8694	0.709333	0.690104	1.02786	0.304014	0.498653	#N/A
A830009L08Rik	0.545921	1.823	4.82171	0.378082	0.70537	NA	#N/A
A830010M20Rik	144.278	0.662333	0.218647	3.02923	0.00245175	0.0115259	#N/A
A830012C17Rik	1.38858	-0.614723	2.38687	-0.257543	0.796759	NA	#N/A
A830019P07Rik	4.2586	0.280339	0.838685	0.334261	0.738183	0.865365	#N/A
A830021M18Rik	0.758782	-0.4433	3.64829	-0.121509	0.903288	NA	#N/A
A830029E22Rik	3.31962	1.54046	1.41411	1.08936	0.275997	NA	#N/A
A830035O19Rik	224.823	0.0648042	0.2158	0.300298	0.76395	0.881979	#N/A
A830052D11Rik	6.32803	-0.0988902	0.816093	-0.121175	0.903552	0.964008	#N/A
A830080D01Rik	645.71	-0.142594	0.119257	-1.19569	0.231819	0.414918	#N/A
A830082K12Rik	332.541	-0.0360648	0.152752	-0.236101	0.813354	0.911356	#N/A
A830082N09Rik	50.9064	-0.55373	0.443367	-1.24892	0.211694	0.389356	#N/A
A930001A20Rik	2.12891	-0.210766	1.02577	-0.205471	0.837204	NA	#N/A
A930001C03Rik	136.15	-0.273627	0.18047	-1.51619	0.129471	0.271851	#N/A
A930003O13Rik	12.7301	-0.192379	0.595272	-0.323178	0.74656	0.871266	#N/A
A930004D18Rik	356.498	0.180783	0.201802	0.895843	0.370337	0.565593	#N/A
A930005H10Rik	305.747	0.344761	0.194388	1.77357	0.0761338	0.181948	#N/A
A930006I01Rik	0.564495	1.83079	7.23667	0.252988	0.800278	NA	#N/A
A930006K02Rik	0.991479	3.62738	3.08782	1.17474	0.240099	NA	#N/A
A930007A09Rik	99.3254	0.737741	0.250608	2.9438	0.00324206	0.0145348	#N/A
A930007I19Rik	12.8001	0.450694	0.573415	0.785982	0.431878	0.625213	#N/A
A930012L18Rik	146.836	0.431201	0.247881	1.73955	0.0819387	0.192826	#N/A
A930012O16Rik	12.3403	0.0996618	0.699991	0.142376	0.886783	0.954884	#N/A
A930013F10Rik	23.1125	-0.23435	0.47554	-0.492809	0.622148	0.781762	#N/A
A930015D03Rik	246.442	-0.194643	0.284185	-0.684918	0.493396	0.680774	#N/A
A930017K11Rik	3.43818	-0.623027	1.37661	-0.45258	0.650851	0.803577	#N/A
A930018M24Rik	4.47403	3.8205	1.42409	2.68277	0.00730148	0.028495	#N/A
A930019D19Rik	0.317944	-0.0736844	7.16509	-0.0102838	0.991795	NA	#N/A
A930024E05Rik	17.7667	0.794118	0.520437	1.52587	0.127043	0.268111	#N/A
A930028N01Rik	13.8564	-1.1852	0.685535	-1.72887	0.0838332	0.196495	#N/A
A930033H14Rik	70.6925	0.293	0.303684	0.964818	0.334636	0.531137	#N/A
A930038B10Rik	0.410953	-0.361734	7.13292	-0.0507133	0.959554	NA	#N/A
A930041C12Rik	0.277988	-0.951639	7.22204	-0.131769	0.895167	NA	#N/A
AA388235	64.6928	0.46175	0.383841	1.20297	0.228987	0.411557	#N/A
AA414768	0.633194	0	4.57287	0	1	NA	#N/A
AA415398	9.22915	0.189729	0.816163	0.232465	0.816177	0.913126	#N/A
AA465934	171.477	-0.678921	0.358844	-1.89197	0.0584949	0.148915	#N/A
AA467197	4.75258	-0.0467785	1.27908	-0.036572	0.970826	1	#N/A
AA536875	1.06534	3.14906	2.94363	1.06979	0.284715	NA	#N/A
AA543186	14.9387	0.558787	0.520251	1.07407	0.28279	0.47444	#N/A
AA684185	0.665803	0	4.33864	0	1	NA	#N/A
AA986860	44.688	0.0649661	0.414189	0.156851	0.875362	0.948982	#N/A
AA987161	612.209	0.0812966	0.189384	0.429269	0.667727	0.814145	#N/A
Aaas	3742.9	-0.00181302	0.0795226	-0.0227988	0.981811	1	#N/A
Aacs	3320.96	-0.0556384	0.128037	-0.434551	0.663889	0.812347	#N/A
Aadac	0.388847	0	7.26121	0	1	NA	#N/A
Aadat	18.0906	-0.659004	0.480347	-1.37193	0.170084	0.332329	#N/A
Aaed1	890.986	0.365019	0.22877	1.59557	0.110585	0.242248	#N/A
Aagab	1922.58	0.000227879	0.0818218	0.00278507	0.997778	1	#N/A
Aak1	1291.75	0.28582	0.165321	1.72888	0.0838313	0.196495	#N/A
Aamdc	140.153	0.268724	0.290038	0.926514	0.354179	0.549678	#N/A
Aamp	7704.5	0.121768	0.0894974	1.36057	0.173648	0.337277	#N/A
Aanat	0.549452	0.922362	3.8397	0.240217	0.810162	NA	#N/A
Aar2	621.681	-0.217213	0.0944896	-2.29881	0.0215159	0.0681063	#N/A
Aars	59352.9	0.389503	0.083465	4.66666	3.06138e-06	3.11991e-05	#N/A
Aars2	1024.7	-0.176564	0.0847086	-2.08437	0.0371269	0.104826	#N/A
Aarsd1	1293.41	-0.468325	0.108231	-4.32708	1.51099e-05	0.000133008	#N/A
Aasdh	423.365	-0.139421	0.138888	-1.00384	0.315456	0.510503	#N/A
Aasdhppt	2379.01	-0.657154	0.163385	-4.02211	5.76784e-05	0.000441764	#N/A
Aass	0.369542	0	7.26121	0	1	NA	#N/A
Aatf	5733.79	-0.907192	0.135549	-6.6927	2.19086e-11	5.68042e-10	#N/A
Aatk	6.05659	2.39628	1.7156	1.39676	0.162487	0.321452	#N/A
AB124611	0.726632	1.82788	2.85248	0.640802	0.521652	NA	#N/A
Abat	9.29062	2.81987	1.48537	1.89843	0.0576398	0.147226	#N/A
Abca1	87.8662	1.22912	0.379493	3.23883	0.00120019	0.00632932	#N/A
Abca12	8.2046	0.922368	1.88064	0.490454	0.623812	0.782454	#N/A
Abca13	2.50409	0	2.66185	0	1	NA	#N/A
Abca17	1.11151	2.44075	1.60639	1.51941	0.12866	NA	#N/A
Abca2	1126.92	0.386393	0.186569	2.07105	0.0383541	0.107539	#N/A
Abca3	992.855	0.714136	0.193603	3.68867	0.000225433	0.00147502	#N/A
Abca4	36.4444	-0.352325	0.41795	-0.842982	0.399239	0.595082	#N/A
Abca5	1522.37	0.468293	0.172194	2.71956	0.00653692	0.0259829	#N/A
Abca6	4.20667	0	2.2196	0	1	1	#N/A
Abca7	975.166	0.835602	0.123051	6.7907	1.11592e-11	3.07601e-10	#N/A
Abca8a	2.69965	-3.23108	1.94804	-1.65863	0.0971907	NA	#N/A
Abca8b	366.692	1.58667	0.218549	7.26004	3.86989e-13	1.35597e-11	#N/A
Abca9	51.6247	-1.00122	1.70684	-0.586594	0.557476	0.734555	#N/A
Abcb10	2531.27	0.723129	0.265371	2.72498	0.00643059	0.0256288	#N/A
Abcb11	33.0947	-0.299946	1.07277	-0.279599	0.779785	0.891933	#N/A
Abcb1a	540.76	-0.482457	0.177631	-2.71606	0.00660632	0.0262191	#N/A
Abcb1b	4152.34	-0.421359	0.12592	-3.34623	0.00081918	0.00455812	#N/A
Abcb4	68.3368	-0.513482	0.52446	-0.979069	0.327546	0.523069	#N/A
Abcb6	963.216	0.694123	0.14329	4.84419	1.27128e-06	1.39504e-05	#N/A
Abcb7	923.1	0.164849	0.13164	1.25227	0.210472	0.388011	#N/A
Abcb8	965.097	0.52152	0.121722	4.28453	1.83124e-05	0.000157844	#N/A
Abcb9	10.6091	1.40098	0.912311	1.53564	0.124627	0.26436	#N/A
Abcc1	11453	-0.41311	0.138216	-2.98886	0.00280017	0.0128534	#N/A
Abcc10	395.179	0.471972	0.146971	3.21132	0.00132127	0.00686031	#N/A
Abcc12	34.454	-1.14578	0.46876	-2.44429	0.0145139	0.049898	#N/A
Abcc2	0.427948	0	7.26121	0	1	NA	#N/A
Abcc3	8.49695	1.14428	0.800291	1.42983	0.152765	0.307195	#N/A
Abcc4	1450.75	-0.036964	0.152883	-0.24178	0.80895	0.909576	#N/A
Abcc5	2276.97	0.54125	0.233686	2.31614	0.0205505	0.0658113	#N/A
Abcc6	2.27512	0.922366	2.59807	0.35502	0.722575	NA	#N/A
Abcc8	14.5837	0.385987	1.56763	0.246224	0.805509	0.907982	#N/A
Abcc9	0.566125	0	5.35415	0	1	NA	#N/A
Abcd1	369.917	1.16784	0.179548	6.50435	7.80276e-11	1.89246e-09	#N/A
Abcd2	81.164	1.67703	0.333493	5.02868	4.93871e-07	5.90926e-06	#N/A
Abcd3	2002.83	0.287638	0.147235	1.9536	0.0507482	0.133594	#N/A
Abcd4	604.429	0.243014	0.116873	2.07931	0.037589	0.105798	#N/A
Abce1	21136.2	-0.684877	0.0855846	-8.00233	1.22083e-15	5.7493e-14	#N/A
Abcf1	9262.21	-0.29798	0.112317	-2.65303	0.00797735	0.0306222	#N/A
Abcf3	3100.58	0.0910529	0.0749792	1.21438	0.224604	0.405947	#N/A
Abcg1	4.30201	-0.451602	1.53071	-0.295029	0.767972	0.884233	#N/A
Abcg2	3301.28	0.0289013	0.116183	0.248757	0.803548	0.906608	#N/A
Abcg3	0.86807	0	5.13024	0	1	NA	#N/A
Abcg4	4.55944	-0.0455807	1.5326	-0.0297407	0.976274	1	#N/A
Abhd10	1062.72	-0.0779515	0.129704	-0.600997	0.547842	0.727706	#N/A
Abhd11	795.201	-0.325188	0.143379	-2.26803	0.0233275	0.0726948	#N/A
Abhd11os	2.65687	-0.0331279	1.15987	-0.0285618	0.977214	NA	#N/A
Abhd12	2201.11	0.0276903	0.115153	0.240466	0.809969	0.910032	#N/A
Abhd12b	0.813647	0	5.04037	0	1	NA	#N/A
Abhd13	759.529	0.0616547	0.0960014	0.642227	0.520726	0.703579	#N/A
Abhd14a	509.182	0.00720553	0.127579	0.0564788	0.95496	0.995284	#N/A
Abhd14b	208.669	0.272151	0.179595	1.51536	0.129681	0.272185	#N/A
Abhd15	7.66583	1.28387	0.819159	1.56731	0.117043	0.252516	#N/A
Abhd16a	2402.61	0.411218	0.115833	3.55009	0.000385093	0.00236441	#N/A
Abhd16b	1.42053	-0.207254	1.70841	-0.121314	0.903443	NA	#N/A
Abhd17a	2259.83	-0.101026	0.128318	-0.787314	0.431098	0.624806	#N/A
Abhd17b	1909.64	-0.163299	0.0827921	-1.97239	0.0485647	0.129109	#N/A
Abhd17c	1124.13	-0.568042	0.125459	-4.52769	5.96308e-06	5.76431e-05	#N/A
Abhd2	1302.53	0.260672	0.205411	1.26903	0.204431	0.379648	#N/A
Abhd3	4.34523	2.13129	1.32756	1.60541	0.108403	0.238723	#N/A
Abhd4	988.725	0.607972	0.143933	4.22401	2.39999e-05	0.000199521	#N/A
Abhd5	1356.43	0.138831	0.126359	1.09871	0.271896	0.46192	#N/A
Abhd6	481.119	0.418468	0.182083	2.29823	0.0215485	0.0681835	#N/A
Abhd8	1661.95	0.334596	0.157392	2.12587	0.0335143	0.0968705	#N/A
Abi1	5949.67	-0.0414591	0.085446	-0.485208	0.627529	0.785277	#N/A
Abi2	680.852	-0.187192	0.142473	-1.31388	0.188888	0.358658	#N/A
Abi3	0.877876	-0.868522	3.85151	-0.225502	0.821589	NA	#N/A
Abi3bp	150.362	0.423172	0.342829	1.23435	0.217071	0.395973	#N/A
Abl1	4967.56	-0.147382	0.119848	-1.22975	0.218792	0.398482	#N/A
Abl2	2671.31	-0.695756	0.225493	-3.08549	0.0020322	0.00985395	#N/A
Ablim1	1750.01	0.276322	0.259487	1.06488	0.286931	0.479198	#N/A
Ablim2	0.952659	-0.0413834	3.07836	-0.0134433	0.989274	NA	#N/A
Ablim3	2.94668	0.694429	1.34967	0.514517	0.60689	NA	#N/A
Abr	2052.27	-0.414116	0.119641	-3.46133	0.000537514	0.00316878	#N/A
Abracl	1137.69	-0.250433	0.132366	-1.89197	0.0584947	0.148915	#N/A
Abt1	948.286	-0.524344	0.13875	-3.77906	0.000157424	0.00107932	#N/A
Abtb1	237.779	1.40144	0.218103	6.42557	1.31377e-10	3.07556e-09	#N/A
Abtb2	1858.4	0.97915	0.117789	8.31273	9.3522e-17	5.26363e-15	#N/A
Acaa1a	1501.13	0.33423	0.113786	2.93735	0.00331029	0.014754	#N/A
Acaa1b	294.744	0.330348	0.14455	2.28535	0.0222924	0.0700563	#N/A
Acaa2	1558.44	0.282954	0.163809	1.72734	0.0841069	0.196981	#N/A
Acaca	1725.57	-0.183064	0.158393	-1.15576	0.247781	0.434572	#N/A
Acacb	92.3524	0.494952	0.353365	1.40068	0.161309	0.319866	#N/A
Acad10	163.023	0.138185	0.231454	0.597032	0.550486	0.729331	#N/A
Acad11	407.751	0.727036	0.195283	3.72298	0.000196887	0.00131581	#N/A
Acad12	46.525	0.747193	0.31319	2.38575	0.0170442	0.0567659	#N/A
Acad8	1568.24	0.34177	0.0675453	5.05987	4.19537e-07	5.08386e-06	#N/A
Acad9	2780.47	-0.123046	0.0885026	-1.3903	0.164436	0.324197	#N/A
Acadl	2440.69	0.375818	0.0747475	5.02784	4.96044e-07	5.93086e-06	#N/A
Acadm	1316.87	0.75747	0.173807	4.35811	1.31189e-05	0.000117467	#N/A
Acads	1222.09	0.264376	0.168904	1.56524	0.117526	0.253424	#N/A
Acadsb	1120.52	0.514893	0.14034	3.66889	0.000243602	0.00157902	#N/A
Acadvl	3356	0.231144	0.055317	4.17853	2.93394e-05	0.000239232	#N/A
Acan	2.06951	0.509677	1.89134	0.26948	0.78756	NA	#N/A
Acap1	12.8877	-2.03718	0.979	-2.08088	0.0374447	0.105465	#N/A
Acap2	4566.82	0.19766	0.115826	1.70652	0.0879119	0.203736	#N/A
Acap3	1878.77	-0.546064	0.106283	-5.13782	2.77939e-07	3.48568e-06	#N/A
Acat1	4357.48	0.10642	0.202129	0.526495	0.598544	0.765112	#N/A
Acat2	3331.08	0.402676	0.138945	2.89811	0.00375424	0.0164031	#N/A
Acat3	955.761	0.39596	0.15986	2.47692	0.0132522	0.0463137	#N/A
Acbd3	2668.08	0.310748	0.0893768	3.47683	0.000507383	0.00300762	#N/A
Acbd4	404.423	0.552027	0.154758	3.56704	0.000361034	0.00223611	#N/A
Acbd5	1609.29	0.372506	0.100415	3.70966	0.000207541	0.00137523	#N/A
Acbd6	2444.07	-0.193209	0.0784409	-2.46311	0.0137737	0.0478773	#N/A
Acbd7	0.872234	2.67279	2.95977	0.903038	0.366505	NA	#N/A
Accs	336.008	0.992303	0.166232	5.96939	2.3814e-09	4.55227e-08	#N/A
Accsl	5.38356	3.30422	1.2619	2.61845	0.00883296	0.0333128	#N/A
Acd	1885.21	0.113605	0.11774	0.964881	0.334604	0.531137	#N/A
Ace	67.6436	-0.601077	0.56272	-1.06816	0.285447	0.47741	#N/A
Ace2	1.09373	-0.610362	3.2236	-0.189342	0.849825	NA	#N/A
Acer2	1.43676	1.68789	1.95434	0.863662	0.387774	NA	#N/A
Acer3	2078.06	-0.202151	0.11116	-1.81857	0.0689778	0.169151	#N/A
Ache	2.4385	0.739162	1.31953	0.560173	0.575362	NA	#N/A
Acin1	9650.73	-0.0677884	0.12009	-0.56448	0.572428	0.746245	#N/A
Ackr2	0.524448	0	6.19118	0	1	NA	#N/A
Ackr3	323.052	-0.0472885	0.137528	-0.343846	0.730962	0.859833	#N/A
Ackr4	3.3197	0.208698	1.07013	0.195022	0.845376	NA	#N/A
Acly	17938.1	0.202422	0.100614	2.01187	0.0442335	0.11996	#N/A
Acn9	218.554	-0.0124146	0.265803	-0.0467061	0.962747	0.999053	#N/A
Aco1	3096.18	-0.135675	0.100425	-1.35101	0.176692	0.341851	#N/A
Aco2	13244.1	0.0936567	0.0579648	1.61575	0.106148	0.234974	#N/A
Acot1	514.092	1.51921	0.41343	3.67465	0.000238178	0.00154866	#N/A
Acot10	2180.28	-0.151819	0.151854	-0.999771	0.317422	0.512014	#N/A
Acot11	10.0066	1.33492	0.790256	1.68923	0.0911757	0.209586	#N/A
Acot12	0.352218	2.38547	7.21389	0.330677	0.740888	NA	#N/A
Acot13	629.396	0.389536	0.235558	1.65367	0.0981936	0.222056	#N/A
Acot2	855.734	1.75742	0.267408	6.57205	4.96277e-11	1.23519e-09	#N/A
Acot3	13.337	0	1.70299	0	1	1	#N/A
Acot4	6.06307	1.82078	1.70983	1.06489	0.286926	0.479198	#N/A
Acot5	8.79307	0	1.74287	0	1	1	#N/A
Acot6	15.1055	0	1.71553	0	1	1	#N/A
Acot7	6097.4	-0.259469	0.0854362	-3.03699	0.00238952	0.0112793	#N/A
Acot8	622.947	0.123354	0.0894662	1.37878	0.167963	0.328957	#N/A
Acot9	4222.76	-0.154925	0.14655	-1.05715	0.290444	0.483365	#N/A
Acox1	3005.57	0.111489	0.189401	0.588642	0.556102	0.73354	#N/A
Acox2	5.85183	3.16406	1.77698	1.78058	0.0749812	0.179859	#N/A
Acox3	181.243	1.20871	0.224442	5.38541	7.22798e-08	1.0323e-06	#N/A
Acoxl	0.303546	0	7.26121	0	1	NA	#N/A
Acp1	1627.94	-0.268254	0.135766	-1.97585	0.0481716	0.128317	#N/A
Acp2	1265.87	0.46691	0.0879876	5.30655	1.11722e-07	1.53196e-06	#N/A
Acp5	0.612168	2.41591	7.21287	0.334944	0.737668	NA	#N/A
Acp6	1350.36	0.043839	0.15815	0.277199	0.781627	0.893096	#N/A
Acpp	13.6367	-0.04274	0.870322	-0.0491082	0.960833	0.998543	#N/A
Acpt	156.636	-1.09382	0.215229	-5.0821	3.73277e-07	4.56784e-06	#N/A
Acrbp	33.1306	0.684497	0.421152	1.6253	0.104099	0.231614	#N/A
Acrv1	0.279405	-0.0416286	7.21495	-0.00576977	0.995396	NA	#N/A
Acsbg1	370.347	-1.66048	0.36137	-4.59497	4.32821e-06	4.2813e-05	#N/A
Acsf2	91.7694	0.653764	0.213245	3.06579	0.00217099	0.0103995	#N/A
Acsf3	778.974	0.243254	0.0868473	2.80094	0.00509541	0.0210502	#N/A
Acsl1	971.35	-0.230547	0.14491	-1.59097	0.111616	0.243936	#N/A
Acsl3	2996.6	0.458173	0.110195	4.15785	3.21258e-05	0.000259464	#N/A
Acsl4	4422.45	-0.431842	0.0978686	-4.41247	1.022e-05	9.36912e-05	#N/A
Acsl5	5933.72	-0.224812	0.0972707	-2.3112	0.0208218	0.0665185	#N/A
Acsl6	200.835	-0.823905	0.295087	-2.79208	0.00523707	0.0215742	#N/A
Acsm3	3.38075	-0.403771	0.971142	-0.415769	0.677579	0.821445	#N/A
Acss2	217.821	1.38725	0.30538	4.5427	5.55388e-06	5.39134e-05	#N/A
Acss2os	6.09822	1.93219	0.631411	3.06011	0.00221253	0.0105737	#N/A
Acss3	12.862	1.97405	0.708831	2.78494	0.00535371	0.0219712	#N/A
Acta1	94.2261	-0.649675	0.416543	-1.55968	0.118834	0.255061	#N/A
Acta2	69658.7	-0.103718	0.255743	-0.405554	0.685071	0.825996	#N/A
Actb	52420.9	-0.623645	0.149242	-4.17875	2.9312e-05	0.000239129	#N/A
Actbl2	0.571793	-0.0394273	3.30111	-0.0119436	0.990471	NA	#N/A
Actc1	0.661567	-0.634512	2.08139	-0.30485	0.76048	NA	#N/A
Actg1	28054.7	-0.719523	0.134868	-5.33503	9.55271e-08	1.32678e-06	#N/A
Actg2	3020.98	-0.354432	0.378982	-0.935219	0.349675	0.545519	#N/A
Actl10	1.36199	-4.22026	1.89439	-2.22777	0.0258958	NA	#N/A
Actl6a	4652.29	-0.206785	0.0727132	-2.84385	0.00445722	0.0188636	#N/A
Actl7a	0.376259	-0.0535603	6.63307	-0.00807475	0.993557	NA	#N/A
Actl7b	0.378693	1.83079	7.23667	0.252988	0.800278	NA	#N/A
Actl9	0.75585	2.28246	4.38081	0.521013	0.602358	NA	#N/A
Actn1	33908.9	-0.513426	0.22982	-2.23403	0.025481	0.0778061	#N/A
Actn2	1.06173	-1.00122	3.07377	-0.32573	0.744629	NA	#N/A
Actn3	61.0184	0.951988	0.334246	2.84816	0.00439723	0.0186573	#N/A
Actn4	32299.3	-0.36621	0.15528	-2.35839	0.0183543	0.0600691	#N/A
Actr10	4551.7	-0.191325	0.110805	-1.72668	0.084226	0.197203	#N/A
Actr1a	4099.63	-0.0273094	0.102088	-0.267508	0.789078	0.897979	#N/A
Actr1b	5361.93	-0.376829	0.0707282	-5.32785	9.93828e-08	1.3756e-06	#N/A
Actr2	9829.57	-0.646536	0.0637911	-10.1352	3.85528e-24	4.23635e-22	#N/A
Actr3	8963.64	-0.636361	0.0769688	-8.26778	1.36471e-16	7.44734e-15	#N/A
Actr3b	9.06618	-1.54578	0.909498	-1.69959	0.0892072	0.206058	#N/A
Actr5	437.91	-0.0283163	0.109622	-0.258307	0.79617	0.902303	#N/A
Actr6	995.405	-0.0587971	0.212282	-0.276977	0.781798	0.893096	#N/A
Actr8	1931.85	0.0882839	0.0867148	1.0181	0.308632	0.502808	#N/A
Actrt3	2.09799	-0.320179	1.47024	-0.217774	0.827605	NA	#N/A
Acvr1	2320.72	-0.128847	0.155896	-0.826495	0.408523	0.603851	#N/A
Acvr1b	393.46	-0.450172	0.188561	-2.38741	0.0169678	0.0565359	#N/A
Acvr1c	0.502092	3.82724	7.18306	0.532814	0.594162	NA	#N/A
Acvr2a	381.55	0.124869	0.175583	0.711164	0.476982	0.666266	#N/A
Acvr2b	58.7886	1.50822	0.56381	2.67505	0.00747183	0.0290266	#N/A
Acvrl1	2.12833	-1.88958	2.07756	-0.909519	0.363076	NA	#N/A
Acy1	545.609	-0.251252	0.114648	-2.19151	0.0284148	0.0848715	#N/A
Acy3	31.3446	-0.0840469	0.428003	-0.19637	0.844321	0.929103	#N/A
Acyp1	170.839	0.197875	0.244438	0.80951	0.418222	0.613412	#N/A
Acyp2	124.148	0.0822899	0.295889	0.278111	0.780927	0.892923	#N/A
Ada	515.447	0.0068695	0.181142	0.0379234	0.969749	1	#N/A
Adad1	0.784514	0	7.26121	0	1	NA	#N/A
Adad2	0.483148	-3.20921	7.19423	-0.446081	0.655539	NA	#N/A
Adal	240.398	0.378294	0.188439	2.00751	0.0446955	0.120892	#N/A
Adam10	3220.29	0.25214	0.102665	2.45594	0.0140516	0.0486551	#N/A
Adam11	20.4494	1.07392	0.494375	2.17228	0.0298342	0.0881814	#N/A
Adam12	1753.85	-0.909353	0.233843	-3.88874	0.000100766	0.000727292	#N/A
Adam15	4179.25	0.18231	0.100285	1.81792	0.0690762	0.169341	#N/A
Adam17	3045.41	0.173366	0.113699	1.52479	0.127312	0.268531	#N/A
Adam18	0.349796	0	7.26121	0	1	NA	#N/A
Adam19	822.045	-1.76472	0.214897	-8.21194	2.17645e-16	1.14889e-14	#N/A
Adam1a	21.2336	0.290119	0.396869	0.73102	0.464767	0.654638	#N/A
Adam1b	6.4941	0.598916	0.671878	0.891407	0.372711	0.568016	#N/A
Adam21	4.72472	-0.722	0.761215	-0.948484	0.342883	0.53902	#N/A
Adam22	76.4133	0.247806	0.281502	0.8803	0.378697	0.573889	#N/A
Adam23	314.206	0.476644	0.274961	1.73349	0.0830081	0.194831	#N/A
Adam28	0.420837	0.922355	5.63334	0.163731	0.869943	NA	#N/A
Adam30	0.31827	-0.658978	7.12882	-0.0924386	0.92635	NA	#N/A
Adam32	7.91237	0.139335	0.689855	0.201977	0.839935	0.926909	#N/A
Adam33	1.59798	0.118239	1.70425	0.0693786	0.944688	NA	#N/A
Adam4	9.05426	0.283777	0.530958	0.534463	0.593021	0.761452	#N/A
Adam5	82.7598	0.893735	0.377589	2.36695	0.0179351	0.0590635	#N/A
Adam8	753.399	-0.916433	0.188261	-4.86788	1.128e-06	1.25141e-05	#N/A
Adam9	9741.6	0.272203	0.146302	1.86055	0.0628074	0.157633	#N/A
Adamts1	4950.47	1.2912	0.191529	6.74156	1.56695e-11	4.15614e-10	#N/A
Adamts10	619.868	-0.117523	0.199459	-0.589212	0.555719	0.733328	#N/A
Adamts12	244.918	-0.648133	0.211112	-3.0701	0.00213989	0.0102905	#N/A
Adamts13	0.394205	0	7.26121	0	1	NA	#N/A
Adamts14	1875.92	-0.623554	0.139301	-4.47629	7.59498e-06	7.16181e-05	#N/A
Adamts16	48.0207	3.81409	1.14356	3.33526	0.000852188	0.00471256	#N/A
Adamts17	3.21853	-3.69981	1.64912	-2.24351	0.0248641	NA	#N/A
Adamts18	4.20809	0.374213	1.41636	0.264208	0.79162	0.899292	#N/A
Adamts2	161.54	0.141616	0.191398	0.739905	0.459358	0.649823	#N/A
Adamts20	6.99315	1.06438	0.868416	1.22566	0.220327	0.400376	#N/A
Adamts3	44.2985	0	1.70933	0	1	1	#N/A
Adamts4	373.425	0.841029	0.22483	3.74074	0.000183478	0.00123746	#N/A
Adamts5	885.996	1.32907	0.274289	4.84552	1.2628e-06	1.38952e-05	#N/A
Adamts6	1408.81	0.242664	0.249342	0.973218	0.330445	0.526543	#N/A
Adamts7	738.468	0.258998	0.201257	1.2869	0.19813	0.371449	#N/A
Adamts8	0.883066	0.966297	3.97077	0.243352	0.807733	NA	#N/A
Adamts9	226.977	1.40138	0.242984	5.76736	8.05219e-09	1.40158e-07	#N/A
Adamtsl1	93.914	2.18029	0.391404	5.57044	2.54096e-08	3.981e-07	#N/A
Adamtsl2	1.35175	-0.0350263	2.6089	-0.0134257	0.989288	NA	#N/A
Adamtsl3	1202.69	-0.481584	0.261413	-1.84224	0.0654406	0.16255	#N/A
Adamtsl4	1136.59	0.694548	0.190454	3.64681	0.00026552	0.00170738	#N/A
Adamtsl5	376.573	-0.105229	0.158756	-0.662835	0.507436	0.692985	#N/A
Adap1	5.00301	0.845198	1.04279	0.810515	0.417644	0.612863	#N/A
Adap2	2.11727	1.82198	2.73419	0.666369	0.505175	NA	#N/A
Adar	2519.88	0.0643622	0.116946	0.550359	0.582073	0.753444	#N/A
Adarb1	1704.67	-0.682792	0.154409	-4.42198	9.78007e-06	8.99132e-05	#N/A
Adarb2	1.02677	0	2.57336	0	1	NA	#N/A
Adat1	353.812	-0.226629	0.107321	-2.11169	0.0347128	0.0995943	#N/A
Adat2	1174.42	-0.141022	0.153652	-0.917802	0.358722	0.554174	#N/A
Adat3	256.28	-0.127649	0.148051	-0.862198	0.388579	0.584018	#N/A
Adck1	425.597	0.0618666	0.154827	0.399586	0.689462	0.82913	#N/A
Adck2	371.343	0.596235	0.151277	3.94135	8.10247e-05	0.000599264	#N/A
Adck3	24.5086	2.01657	0.479913	4.20195	2.64621e-05	0.000217972	#N/A
Adck4	640.505	0.456095	0.12614	3.61579	0.000299439	0.0018968	#N/A
Adck5	1107.76	0.0915633	0.100562	0.91052	0.362548	0.557684	#N/A
Adcy1	34.2897	0	1.70979	0	1	1	#N/A
Adcy10	1.25949	0.944759	2.27186	0.415853	0.677518	NA	#N/A
Adcy3	806.134	0.0623843	0.136136	0.458251	0.646772	0.800438	#N/A
Adcy4	1.73845	0	2.24442	0	1	NA	#N/A
Adcy5	1.3618	-2.49123	1.91959	-1.2978	0.194358	NA	#N/A
Adcy6	4453.54	0.416698	0.140462	2.96663	0.00301084	0.0136805	#N/A
Adcy7	1791.18	-0.0672754	0.111141	-0.605317	0.544968	0.725233	#N/A
Adcy8	53.7859	-1.8953	1.6418	-1.1544	0.248336	0.435309	#N/A
Adcy9	290.366	0.792973	0.241045	3.28973	0.00100283	0.00541581	#N/A
Adcyap1	0.699559	-1.53647	5.44153	-0.28236	0.777667	NA	#N/A
Adcyap1r1	23.1648	0.922368	1.72827	0.533694	0.593554	0.761773	#N/A
Add1	5832.92	0.150379	0.111259	1.35161	0.176501	0.341562	#N/A
Add2	47.9442	0.128538	0.47178	0.272453	0.785274	0.895484	#N/A
Add3	434.398	0.933342	0.12827	7.27639	3.42863e-13	1.21187e-11	#N/A
Adgb	1.79352	1.82801	2.90612	0.62902	0.529336	NA	#N/A
Adh1	11.4571	1.69483	1.1127	1.52317	0.127716	0.269074	#N/A
Adh5	7306.97	-0.198502	0.141579	-1.40206	0.160897	0.319402	#N/A
Adh7	4738.85	0.632971	0.170685	3.7084	0.00020857	0.00137965	#N/A
Adhfe1	14.1909	1.44717	0.939067	1.54107	0.123299	0.262473	#N/A
Adi1	1247.37	-0.00735733	0.151369	-0.0486053	0.961234	0.998624	#N/A
Adig	0.302039	-1.89612	7.23735	-0.261991	0.793328	NA	#N/A
Adipoq	0.269835	0	7.26121	0	1	NA	#N/A
Adipor1	5286.8	0.0925948	0.0800018	1.15741	0.247105	0.433904	#N/A
Adipor2	2346.68	0.0313835	0.100453	0.312421	0.754721	0.875911	#N/A
Adk	3908.73	0.044721	0.118798	0.376447	0.706585	0.842226	#N/A
Adm	132.448	0.638464	0.876048	0.7288	0.466124	0.656034	#N/A
Adm2	205.48	1.28049	0.437904	2.92414	0.00345406	0.0152901	#N/A
Adnp	6324.21	0.0242405	0.157311	0.154093	0.877537	0.950156	#N/A
Adnp2	2086.61	0.0917167	0.173254	0.529376	0.596545	0.763852	#N/A
Ado	565.307	-0.643167	0.155339	-4.14041	3.46692e-05	0.000277921	#N/A
Adora1	2.32607	0	2.16306	0	1	NA	#N/A
Adora2a	19.3037	1.19284	1.35674	0.879198	0.379294	0.574525	#N/A
Adora2b	158.316	-1.01441	0.351614	-2.88499	0.00391421	0.0170146	#N/A
Adpgk	1936.57	-0.78348	0.122502	-6.39563	1.59886e-10	3.71068e-09	#N/A
Adprh	2011.21	0.201966	0.0995658	2.02847	0.0425121	0.116366	#N/A
Adprhl2	1111.97	-0.0999706	0.0813887	-1.22831	0.21933	0.399278	#N/A
Adprm	376.987	0.346073	0.185775	1.86286	0.0624815	0.157059	#N/A
Adra1b	558.354	0.28733	0.372601	0.771148	0.440619	0.632257	#N/A
Adra1d	499.046	-0.768834	0.180889	-4.25031	2.13471e-05	0.000179969	#N/A
Adra2a	304.027	-0.1852	0.218501	-0.847593	0.396665	0.592174	#N/A
Adrb1	6.91631	0	1.73958	0	1	1	#N/A
Adrb2	85.4822	1.44404	0.229048	6.3045	2.89121e-10	6.44161e-09	#N/A
Adrb3	0.783338	-0.0496968	4.00447	-0.0124103	0.990098	NA	#N/A
Adrbk1	5841.5	-0.349794	0.0547518	-6.38873	1.67273e-10	3.86546e-09	#N/A
Adrbk2	1.34322	0.372703	3.00244	0.124133	0.90121	NA	#N/A
Adrm1	1778.95	-0.420956	0.100999	-4.16792	3.07395e-05	0.00024964	#N/A
Adsl	5501.76	-0.574374	0.107771	-5.32959	9.84336e-08	1.36363e-06	#N/A
Adss	8483.89	-0.816347	0.0735853	-11.0939	1.34303e-28	2.28357e-26	#N/A
Adssl1	87.9913	0.553842	0.304947	1.81619	0.0693412	0.16986	#N/A
Adtrp	84.0473	0.80286	0.536665	1.49602	0.134649	0.279957	#N/A
Aebp1	23304.5	-0.221549	0.206728	-1.07169	0.283858	0.475887	#N/A
Aebp2	3698.96	-0.103813	0.153002	-0.678505	0.497452	0.684033	#N/A
Aen	1809.84	-1.5446	0.119449	-12.9311	3.00553e-38	1.21371e-35	#N/A
Aes	10235.6	0.265368	0.0918782	2.88825	0.00387389	0.016864	#N/A
AF357359	64.4717	0	1.69762	0	1	1	#N/A
AF357399	6.95897	-1.19346	0.667988	-1.78664	0.0739955	0.178246	#N/A
Afap1	2016.26	0.428733	0.190875	2.24614	0.0246948	0.0759413	#N/A
Afap1l1	154.74	-0.277056	0.144536	-1.91687	0.055255	0.142418	#N/A
Afap1l2	99.0237	1.95692	0.343444	5.69793	1.21272e-08	2.01327e-07	#N/A
Aff1	4086.25	-0.380798	0.225724	-1.68701	0.0916018	0.210356	#N/A
Aff2	467.144	0.373817	1.15488	0.323684	0.746178	0.870882	#N/A
Aff3	454.082	0.92513	0.264239	3.50112	0.000463314	0.00277388	#N/A
Aff4	6436.05	0.190184	0.154076	1.23436	0.217071	0.395973	#N/A
Afg3l1	4849.65	0.121451	0.0890374	1.36405	0.172553	0.335853	#N/A
Afg3l2	3984.94	-0.466619	0.0866682	-5.38398	7.28578e-08	1.03872e-06	#N/A
Afmid	185.174	-0.434498	0.170202	-2.55283	0.0106851	0.0389345	#N/A
Afp	10.6155	-0.677674	0.658124	-1.02971	0.303148	0.497638	#N/A
Aftph	3200.62	0.287462	0.129779	2.21501	0.0267595	0.0809449	#N/A
Aga	1832.22	0.344929	0.0828181	4.1649	3.11485e-05	0.00025246	#N/A
Agap1	2280.5	-0.0722278	0.173128	-0.417193	0.676537	0.820675	#N/A
Agap2	27.5935	1.22382	0.694876	1.76121	0.0782021	0.185601	#N/A
Agap3	3860.24	-0.207317	0.0829662	-2.49881	0.0124609	0.0440441	#N/A
Agbl2	2.74067	-1.03804	1.3337	-0.778318	0.436382	NA	#N/A
Agbl3	129.855	-0.568786	0.312579	-1.81965	0.0688118	0.168846	#N/A
Agbl5	341.018	0.295679	0.187266	1.57893	0.114352	0.248037	#N/A
Ager	20.5817	0.302345	0.5893	0.513058	0.607911	0.771736	#N/A
Agfg1	5389.5	-0.609889	0.0947133	-6.43931	1.20014e-10	2.82593e-09	#N/A
Agfg2	1037.78	-0.0508156	0.187839	-0.270527	0.786755	0.896477	#N/A
Aggf1	1928.8	-0.596753	0.0980557	-6.08585	1.15875e-09	2.34846e-08	#N/A
Agk	75.489	-0.0452308	0.192812	-0.234585	0.814531	0.912105	#N/A
Agl	2906.94	0.595096	0.165236	3.60149	0.000316394	0.00199326	#N/A
Agmat	1.09429	0	2.95684	0	1	NA	#N/A
Agmo	0.506968	0	7.26121	0	1	NA	#N/A
Ago1	886.768	0.21998	0.126565	1.73808	0.0821963	0.193291	#N/A
Ago2	2662.53	-0.333426	0.219341	-1.52013	0.128479	0.270259	#N/A
Ago3	409.009	-0.206079	0.206066	-1.00006	0.31728	0.51191	#N/A
Ago4	6.45521	0	1.8769	0	1	1	#N/A
Agpat1	2397.68	-0.11456	0.13545	-0.845771	0.397681	0.593307	#N/A
Agpat2	930.328	-0.0523469	0.126825	-0.412749	0.67979	0.823199	#N/A
Agpat3	2598.13	0.107239	0.0873102	1.22825	0.219352	0.399278	#N/A
Agpat4	1667.47	0.578407	0.0700034	8.26255	1.4259e-16	7.75507e-15	#N/A
Agpat5	1478.2	-0.194755	0.123764	-1.5736	0.11558	0.250162	#N/A
Agpat6	5141.53	0.298632	0.108121	2.76203	0.0057444	0.0233256	#N/A
Agpat9	317.61	0.452139	0.180859	2.49996	0.0124208	0.0439311	#N/A
Agps	3019.09	-0.423478	0.103193	-4.10377	4.06478e-05	0.000321697	#N/A
Agrn	1994.5	0.22555	0.209137	1.07848	0.280819	0.472213	#N/A
Agrp	2.97615	0.442357	1.14179	0.387423	0.698443	NA	#N/A
Agt	4.40522	2.27131	1.50027	1.51394	0.130042	0.272695	#N/A
Agtpbp1	2250.05	-0.0667586	0.115847	-0.576264	0.564437	0.740165	#N/A
Agtr2	56.1335	-0.491536	0.606463	-0.810495	0.417656	0.612863	#N/A
Agtrap	290.018	0.3162	0.15276	2.06991	0.0384604	0.10775	#N/A
Ahctf1	8975.97	-0.489095	0.112556	-4.34533	1.39064e-05	0.000123695	#N/A
Ahcy	1312.37	-0.236756	0.170285	-1.39035	0.164422	0.324197	#N/A
Ahcyl1	11302.5	-0.357851	0.0718285	-4.98203	6.29214e-07	7.38369e-06	#N/A
Ahcyl2	740.922	-0.252857	0.144466	-1.75029	0.0800689	0.189274	#N/A
Ahdc1	1244.42	0.681402	0.111344	6.1198	9.36916e-10	1.93712e-08	#N/A
Ahi1	1866	0.279315	0.106002	2.63501	0.00841358	0.0320077	#N/A
Ahnak	36202.9	-0.536936	0.221328	-2.42598	0.0152671	0.0519287	#N/A
Ahnak2	4535.12	0.778795	0.236449	3.29372	0.000988722	0.00535569	#N/A
Ahr	553.756	-0.39106	0.28277	-1.38296	0.166676	0.327445	#N/A
Ahrr	14.8589	0.915353	0.535041	1.71081	0.0871163	0.202386	#N/A
Ahsa1	8120.07	-0.243129	0.104154	-2.33433	0.0195787	0.063213	#N/A
Ahsa2	1857.91	0.141335	0.120468	1.17322	0.240709	0.4261	#N/A
AI115009	7.61614	-0.746825	0.894421	-0.834981	0.403728	0.59912	#N/A
AI118078	1.53648	0.922366	2.43844	0.378261	0.705237	NA	#N/A
AI182371	3.82631	-1.62811	1.37157	-1.18704	0.23521	0.419262	#N/A
AI197445	1.54655	0.373338	2.21023	0.168913	0.865865	NA	#N/A
AI314180	6204.69	0.0539982	0.119114	0.453331	0.65031	0.803278	#N/A
AI317395	2.39437	1.28215	1.56618	0.81865	0.412986	NA	#N/A
AI413582	381.128	-1.45276	0.218271	-6.6558	2.81769e-11	7.2016e-10	#N/A
AI414108	29.4535	0	1.68322	0	1	1	#N/A
AI427809	0.272135	1.82324	7.23705	0.251931	0.801094	NA	#N/A
AI429214	39.4358	1.44702	0.296578	4.87906	1.0659e-06	1.19117e-05	#N/A
AI450353	39.327	-0.244472	0.367537	-0.665162	0.505947	0.691769	#N/A
AI463229	0.551438	0	7.26121	0	1	NA	#N/A
AI464131	137.168	1.70566	0.293081	5.81975	5.89341e-09	1.04726e-07	#N/A
AI467606	8.89588	-0.698141	0.770333	-0.906284	0.364785	0.560005	#N/A
AI481877	0.968104	0	2.40038	0	1	NA	#N/A
AI504432	8.33905	0	1.88836	0	1	1	#N/A
AI506816	510.636	-1.21593	0.210891	-5.76568	8.13311e-09	1.41263e-07	#N/A
AI593442	5.96864	-1.03904	0.76227	-1.36308	0.172856	0.3362	#N/A
AI597479	499.196	0.184024	0.156863	1.17315	0.240735	0.4261	#N/A
AI606473	277.908	0.457508	0.137269	3.33293	0.000859358	0.00474085	#N/A
AI607873	45.0753	-0.272084	0.573573	-0.474367	0.635238	0.791072	#N/A
AI661453	1.03666	0.554338	3.14736	0.176128	0.860193	NA	#N/A
AI662270	1.36106	2.41312	2.5202	0.957514	0.338308	NA	#N/A
AI837181	2850.8	0.0348811	0.102736	0.339522	0.734216	0.862496	#N/A
AI839979	30.6458	0.582214	0.439998	1.32322	0.185762	0.353887	#N/A
AI846148	2149.4	-0.085649	0.100772	-0.849931	0.395363	0.590941	#N/A
AI987944	153.643	0.832568	0.21301	3.90859	9.28351e-05	0.000675784	#N/A
Aicda	5.32516	1.3476	0.908922	1.48263	0.138172	0.285518	#N/A
Aida	210.198	-0.178285	0.142031	-1.25525	0.209387	0.386584	#N/A
Aif1	1.09039	0	3.0035	0	1	NA	#N/A
Aif1l	471.861	-0.133666	0.151646	-0.881432	0.378084	0.573463	#N/A
Aifm1	4534.38	-0.00947254	0.0829309	-0.114222	0.909062	0.967255	#N/A
Aifm2	613.163	0.276471	0.119968	2.30454	0.0211921	0.0673983	#N/A
Aifm3	1.40512	-1.52643	2.42555	-0.629313	0.529144	NA	#N/A
Aig1	158.268	-0.352969	0.398016	-0.886819	0.375176	0.570535	#N/A
Aim1	768.8	0.513993	0.164605	3.12258	0.00179276	0.00887479	#N/A
Aim1l	1.46957	0.530245	3.54612	0.149528	0.881137	NA	#N/A
Aim2	22.6059	-0.425694	0.52785	-0.806467	0.419974	0.61479	#N/A
Aimp1	6399.19	-0.192274	0.166359	-1.15578	0.247772	0.434572	#N/A
Aimp2	3154.15	-0.70964	0.118778	-5.97448	2.30824e-09	4.43869e-08	#N/A
Aip	5114.87	0.223666	0.105876	2.11254	0.0346401	0.0995096	#N/A
Aipl1	20.3091	0.21542	0.433532	0.496895	0.619263	0.780019	#N/A
Aire	0.362077	0	7.26121	0	1	NA	#N/A
Airn	56.758	-0.00625808	0.378175	-0.0165481	0.986797	1	#N/A
Ajuba	4707.09	-0.101629	0.163041	-0.623337	0.533063	0.715044	#N/A
AK010878	186.438	0.2874	0.154882	1.8556	0.0635099	0.158977	#N/A
Ak1	1696.3	0.498279	0.151426	3.29057	0.000999833	0.00540144	#N/A
AK129341	436.799	3.17842	1.28019	2.48277	0.0130365	0.0457182	#N/A
Ak2	6348.74	-0.623762	0.0874508	-7.13272	9.84045e-13	3.21117e-11	#N/A
Ak3	607.789	0.0749145	0.151122	0.495724	0.620089	0.780633	#N/A
Ak4	23.0427	-0.13671	0.378622	-0.361072	0.718046	0.850399	#N/A
Ak5	990.168	-0.710718	0.198357	-3.58301	0.000339651	0.00211748	#N/A
Ak6	2863.76	-0.305314	0.155335	-1.96552	0.0493539	0.130669	#N/A
Ak7	2.79944	-0.0436722	1.80249	-0.0242288	0.98067	NA	#N/A
Ak8	1.87413	-0.451102	1.674	-0.269476	0.787563	NA	#N/A
Ak9	1.06834	2.82758	2.68891	1.05157	0.292996	NA	#N/A
Akap1	3576.15	-0.903044	0.128326	-7.03712	1.96257e-12	6.09642e-11	#N/A
Akap10	1083.22	-0.220594	0.113148	-1.9496	0.0512241	0.134603	#N/A
Akap11	4389.09	-0.209198	0.102967	-2.0317	0.0421845	0.115673	#N/A
Akap12	14563.1	0.229401	0.277704	0.826064	0.408768	0.604101	#N/A
Akap13	1205.85	0.266117	0.223761	1.18929	0.234325	0.418153	#N/A
Akap14	0.385602	0	6.69776	0	1	NA	#N/A
Akap17b	84.3246	0.645478	0.216889	2.97607	0.0029197	0.0133339	#N/A
Akap2	3037.24	-0.654464	0.15481	-4.22753	2.36271e-05	0.000196726	#N/A
Akap3	7.72135	0.86313	0.695656	1.24074	0.214701	0.393249	#N/A
Akap5	4.44778	-1.52265	0.990043	-1.53797	0.124057	0.263606	#N/A
Akap6	50.095	0.926498	0.420203	2.20488	0.0274623	0.0826068	#N/A
Akap7	528.893	0.263985	0.150108	1.75864	0.0786392	0.186528	#N/A
Akap8	4427.04	-0.480049	0.112758	-4.25732	2.06891e-05	0.000175336	#N/A
Akap8l	1374.15	0.506857	0.11601	4.36906	1.2478e-05	0.000112038	#N/A
Akap9	2858.26	0.0468806	0.128204	0.365671	0.71461	0.848258	#N/A
Akip1	336.59	0.20941	0.14527	1.44152	0.149438	0.302453	#N/A
Akirin1	1492.52	-0.356692	0.147969	-2.41059	0.0159266	0.0537652	#N/A
Akirin2	1762.27	-0.108491	0.106116	-1.02238	0.3066	0.500884	#N/A
Akna	608.366	0.902434	0.271952	3.31836	0.000905474	0.00496474	#N/A
Aknad1	10.2089	1.48577	0.802268	1.85196	0.0640309	0.159934	#N/A
Aknaos	0.810243	0.533986	3.31643	0.161012	0.872084	NA	#N/A
Akr1a1	20257	0.217173	0.0735161	2.95409	0.0031359	0.0141413	#N/A
Akr1b10	403.735	0.127403	0.19675	0.647538	0.517284	0.701047	#N/A
Akr1b3	367.884	0.250642	0.162772	1.53983	0.123602	0.262877	#N/A
Akr1b7	15.6491	1.27972	1.14256	1.12004	0.262695	0.451369	#N/A
Akr1b8	2998.17	-0.471651	0.129447	-3.64357	0.000268884	0.00172627	#N/A
Akr1c12	0.885198	-1.9077	3.37222	-0.565709	0.571592	NA	#N/A
Akr1c13	6.23616	0.405005	1.01477	0.399108	0.689813	0.829306	#N/A
Akr1c14	238.246	1.28525	0.261922	4.90699	9.24853e-07	1.04324e-05	#N/A
Akr1c18	30.5608	0.400299	0.585493	0.683696	0.494167	0.68114	#N/A
Akr1c19	0.26478	3.14525	7.19393	0.43721	0.661959	NA	#N/A
Akr1c20	0.425922	0	7.26121	0	1	NA	#N/A
Akr1cl	0.291712	0	7.26121	0	1	NA	#N/A
Akr1e1	569.342	0.240667	0.16039	1.50052	0.133481	0.278084	#N/A
Akr7a5	912.227	-0.00347453	0.119658	-0.0290372	0.976835	1	#N/A
Akt1	13013.8	-0.399674	0.0994826	-4.01752	5.8813e-05	0.000449388	#N/A
Akt1s1	2852.65	-0.0399043	0.0919062	-0.434185	0.664154	0.812487	#N/A
Akt2	1453.96	-0.162437	0.0813984	-1.99558	0.0459793	0.123743	#N/A
Akt3	1120.01	-0.420162	0.128648	-3.266	0.00109079	0.00581697	#N/A
Aktip	859.328	0.27057	0.128058	2.11288	0.0346112	0.0994619	#N/A
Alad	1644.06	-0.40072	0.102619	-3.90494	9.42478e-05	0.000684833	#N/A
Alas1	1719.06	0.268706	0.130317	2.06194	0.0392138	0.109364	#N/A
Alas2	5.35108	0.877662	0.867537	1.01167	0.311695	0.506317	#N/A
Alb	0.673071	0	7.05471	0	1	NA	#N/A
Alcam	7202.49	-0.213768	0.0994969	-2.14849	0.0316746	0.0924873	#N/A
Aldh16a1	2644.26	0.0969257	0.106285	0.911942	0.361799	0.556992	#N/A
Aldh18a1	18286	0.267558	0.111007	2.41028	0.0159405	0.0537999	#N/A
Aldh1a1	1.90257	0.818173	2.05158	0.398801	0.69004	NA	#N/A
Aldh1a3	195.191	-1.04012	0.624068	-1.66667	0.0955796	0.217604	#N/A
Aldh1a7	14.4387	1.73586	0.820995	2.11433	0.034487	0.0991402	#N/A
Aldh1l1	2.12795	3.14434	2.23238	1.40851	0.15898	NA	#N/A
Aldh1l2	7302.9	0.854836	0.156382	5.46632	4.59467e-08	6.84666e-07	#N/A
Aldh2	6645.83	0.0565732	0.0734356	0.770377	0.441076	0.632744	#N/A
Aldh3a1	4.16817	1.23093	1.68894	0.728815	0.466115	0.656034	#N/A
Aldh3a2	1458.49	0.223977	0.0918454	2.43863	0.0147431	0.050476	#N/A
Aldh3b1	30.0091	0.560675	0.544541	1.02963	0.303184	0.497646	#N/A
Aldh4a1	304.314	0.250808	0.178111	1.40815	0.159085	0.316394	#N/A
Aldh5a1	135.008	0.27245	0.196815	1.3843	0.166268	0.326969	#N/A
Aldh6a1	138.571	1.10831	0.243292	4.5555	5.2261e-06	5.09458e-05	#N/A
Aldh7a1	1786.86	0.121468	0.0876862	1.38525	0.165975	0.326513	#N/A
Aldh8a1	2.83124	-1.26284	1.31222	-0.962367	0.335865	NA	#N/A
Aldh9a1	2051.4	0.210701	0.121292	1.73714	0.0823619	0.19354	#N/A
Aldoa	24826.7	0.207409	0.0787511	2.63373	0.00844516	0.0321127	#N/A
Aldoart1	700.132	0.243887	0.0868899	2.80685	0.00500288	0.0207262	#N/A
Aldoart2	20.9455	0.296791	0.3658	0.811346	0.417167	0.612562	#N/A
Aldoc	13.977	0.855372	0.59096	1.44743	0.147778	0.300107	#N/A
Alg1	1429.81	0.0048097	0.107003	0.0449494	0.964148	0.999819	#N/A
Alg10b	2217.72	0.146596	0.0962359	1.5233	0.127684	0.269042	#N/A
Alg11	1578.29	0.137249	0.115945	1.18374	0.236515	0.420844	#N/A
Alg12	1193.83	1.07167	0.144383	7.42244	1.14986e-13	4.31947e-12	#N/A
Alg13	1522.94	-0.42811	0.0842652	-5.08051	3.76431e-07	4.60295e-06	#N/A
Alg14	483.356	0.163003	0.172406	0.94546	0.344424	0.54069	#N/A
Alg2	1110.44	1.23496	0.124732	9.90094	4.12387e-23	4.1119e-21	#N/A
Alg3	1341.13	0.0837828	0.145626	0.57533	0.565068	0.740597	#N/A
Alg5	2776.59	0.367058	0.172887	2.12311	0.0337443	0.097369	#N/A
Alg6	365.307	0.376241	0.174892	2.15127	0.0314547	0.0920282	#N/A
Alg8	1803.74	0.0710823	0.104649	0.679247	0.496981	0.683714	#N/A
Alg9	1543.64	0.210575	0.120312	1.75023	0.0800781	0.189274	#N/A
Alk	1.45173	3.40099	2.80929	1.21062	0.226039	NA	#N/A
Alkbh1	996.893	-0.870232	0.167193	-5.20494	1.94056e-07	2.53198e-06	#N/A
Alkbh2	137.055	-0.420358	0.188984	-2.2243	0.026128	0.0794064	#N/A
Alkbh3	1286.4	0.0768142	0.0856967	0.89635	0.370066	0.565427	#N/A
Alkbh4	219.361	-0.221643	0.147216	-1.50557	0.132178	0.276028	#N/A
Alkbh5	1514.24	0.278532	0.101714	2.73839	0.00617403	0.0248144	#N/A
Alkbh6	390.019	0.160089	0.132817	1.20533	0.228075	0.410348	#N/A
Alkbh7	362.163	0.527589	0.131867	4.00091	6.30995e-05	0.000479194	#N/A
Alkbh8	1165.97	-0.202442	0.105913	-1.91141	0.0559521	0.143725	#N/A
Allc	1.21909	0	7.26121	0	1	NA	#N/A
Alms1	1215.81	0.155826	0.128246	1.21506	0.224344	0.405657	#N/A
Alox12	2.58338	1.08871	1.70074	0.640137	0.522083	NA	#N/A
Alox12b	4.29332	-0.35804	1.61075	-0.222282	0.824095	0.918114	#N/A
Alox12e	5.4057	0.423646	1.18413	0.35777	0.720516	0.852387	#N/A
Alox15	0.998939	-0.0414872	4.53145	-0.0091554	0.992695	NA	#N/A
Alox5ap	18.4786	0.789567	0.465721	1.69537	0.0900059	0.207488	#N/A
Aloxe3	100.862	-0.0386858	0.513615	-0.0753207	0.93996	0.987355	#N/A
Alpi	0.298642	0	7.26121	0	1	NA	#N/A
Alpk1	414.796	0.471515	0.22547	2.09126	0.0365051	0.103541	#N/A
Alpk2	1.97486	0	2.31101	0	1	NA	#N/A
Alpk3	1.41117	-0.628926	2.73109	-0.230284	0.817871	NA	#N/A
Alpl	2.72225	2.80635	1.97441	1.42136	0.155212	NA	#N/A
Als2	1103.36	-0.11795	0.187982	-0.627453	0.530363	0.712741	#N/A
Als2cl	45.4082	1.61264	0.698271	2.30948	0.020917	0.0667338	#N/A
Als2cr12	75.0872	-2.22367	0.428925	-5.18429	2.16837e-07	2.79981e-06	#N/A
Alx1	141.066	0.402453	0.162225	2.48083	0.0131076	0.0459177	#N/A
Alyref	6797.73	-0.277693	0.168326	-1.64973	0.0989974	0.223518	#N/A
Alyref2	72.5206	0.568212	0.242672	2.34148	0.0192075	0.0622384	#N/A
Amacr	697.269	0.609813	0.12778	4.77238	1.82063e-06	1.9297e-05	#N/A
Ambra1	1887.16	-0.185667	0.151266	-1.22743	0.219662	0.399662	#N/A
Amd1	209.951	-0.692415	0.154713	-4.47547	7.62446e-06	7.1854e-05	#N/A
Amd2	1297.36	-0.434846	0.106803	-4.07148	4.6715e-05	0.000365241	#N/A
Amdhd1	1.18089	-0.069512	3.08791	-0.022511	0.98204	NA	#N/A
Amdhd2	1195.13	0.162825	0.16226	1.00348	0.315628	0.510682	#N/A
Amer1	138.51	0.291798	0.194065	1.50361	0.132682	0.276621	#N/A
Amer2	1.49849	0	3.10138	0	1	NA	#N/A
Amfr	10210.2	0.14249	0.0841239	1.69381	0.0903013	0.20802	#N/A
Amh	14.8744	-0.516364	0.600826	-0.859425	0.390106	0.585467	#N/A
Amhr2	11.2297	0.643253	0.840672	0.765165	0.444173	0.63579	#N/A
Amica1	1.03691	0	5.40021	0	1	NA	#N/A
Amigo1	39.9808	0.208026	0.269323	0.772401	0.439877	0.631674	#N/A
Amigo2	447.551	0.281727	0.269321	1.04607	0.295531	0.488901	#N/A
Amigo3	92.1741	0.746118	0.306344	2.43556	0.0148689	0.0507882	#N/A
Ammecr1	384.239	-0.469957	0.174198	-2.69784	0.00697907	0.0274623	#N/A
Ammecr1l	3646.91	-0.131586	0.140072	-0.939419	0.347515	0.543672	#N/A
Amn	7.64945	-0.462621	0.880499	-0.525408	0.5993	0.765862	#N/A
Amn1	489.712	0.737632	0.206689	3.56881	0.000358606	0.00222363	#N/A
Amot	1940.82	0.653346	0.259111	2.52149	0.0116859	0.0418822	#N/A
Amotl1	4113.68	0.0140518	0.140387	0.100093	0.92027	0.974767	#N/A
Amotl2	7857.29	0.0283415	0.247517	0.114503	0.908839	0.967157	#N/A
Ampd1	8.92597	0.731286	0.682942	1.07079	0.284265	0.47632	#N/A
Ampd2	5268.51	-0.356826	0.112184	-3.18071	0.00146914	0.00752885	#N/A
Ampd3	500.456	1.02736	0.281201	3.65347	0.00025872	0.00166631	#N/A
Amt	21.3715	0.656178	0.459788	1.42713	0.153542	0.308363	#N/A
Amy1	7.27944	0.677068	0.941776	0.718927	0.472186	0.662441	#N/A
Amz1	25.8465	0.505476	0.478885	1.05553	0.291184	0.484148	#N/A
Amz2	1284.23	0.0103755	0.0921043	0.112649	0.910309	0.968104	#N/A
Anapc1	14155.2	0.0106611	0.124135	0.0858827	0.93156	0.981443	#N/A
Anapc10	821.011	-0.219863	0.223532	-0.983589	0.325318	0.520437	#N/A
Anapc11	1319.08	0.202612	0.144574	1.40144	0.161081	0.31961	#N/A
Anapc13	616.865	0.209993	0.139515	1.50517	0.132281	0.276099	#N/A
Anapc15	733.797	-0.196622	0.136424	-1.44126	0.149512	0.302498	#N/A
Anapc16	1417.1	0.227921	0.100991	2.25686	0.024017	0.0742769	#N/A
Anapc2	6135.55	0.363589	0.075122	4.83998	1.2985e-06	1.42283e-05	#N/A
Anapc4	5684.53	0.0781939	0.100981	0.774343	0.438728	0.631048	#N/A
Anapc5	11901	0.167083	0.0907077	1.84199	0.0654761	0.162613	#N/A
Anapc7	2829.7	-0.117906	0.0821688	-1.43493	0.151308	0.305128	#N/A
Ang	19.9122	1.08461	0.441365	2.4574	0.0139948	0.0485103	#N/A
Ang2	0.716526	0	4.46713	0	1	NA	#N/A
Angel1	53.6935	-0.248642	0.372436	-0.667611	0.504382	0.690331	#N/A
Angel2	2850.34	-0.0143508	0.107649	-0.13331	0.893948	0.958785	#N/A
Angpt1	240.736	0.300088	0.413887	0.725049	0.468422	0.658235	#N/A
Angpt2	122.948	0.64068	0.261513	2.4499	0.0142896	0.0493204	#N/A
Angpt4	15.2694	0.542767	0.607624	0.893262	0.371717	0.567073	#N/A
Angptl1	0.388824	0	6.77047	0	1	NA	#N/A
Angptl2	2633.45	-1.6155	0.152501	-10.5934	3.1968e-26	4.56972e-24	#N/A
Angptl4	471.924	-0.694037	0.319242	-2.17402	0.0297039	0.0879413	#N/A
Angptl6	330.87	0.746715	0.31478	2.37218	0.0176834	0.0583772	#N/A
Angptl7	29.0581	0.0524783	0.53409	0.0982575	0.921728	0.97573	#N/A
Ank	9562.95	-0.478224	0.148266	-3.22545	0.00125775	0.00657917	#N/A
Ank1	658.93	-0.865877	0.119815	-7.2268	4.9452e-13	1.68973e-11	#N/A
Ank2	1570.04	0.568083	0.168957	3.3623	0.000772973	0.00433988	#N/A
Ank3	3505.08	-0.500959	0.204168	-2.45366	0.0141412	0.0489035	#N/A
Ankar	0.341454	-0.0188756	7.1654	-0.00263427	0.997898	NA	#N/A
Ankdd1b	1.19905	0	7.26121	0	1	NA	#N/A
Ankef1	16.8521	0.388685	0.576849	0.673806	0.500434	0.686907	#N/A
Ankfn1	1.04038	0	4.66632	0	1	NA	#N/A
Ankfy1	4897.42	-0.012645	0.10982	-0.115142	0.908332	0.966915	#N/A
Ankhd1	5365.75	0.114672	0.170285	0.673415	0.500683	0.687131	#N/A
Ankib1	2079.15	-0.521327	0.106273	-4.90553	9.31744e-07	1.05028e-05	#N/A
Ankk1	51.8785	0	1.77856	0	1	1	#N/A
Ankle1	293.8	-0.196911	0.214392	-0.918466	0.358375	0.553886	#N/A
Ankle2	2618.42	-0.23312	0.0742132	-3.14122	0.00168245	0.0084138	#N/A
Ankmy1	1.95347	1.82066	2.04168	0.891744	0.37253	NA	#N/A
Ankmy2	671.237	0.183108	0.101941	1.79621	0.0724613	0.175535	#N/A
Ankra2	348.843	0.664996	0.183659	3.62082	0.000293675	0.00186394	#N/A
Ankrd1	8484.91	-1.62968	0.21154	-7.70389	1.31991e-14	5.52343e-13	#N/A
Ankrd10	1160.05	-0.421374	0.10289	-4.0954	4.21437e-05	0.000332234	#N/A
Ankrd11	14722.9	-0.0551871	0.184082	-0.299796	0.764333	0.882254	#N/A
Ankrd12	758.272	0.344404	0.221904	1.55204	0.120653	0.258134	#N/A
Ankrd13a	3668.56	-0.116816	0.109065	-1.07107	0.28414	0.47626	#N/A
Ankrd13b	2254.55	-0.555873	0.0773871	-7.18301	6.81912e-13	2.28052e-11	#N/A
Ankrd13c	2092.83	-0.258139	0.0923719	-2.79456	0.00519705	0.0214317	#N/A
Ankrd13d	174.668	0.85761	0.200477	4.27785	1.8871e-05	0.000161967	#N/A
Ankrd16	308.202	0.138394	0.188542	0.734025	0.462934	0.653309	#N/A
Ankrd17	12048.8	-0.156143	0.138722	-1.12558	0.260343	0.448616	#N/A
Ankrd2	1.46911	1.19031	1.99458	0.596773	0.550659	NA	#N/A
Ankrd23	34.3653	0.0593497	0.382438	0.155188	0.876673	0.949818	#N/A
Ankrd24	155.622	0.00868862	0.25657	0.0338645	0.972985	1	#N/A
Ankrd26	1403.71	-0.400436	0.131338	-3.0489	0.00229678	0.010915	#N/A
Ankrd27	2634.3	-0.36931	0.112037	-3.29633	0.000979569	0.00531151	#N/A
Ankrd28	6169.79	-0.591758	0.110439	-5.35824	8.40355e-08	1.17934e-06	#N/A
Ankrd29	43.9521	0.215129	0.36655	0.586901	0.557271	0.734524	#N/A
Ankrd31	0.503073	1.83079	7.23667	0.252988	0.800278	NA	#N/A
Ankrd32	1923.91	-0.165385	0.108051	-1.53062	0.125863	0.266254	#N/A
Ankrd33b	29.5805	0.185205	0.954009	0.194134	0.846071	0.930212	#N/A
Ankrd34a	95.5674	0.048542	0.251578	0.192951	0.846998	0.930695	#N/A
Ankrd35	41.657	1.37617	0.375067	3.66913	0.000243373	0.0015788	#N/A
Ankrd36	0.321568	0	7.26121	0	1	NA	#N/A
Ankrd37	72.8275	1.45382	0.343624	4.23085	2.32811e-05	0.000194245	#N/A
Ankrd39	236.705	-0.0155249	0.164565	-0.0943387	0.92484	0.977743	#N/A
Ankrd40	2985.55	-0.0231974	0.0713965	-0.32491	0.74525	0.870512	#N/A
Ankrd42	132.732	0.344138	0.259997	1.32362	0.185628	0.353717	#N/A
Ankrd44	215.313	1.56843	0.181939	8.6206	6.66068e-18	4.13807e-16	#N/A
Ankrd45	2.64717	3.63255	2.03475	1.78526	0.0742194	NA	#N/A
Ankrd46	900.653	0.229555	0.101086	2.27088	0.0231542	0.0722446	#N/A
Ankrd49	229.187	-0.520848	0.187429	-2.77891	0.0054542	0.0223382	#N/A
Ankrd50	5020.54	-1.01861	0.221246	-4.60399	4.14474e-06	4.11241e-05	#N/A
Ankrd52	3235.86	-0.451088	0.175181	-2.57498	0.0100245	0.0369611	#N/A
Ankrd53	2.09733	-3.28459	1.39954	-2.3469	0.0189304	NA	#N/A
Ankrd54	1364.39	0.233613	0.0922432	2.53258	0.0113227	0.0408614	#N/A
Ankrd55	97.0953	0.946066	0.293941	3.21855	0.00128839	0.00671321	#N/A
Ankrd6	98.893	-0.64368	0.216559	-2.97231	0.00295566	0.0134676	#N/A
Ankrd61	7.07625	-0.623569	0.694589	-0.897752	0.369318	0.564763	#N/A
Ankrd66	8.58023	-2.24763	0.914828	-2.45688	0.0140148	0.0485691	#N/A
Ankrd9	111.766	-0.135649	0.219373	-0.61835	0.536344	0.717718	#N/A
Anks1	937.824	-0.174179	0.125993	-1.38245	0.166832	0.327601	#N/A
Anks1b	92.334	-0.360743	0.38012	-0.949024	0.342608	0.538921	#N/A
Anks3	1832.84	0.255074	0.107806	2.36605	0.0179792	0.0591604	#N/A
Anks6	501.056	0.277072	0.113458	2.44206	0.0146038	0.0501053	#N/A
Ankzf1	850.764	0.729416	0.0856281	8.51842	1.61746e-17	9.82215e-16	#N/A
Anln	14510.7	-0.0479239	0.121725	-0.393707	0.693797	0.832547	#N/A
Ano1	736.52	-0.271609	0.196691	-1.38089	0.167313	0.328106	#N/A
Ano10	2218.65	0.371388	0.0949316	3.91216	9.14735e-05	0.000667678	#N/A
Ano2	7.97274	0.383049	0.943936	0.4058	0.684889	0.825907	#N/A
Ano3	129.452	0	1.67333	0	1	1	#N/A
Ano4	1.01357	-1.91071	3.26206	-0.585738	0.558051	NA	#N/A
Ano5	0.892193	-1.88303	4.31982	-0.435904	0.662906	NA	#N/A
Ano6	6105.69	0.0828687	0.190646	0.434674	0.663799	0.812299	#N/A
Ano8	2566.18	0.823998	0.12066	6.8291	8.54466e-12	2.39206e-10	#N/A
Anp32a	3397.13	0.0490666	0.150246	0.326575	0.743989	0.869899	#N/A
Anp32b	11378.1	-0.382117	0.125993	-3.03285	0.00242257	0.0114087	#N/A
Anp32b-ps1	4013.62	-0.461228	0.107188	-4.30299	1.68512e-05	0.000146816	#N/A
Anp32e	6872.98	0.0556328	0.104465	0.532551	0.594345	0.762182	#N/A
Anpep	78.3928	1.20373	0.296533	4.05934	4.92106e-05	0.000383454	#N/A
Antxr1	544.93	0.421696	0.215239	1.9592	0.0500899	0.132271	#N/A
Antxr2	1864.82	-1.25884	0.156416	-8.04801	8.41479e-16	4.05743e-14	#N/A
Antxrl	0.325485	0	5.83614	0	1	NA	#N/A
Anxa1	51928.2	-0.173708	0.149746	-1.16002	0.246042	0.432656	#N/A
Anxa10	3.70376	1.37281	1.32991	1.03226	0.301951	0.496531	#N/A
Anxa11	2044.49	-0.260578	0.0967147	-2.6943	0.00705372	0.0276886	#N/A
Anxa13	6.55239	-0.714715	0.685259	-1.04299	0.296955	0.490713	#N/A
Anxa2	46518.2	-0.0174696	0.0763674	-0.228757	0.819058	0.914891	#N/A
Anxa2r	0.712993	0	4.47552	0	1	NA	#N/A
Anxa3	11362.9	-0.64159	0.103017	-6.22797	4.72504e-10	1.02585e-08	#N/A
Anxa4	2714.6	0.244013	0.0882466	2.76512	0.00569015	0.0231519	#N/A
Anxa5	21563.4	-0.214688	0.0646593	-3.32029	0.000899234	0.00493581	#N/A
Anxa6	14085.7	0.0911707	0.109723	0.830914	0.406022	0.601364	#N/A
Anxa7	7807.2	0.00435637	0.068706	0.063406	0.949443	0.992902	#N/A
Anxa8	139.778	0.157636	0.378264	0.416735	0.676872	0.820729	#N/A
Anxa9	95.0142	-0.272786	0.219119	-1.24492	0.213161	0.391205	#N/A
Aoc2	145.129	-0.727639	0.221631	-3.28311	0.00102667	0.00552609	#N/A
Aoc3	75.5347	0.889746	0.56058	1.58719	0.11247	0.245272	#N/A
Aox1	53.2922	-0.783273	0.36385	-2.15274	0.0313392	0.0917523	#N/A
Aox2	0.970473	-2.49231	4.48859	-0.555255	0.57872	NA	#N/A
Aox3	8.72208	-0.595163	0.674733	-0.882072	0.377738	0.573297	#N/A
Aox4	3.72701	1.72144	1.17485	1.46524	0.142855	0.292463	#N/A
Ap1ar	1502.91	-0.269822	0.0704025	-3.83256	0.000126818	0.000889877	#N/A
Ap1b1	3827.91	-0.0631759	0.120763	-0.52314	0.600877	0.767088	#N/A
Ap1g1	3515.05	-0.123391	0.145487	-0.848125	0.396368	0.59199	#N/A
Ap1g2	319.727	0.302268	0.164844	1.83366	0.0667039	0.164877	#N/A
Ap1m1	4562.27	-0.0305094	0.0799731	-0.381495	0.702836	0.83934	#N/A
Ap1s1	6404.81	-0.0790566	0.134613	-0.587287	0.557011	0.734241	#N/A
Ap1s2	1060.9	-0.0229919	0.12951	-0.177529	0.859093	0.938772	#N/A
Ap1s3	44.4125	-0.38228	0.33614	-1.13727	0.255427	0.442932	#N/A
Ap2a1	5541.77	-0.0184121	0.122595	-0.150185	0.880618	0.951829	#N/A
Ap2a2	8726.04	0.0814637	0.125476	0.649239	0.516184	0.700185	#N/A
Ap2b1	6485.97	0.113278	0.129012	0.87804	0.379922	0.575082	#N/A
Ap2m1	1858.61	0.154021	0.0708922	2.17261	0.0298095	0.0881569	#N/A
Ap2s1	1839.41	0.0325371	0.102322	0.317986	0.750495	0.87409	#N/A
Ap3b1	5669.05	0.175419	0.0883504	1.98549	0.0470897	0.126059	#N/A
Ap3b2	24.9306	-0.141904	0.767815	-0.184816	0.853373	0.934229	#N/A
Ap3d1	10021.1	0.293223	0.138778	2.1129	0.0346096	0.0994619	#N/A
Ap3m1	529.353	0.0707651	0.254568	0.277982	0.781026	0.892973	#N/A
Ap3m2	308.694	0.153806	0.156565	0.982379	0.325913	0.521184	#N/A
Ap3s1	290.585	-0.0377908	0.135053	-0.279821	0.779614	0.891809	#N/A
Ap3s2	1060.85	-0.171145	0.107053	-1.5987	0.109888	0.241203	#N/A
Ap4b1	1513.52	0.195035	0.103269	1.88861	0.0589438	0.149752	#N/A
Ap4e1	1745.44	-0.163259	0.112101	-1.45636	0.145294	0.296391	#N/A
Ap4m1	802.585	0.619568	0.100207	6.18289	6.29401e-10	1.34126e-08	#N/A
Ap4s1	147.751	-0.360262	0.234983	-1.53314	0.125241	0.26521	#N/A
Ap5b1	369.788	0.592202	0.186581	3.17397	0.00150368	0.00766456	#N/A
Ap5m1	312.948	-0.0641961	0.130829	-0.490686	0.623649	0.78237	#N/A
Ap5s1	268.266	0.922267	0.155586	5.92769	3.07234e-09	5.73066e-08	#N/A
Ap5z1	556.364	0.452919	0.170505	2.65635	0.00789922	0.0303945	#N/A
Apaf1	2198.71	0.864421	0.13063	6.61733	3.65749e-11	9.23116e-10	#N/A
Apba1	10.1284	-2.4793	1.54133	-1.60854	0.107716	0.23767	#N/A
Apba2	0.293275	0	7.06154	0	1	NA	#N/A
Apba3	3738.75	0.263976	0.0972396	2.7147	0.00663358	0.0262886	#N/A
Apbb1	723.66	1.01771	0.189286	5.37656	7.59213e-08	1.07481e-06	#N/A
Apbb1ip	3294.23	-0.922703	0.161363	-5.7182	1.07658e-08	1.80769e-07	#N/A
Apbb2	1102.56	0.527666	0.197708	2.66891	0.00760975	0.0294702	#N/A
Apbb3	643.238	0.132063	0.18038	0.732141	0.464083	0.65405	#N/A
Apc	3496.2	-0.0563425	0.201973	-0.278961	0.780275	0.892368	#N/A
Apc2	181.811	0.374468	0.252166	1.485	0.137543	0.284669	#N/A
Apcdd1	370.81	-1.93183	0.216964	-8.90394	5.39009e-19	3.85248e-17	#N/A
Apeh	2001.99	0.235804	0.0914388	2.57882	0.00991385	0.0366449	#N/A
Apex1	8295.92	-0.186677	0.171272	-1.08995	0.275737	0.466288	#N/A
Apex2	665.111	-0.461463	0.156111	-2.956	0.00311657	0.0140738	#N/A
Aph1a	433.402	0.0440859	0.0878601	0.501773	0.615827	0.777205	#N/A
Aph1b	529.422	0.823801	0.112918	7.29556	2.97426e-13	1.06526e-11	#N/A
Aph1c	44.4537	0.857875	0.276006	3.10818	0.00188244	0.00923386	#N/A
Api5	4256.76	-0.448667	0.0732827	-6.12242	9.21675e-10	1.91114e-08	#N/A
Apip	1418.79	-0.0248104	0.160667	-0.154422	0.877277	0.950031	#N/A
Apitd1	297.767	-0.113078	0.189879	-0.595526	0.551492	0.730124	#N/A
Aplf	565.694	0.159945	0.133939	1.19416	0.232415	0.415699	#N/A
Apln	206.567	-1.15492	0.219721	-5.2563	1.46983e-07	1.96216e-06	#N/A
Aplp1	168.341	0	1.6722	0	1	1	#N/A
Aplp2	7001.71	0.295593	0.1551	1.90583	0.0566729	0.145146	#N/A
Apmap	1676.63	0.0467295	0.114455	0.408279	0.683069	0.825251	#N/A
Apoa1	0.508273	-0.0119201	6.3832	-0.00186742	0.99851	NA	#N/A
Apoa1bp	2426.61	0.30576	0.0900046	3.39716	0.000680888	0.00387514	#N/A
Apoa2	4.77663	0.549665	1.51479	0.362865	0.716706	0.849692	#N/A
Apoa5	0.301326	0	7.26121	0	1	NA	#N/A
Apob	12.9932	0.91211	0.568453	1.60455	0.108593	0.239012	#N/A
Apobec1	191.512	1.08384	0.420067	2.58016	0.00987542	0.0365196	#N/A
Apobec3	1145.36	0.123195	0.147057	0.837733	0.40218	0.597589	#N/A
Apobr	1722.53	-1.16185	0.128594	-9.03501	1.63988e-19	1.24361e-17	#N/A
Apoc1	0.517217	2.80037	7.20171	0.388849	0.697388	NA	#N/A
Apod	10.8272	1.02664	1.23002	0.834648	0.403916	0.599343	#N/A
Apoe	31.5364	0.325425	0.348874	0.932788	0.350929	0.546772	#N/A
Apof	1.59754	2.82231	2.32782	1.21243	0.225349	NA	#N/A
Apoh	8.63217	-0.703798	0.982097	-0.716627	0.473604	0.663267	#N/A
Apol10b	5.61132	0.296945	0.920335	0.322649	0.746961	0.8715	#N/A
Apol6	23.4601	1.60851	0.372511	4.31803	1.5743e-05	0.000138205	#N/A
Apol7a	50.1281	1.72669	0.364947	4.73134	2.23047e-06	2.32594e-05	#N/A
Apol7b	0.478103	-0.513068	5.24906	-0.0977448	0.922135	NA	#N/A
Apol7d	7.14549	0.595292	1.06005	0.561571	0.574408	0.747656	#N/A
Apol7e	0.288577	3.40194	7.18923	0.4732	0.636071	NA	#N/A
Apol8	6.58082	1.28255	0.749761	1.71061	0.0871522	0.20244	#N/A
Apol9a	245.965	2.06113	0.356827	5.77627	7.63768e-09	1.33519e-07	#N/A
Apol9b	170.502	2.02574	0.418995	4.83476	1.33309e-06	1.45496e-05	#N/A
Apold1	3.04672	0.737595	1.27391	0.579001	0.562589	NA	#N/A
Apom	3.73289	-0.777778	1.07643	-0.722555	0.469954	0.659986	#N/A
Apon	11.1646	1.02671	0.724789	1.41656	0.156611	0.312814	#N/A
Apoo	17.7407	-0.418022	0.451883	-0.925068	0.354931	0.550475	#N/A
Apool	661.855	0.337238	0.31127	1.08343	0.278619	0.469736	#N/A
Apopt1	653.14	0.0203616	0.131721	0.154582	0.877151	0.949965	#N/A
App	27337.7	0.312211	0.148125	2.10775	0.0350524	0.100273	#N/A
Appbp2	2803.54	-0.0369723	0.119448	-0.309526	0.756921	0.877275	#N/A
Appbp2os	13.0455	-0.318388	0.607026	-0.524504	0.599928	0.766422	#N/A
Appl1	2546.99	-0.172237	0.0919448	-1.87327	0.0610314	0.154037	#N/A
Appl2	373.056	0.437288	0.165515	2.64199	0.00824205	0.0314588	#N/A
Aprt	10541	-0.39625	0.0956912	-4.14092	3.45914e-05	0.000277435	#N/A
Aptx	646.823	0.107436	0.115165	0.932886	0.350879	0.546772	#N/A
Aqp1	669.804	0.391576	0.14129	2.77143	0.00558108	0.022754	#N/A
Aqp11	5.57018	0.177597	0.65459	0.27131	0.786153	0.896199	#N/A
Aqp2	0.344629	2.17283	7.19414	0.302028	0.762631	NA	#N/A
Aqp3	23.8064	0.655984	0.606482	1.08162	0.27942	0.470742	#N/A
Aqp5	18.3458	1.53163	0.440314	3.47849	0.000504241	0.00299339	#N/A
Aqp6	0.395966	0.922345	7.26121	0.127024	0.898922	NA	#N/A
Aqp8	0.357091	0	7.26121	0	1	NA	#N/A
Aqp9	2.6882	0	2.21113	0	1	NA	#N/A
Aqr	6178.71	-0.244281	0.161783	-1.50993	0.131061	0.274326	#N/A
Ar	6.3905	2.23844	0.770652	2.90461	0.00367717	0.0161143	#N/A
Araf	2782.49	0.22084	0.0915035	2.41346	0.0158016	0.0534319	#N/A
Arap1	1051.23	0.401074	0.17007	2.35829	0.0183595	0.0600691	#N/A
Arap2	437.305	-0.359805	0.280971	-1.28058	0.200343	0.374379	#N/A
Arap3	22.1529	0.493838	0.433313	1.13968	0.25442	0.441945	#N/A
Arc	269.405	-0.980825	0.37199	-2.6367	0.0083717	0.0318784	#N/A
Arcn1	7950.77	0.216187	0.0684067	3.16031	0.00157599	0.00796276	#N/A
Areg	757.532	-1.22348	0.516155	-2.37038	0.0177697	0.0585783	#N/A
Arel1	1984.38	-0.11691	0.159793	-0.731632	0.464393	0.654339	#N/A
Arf1	5895.55	0.134973	0.0590846	2.2844	0.0223483	0.0701949	#N/A
Arf2	1641.97	-0.26295	0.164757	-1.59599	0.110492	0.242177	#N/A
Arf3	2253.95	-0.109707	0.0910028	-1.20554	0.227996	0.410297	#N/A
Arf4	8784.17	0.337604	0.0866693	3.89531	9.8072e-05	0.00070943	#N/A
Arf5	4742.61	0.0977309	0.131098	0.745478	0.455983	0.646209	#N/A
Arf6	4324.95	-0.475531	0.115288	-4.12473	3.71162e-05	0.000295776	#N/A
Arfgap1	1972.81	0.319957	0.113069	2.82974	0.00465858	0.0195781	#N/A
Arfgap2	2474.55	-0.0186528	0.0704456	-0.264783	0.791177	0.899121	#N/A
Arfgap3	2776.79	1.33781	0.130343	10.2638	1.02605e-24	1.20977e-22	#N/A
Arfgef1	5614.57	-0.254412	0.150483	-1.69064	0.0909065	0.209116	#N/A
Arfgef2	3565.76	0.299579	0.175954	1.7026	0.088643	0.20496	#N/A
Arfip1	1930.84	0.0652428	0.109872	0.593807	0.552641	0.730748	#N/A
Arfip2	1713.35	0.0608634	0.106318	0.572463	0.567008	0.742211	#N/A
Arfrp1	3351.76	-0.678253	0.120337	-5.63628	1.73766e-08	2.79288e-07	#N/A
Arg1	4.35736	0.699702	1.09617	0.638313	0.52327	0.705953	#N/A
Arg2	23.4732	-0.995235	0.55466	-1.79432	0.0727627	0.17616	#N/A
Arglu1	2270.35	-0.346244	0.143757	-2.40854	0.0160163	0.053977	#N/A
Arhgap1	4864.21	-0.1872	0.100004	-1.87192	0.0612177	0.154315	#N/A
Arhgap10	3105.61	0.31818	0.126575	2.51377	0.0119447	0.0426205	#N/A
Arhgap11a	4011.27	0.297999	0.18457	1.61455	0.106407	0.235387	#N/A
Arhgap12	842.633	0.397428	0.124437	3.1938	0.00140413	0.00723839	#N/A
Arhgap17	1493.02	0.0883817	0.168248	0.525306	0.59937	0.765868	#N/A
Arhgap18	431.083	-0.445691	0.198859	-2.24124	0.0250104	0.0766591	#N/A
Arhgap19	1078.51	0.0847081	0.162481	0.521342	0.602128	0.767993	#N/A
Arhgap20	191.443	-1.36208	1.24752	-1.09183	0.274907	0.465226	#N/A
Arhgap20os	31.9981	0.299151	0.403104	0.742118	0.458016	0.648407	#N/A
Arhgap21	4006.7	0.226432	0.172844	1.31003	0.190184	0.360442	#N/A
Arhgap22	5343.54	-1.70022	0.110917	-15.3288	4.90811e-53	5.6629e-50	#N/A
Arhgap23	3968.64	0.627186	0.212353	2.95351	0.00314184	0.0141503	#N/A
Arhgap24	168.023	0.689634	0.36011	1.91506	0.0554844	0.142817	#N/A
Arhgap26	31.4482	-0.323369	0.441146	-0.733021	0.463546	0.653877	#N/A
Arhgap27	28.1404	0.0670665	0.481058	0.139415	0.889122	0.956292	#N/A
Arhgap27os1	2.42442	-0.569395	1.11679	-0.509851	0.610156	NA	#N/A
Arhgap28	699.238	0.673226	0.19106	3.52365	0.000425652	0.00258189	#N/A
Arhgap29	8819.09	0.141789	0.132216	1.0724	0.28354	0.475501	#N/A
Arhgap30	1.21421	-1.44915	2.09415	-0.691999	0.488938	NA	#N/A
Arhgap31	1785.68	-0.237089	0.17786	-1.33301	0.18253	0.349673	#N/A
Arhgap32	971.051	-0.23842	0.20836	-1.14427	0.252511	0.439727	#N/A
Arhgap33	376.861	0.929886	0.235985	3.94044	8.13323e-05	0.000601099	#N/A
Arhgap33os	0.304979	0	7.26121	0	1	NA	#N/A
Arhgap35	5315.86	-0.192106	0.118182	-1.62551	0.104054	0.231546	#N/A
Arhgap36	16.5468	0.948007	0.610405	1.55308	0.120404	0.257772	#N/A
[truncated: 20,172 more rows]

## Sheet: Perk WT (Btd + Tg)vsVeh results
	baseMean	log2FoldChange	lfcSE	stat	pvalue	padj
0610005C13Rik	3.74753	2.65532	1.22746	2.16326	0.0305214	0.0619158
0610007P14Rik	1166.89	-0.47092	0.189842	-2.48059	0.0131165	0.0297749
0610009B22Rik	391.708	-0.592058	0.309841	-1.91084	0.056025	0.104387
0610009E02Rik	26.6338	0.22147	0.400499	0.552985	0.580274	0.685695
0610009L18Rik	27.5805	1.38945	0.482463	2.87991	0.00397793	0.0104025
0610009O20Rik	1478.99	0.268504	0.1281	2.09605	0.0360775	0.0715227
0610010B08Rik	132.501	-1.15414	0.2998	-3.84969	0.000118269	0.000438801
0610010F05Rik	1549.25	-0.140503	0.148135	-0.948483	0.342883	0.461934
0610010K14Rik	1663.57	-0.180715	0.14913	-1.21179	0.225591	0.331915
0610011F06Rik	437.545	-0.430393	0.108782	-3.95648	7.60607e-05	0.000294297
0610012G03Rik	779.332	-0.923351	0.116767	-7.90761	2.62385e-15	4.62916e-14
0610030E20Rik	139.339	0.0881898	0.210782	0.418393	0.67566	0.768008
0610037L13Rik	391.308	-0.61523	0.160213	-3.84009	0.000122991	0.000454076
0610038B21Rik	306.485	0.0630537	0.151229	0.416941	0.676721	0.768677
0610039H22Rik	0.896045	0.80946	2.84832	0.284189	0.776266	NA
0610039K10Rik	480.092	-0.100607	0.117841	-0.853755	0.393241	0.512955
0610040B10Rik	11.7327	0.0598595	0.609577	0.0981984	0.921775	0.952362
0610040F04Rik	85.6666	0.471774	0.27895	1.69125	0.0907896	0.156939
1010001N08Rik	5.60799	-0.157665	0.721213	-0.218611	0.826953	0.883062
1110001J03Rik	544.25	-0.484975	0.275798	-1.75844	0.0786722	0.139211
1110002J07Rik	22.8724	1.97046	0.711764	2.76842	0.00563289	0.0141412
1110002L01Rik	588.538	-0.0678109	0.157584	-0.430314	0.666967	0.760511
1110004E09Rik	1245.71	-0.121142	0.137894	-0.878516	0.379664	0.499216
1110004F10Rik	3602.3	5.66106e-05	0.0748878	0.000755939	0.999397	1
1110006O24Rik	22.9121	-0.234578	0.514986	-0.455504	0.648747	0.745237
1110007C09Rik	1407.78	-0.226087	0.0998047	-2.26529	0.0234949	0.0495691
1110008F13Rik	4151.81	-0.216062	0.103087	-2.09592	0.0360897	0.0715389
1110008L16Rik	316.657	0.0402535	0.132578	0.303621	0.761416	0.833672
1110008P14Rik	382.967	-0.366161	0.226567	-1.61612	0.106067	0.17907
1110012L19Rik	291.926	-0.698283	0.243888	-2.86313	0.00419483	0.0109016
1110017D15Rik	3.6427	1.8956	1.0111	1.87479	0.0608218	0.112005
1110018N20Rik	2.20183	-0.978657	1.37202	-0.713297	0.475662	0.59294
1110019D14Rik	188.388	-0.308545	0.3691	-0.83594	0.403188	0.522726
1110020A21Rik	6.60613	0.0364158	0.809558	0.0449824	0.964121	0.980581
1110028F11Rik	0.317293	0	7.04531	0	1	NA
1110032A03Rik	159.212	0.794361	0.221344	3.58881	0.000332185	0.00111994
1110034G24Rik	74.4782	-0.204715	0.257306	-0.795608	0.42626	0.544229
1110036E04Rik	0.368091	-1.01746	5.80882	-0.175158	0.860955	NA
1110037F02Rik	4340.88	-0.0218256	0.11695	-0.186623	0.851956	0.902612
1110038B12Rik	10816.3	1.79054	0.173856	10.299	7.1179e-25	3.18825e-23
1110038F14Rik	975.632	-0.529214	0.0812551	-6.51299	7.36692e-11	7.42173e-10
1110046J04Rik	182.281	-0.245956	0.27191	-0.904549	0.365704	0.485866
1110051M20Rik	581.351	-0.137964	0.172212	-0.801125	0.423059	0.54138
1110054M08Rik	112.272	1.1152	0.257926	4.3237	1.53431e-05	6.84672e-05
1110057K04Rik	770.25	-0.17232	0.119311	-1.4443	0.148655	0.236367
1110058D11Rik	0.527634	0	3.71436	0	1	NA
1110058L19Rik	271.859	-0.977828	0.300315	-3.256	0.00112992	0.00338031
1110059E24Rik	986.759	-0.467884	0.215892	-2.16722	0.0302183	0.0613986
1110059G10Rik	348.859	-1.16105	0.220948	-5.25484	1.48151e-07	9.43268e-07
1110065P20Rik	637.329	-0.18894	0.186551	-1.0128	0.311155	0.428381
1190002F15Rik	338.675	-1.05675	0.324808	-3.25345	0.00114011	0.00340623
1190002N15Rik	392.588	0.15347	0.120502	1.27358	0.202812	0.304542
1190005I06Rik	48.0545	-0.718482	0.326124	-2.20309	0.0275882	0.0569941
1190007I07Rik	113.037	-0.540436	0.220791	-2.44773	0.0143761	0.032221
1200014J11Rik	2027.7	0.256746	0.0993369	2.5846	0.00974914	0.0229349
1300002E11Rik	138.41	0.341448	0.235454	1.45017	0.147012	0.234296
1300017J02Rik	8.2036	7.11288	1.41129	5.03998	4.65575e-07	2.7308e-06
1500002F19Rik	65.1603	0.843202	0.246545	3.42007	0.000626054	0.00198983
1500004A13Rik	325.578	0.043082	0.133114	0.323647	0.746205	0.822257
1500009L16Rik	4.58837	-1.91543	0.744481	-2.57283	0.010087	0.0236302
1500011B03Rik	372.918	-0.0802909	0.189593	-0.42349	0.671937	0.764701
1500011K16Rik	407.522	0.131634	0.225652	0.583347	0.55966	0.668147
1500012F01Rik	2650.44	2.1197	0.230918	9.17945	4.33279e-20	1.27571e-18
1500015A07Rik	497.808	0.818646	0.105993	7.72358	1.13105e-14	1.85281e-13
1500015L24Rik	2.21641	5.22212	1.99253	2.62085	0.00877118	0.0208677
1500015O10Rik	0.393374	-1.12732	5.71516	-0.19725	0.843632	NA
1500017E21Rik	2.34029	4.59635	7.17347	0.640743	0.52169	0.634563
1500026H17Rik	2.56854	1.84911	1.54234	1.1989	0.230567	0.337824
1520401A03Rik	2.35362	1.86633	1.59196	1.17235	0.241057	0.3502
1600002D24Rik	3.11924	4.28372	1.71384	2.49948	0.0124374	0.028403
1600002H07Rik	595.603	-0.741138	0.142331	-5.20713	1.91784e-07	1.20139e-06
1600002K03Rik	214.657	-0.12524	0.138833	-0.902087	0.367011	0.487022
1600010M07Rik	1.2497	2.74011	4.21145	0.650633	0.515283	NA
1600012H06Rik	369.69	-1.0699	0.15884	-6.73574	1.63102e-11	1.82071e-10
1600014C10Rik	91.1918	0.200007	0.179562	1.11386	0.265337	0.378068
1600014C23Rik	1.24306	2.05167	2.79136	0.735006	0.462336	NA
1600019K03Rik	21.0279	-0.135466	0.67581	-0.20045	0.841129	0.89427
1600020E01Rik	287.573	1.9343	0.270227	7.15806	8.18285e-13	1.07374e-11
1600023N17Rik	4.16594	0.0685898	1.3835	0.049577	0.960459	0.977803
1600025M17Rik	3.41166	-2.54247	1.15435	-2.20251	0.0276294	0.0570504
1600027J07Rik	1.90844	-3.05458	1.78432	-1.7119	0.0869157	0.151311
1700001C19Rik	0.449128	0	7.25987	0	1	NA
1700001F09Rik	2.28655	-3.30465	1.77861	-1.85799	0.0631701	0.115674
1700001G11Rik	18.8838	0.41322	0.577629	0.715372	0.474379	0.591716
1700001G17Rik	18.5775	0.182938	0.472956	0.386798	0.698906	0.785587
1700001K19Rik	1.8223	-0.15228	1.86064	-0.0818424	0.934772	0.961345
1700001L05Rik	9.78993	0.185442	0.651763	0.284524	0.776009	0.844074
1700001L19Rik	1.55972	2.09473	1.59281	1.31511	0.188471	0.286523
1700001O22Rik	38.3576	0.146252	0.293329	0.498594	0.618065	0.718644
1700001P01Rik	4.64366	-1.2712	1.10503	-1.15037	0.249992	0.360601
1700003E16Rik	42.0084	-0.16503	0.37738	-0.437304	0.661891	0.75606
1700003F12Rik	7.90904	0.316562	0.908563	0.348421	0.727524	0.808601
1700003G18Rik	0.494246	2.27089	7.21259	0.31485	0.752875	NA
1700003M02Rik	0.56395	2.27085	7.21259	0.314846	0.752879	NA
1700003M07Rik	5.60137	-0.450484	0.764286	-0.589418	0.555581	0.664392
1700006F04Rik	0.45044	2.68587	7.2004	0.373016	0.709136	NA
1700006H21Rik	5.77732	4.55956	1.48603	3.06828	0.00215298	0.00600375
1700007E05Rik	0.59064	-2.02135	2.57269	-0.785694	0.432047	NA
1700007G11Rik	13.8549	1.04079	0.825831	1.2603	0.207562	0.31037
1700007J10Rik	17.8582	0.371108	0.488743	0.759312	0.447666	0.56606
1700007K09Rik	0.377803	-0.152275	6.82529	-0.0223105	0.9822	NA
1700007K13Rik	3.37145	0.64682	1.45832	0.443539	0.657376	0.75249
1700007L15Rik	57.86	1.15789	0.410379	2.82151	0.00477986	0.0122264
1700008I05Rik	1.30913	-2.96305	3.41906	-0.866628	0.386146	NA
1700008J07Rik	151.439	0.214591	0.240767	0.891283	0.372778	0.492568
1700008O03Rik	1.6557	-0.104455	2.24338	-0.0465615	0.962863	0.97958
1700009N14Rik	6.20818	0.40024	0.641303	0.624105	0.532558	0.644319
1700010I14Rik	6.08908	1.62835	0.917511	1.77475	0.0759396	0.135324
1700010L04Rik	0.775688	-1.07896	3.68345	-0.292922	0.769582	NA
1700011A15Rik	2.99753	0.719977	1.01571	0.708842	0.478423	0.595524
1700011E24Rik	0.587928	-1.96317	4.61805	-0.425107	0.670758	NA
1700011I03Rik	0.767367	2.55756	2.9712	0.860785	0.389357	NA
1700012B07Rik	0.827852	0	3.99428	0	1	NA
1700012B09Rik	0.734805	-2.01765	4.07434	-0.495208	0.620453	NA
1700012D01Rik	21.2767	0.173595	0.387914	0.44751	0.654507	0.749974
1700012D14Rik	11.2391	2.35894	0.909468	2.59376	0.00949339	0.0223981
1700012I11Rik	0.771901	1.69017	3.11341	0.542867	0.587221	NA
1700012L04Rik	0.375637	3.01379	4.88016	0.61756	0.536865	NA
1700013F07Rik	17.0908	1.74803	0.959666	1.8215	0.0685313	0.124088
1700013G24Rik	0.946228	4.28873	3.55449	1.20657	0.227599	NA
1700015C15Rik	1.13108	-1.72839	1.71493	-1.00785	0.313527	NA
1700015F17Rik	6.2293	0.633416	0.730403	0.867214	0.385825	0.505532
1700015G11Rik	0.901481	-2.38451	4.29966	-0.554581	0.579181	NA
1700016C15Rik	10.2993	-0.394824	0.689669	-0.572484	0.566994	0.674296
1700016G14Rik	0.343479	0	5.80826	0	1	NA
1700016G22Rik	0.578283	1.69624	4.53344	0.374162	0.708284	NA
1700016J18Rik	28.1052	0.00548105	0.458453	0.0119555	0.990461	0.999521
1700016K19Rik	0.40395	0	5.59928	0	1	NA
1700016L04Rik	2.68116	1.73135	1.91291	0.905088	0.365419	0.485559
1700016P04Rik	0.376679	3.2801	7.18803	0.456328	0.648154	NA
1700017B05Rik	1536.6	-0.488065	0.221645	-2.20201	0.0276648	0.0571128
1700017M07Rik	0.975093	0	4.36002	0	1	NA
1700018A04Rik	3.9541	3.02262	1.60631	1.88172	0.0598739	0.110578
1700018A23Rik	5.48425	-0.646761	0.787151	-0.821648	0.411277	0.529946
1700018B08Rik	0.588133	2.31879	6.14263	0.377491	0.705809	NA
1700018L02Rik	159.941	-0.864733	0.276282	-3.12989	0.00174874	0.00498143
1700019A02Rik	0.678816	3.27963	3.68787	0.889302	0.373841	NA
1700019B03Rik	1.46317	4.16824	2.68793	1.55072	0.120968	NA
1700019G17Rik	4.0658	1.84984	1.22086	1.51519	0.129725	0.211017
1700019G24Rik	0.259511	3.8654	7.17992	0.538362	0.590327	NA
1700019L03Rik	95.0576	0.960749	0.260926	3.68207	0.00023135	0.000804414
1700020A23Rik	0.424493	-0.152251	3.47862	-0.0437677	0.96509	NA
1700020D05Rik	2.82436	-3.98367	1.70536	-2.33597	0.019493	0.0421155
1700020I14Rik	1304.26	-0.887694	0.137381	-6.46155	1.03636e-10	1.03186e-09
1700020L24Rik	30.2957	2.19305	0.397433	5.51804	3.42802e-08	2.40446e-07
1700021F05Rik	787.365	0.0118116	0.129014	0.0915528	0.927053	0.955976
1700021K19Rik	2497.65	0.711121	0.121422	5.85659	4.7246e-09	3.73785e-08
1700022H01Rik	1.55533	0.705428	1.82408	0.386731	0.698955	0.785594
1700022H16Rik	0.304854	0	7.07506	0	1	NA
1700022I11Rik	0.797763	-1.96668	3.61358	-0.544247	0.586272	NA
1700022N22Rik	11.7137	0.436049	0.790746	0.55144	0.581332	0.686777
1700023F02Rik	0.309028	0.809218	7.25987	0.111465	0.911248	NA
1700023F06Rik	4.49293	-0.261404	1.60897	-0.162467	0.870938	0.916799
1700023L04Rik	0.324584	-2.56263	7.21313	-0.355273	0.722385	NA
1700024I08Rik	1.06616	-0.688066	2.84846	-0.241558	0.809123	NA
1700024P16Rik	418.451	2.69738	0.178392	15.1206	1.18544e-51	3.85203e-49
1700025G04Rik	350.993	-0.248327	0.154015	-1.61236	0.106883	0.180202
1700026D08Rik	8.55348	-1.1457	1.41582	-0.809214	0.418392	0.536914
1700026J14Rik	85.2711	-0.0158588	0.288677	-0.0549364	0.956189	0.974788
1700026L06Rik	4.7156	-0.845129	1.05291	-0.802659	0.422172	0.540631
1700027H10Rik	0.734033	-1.11405	4.96689	-0.224295	0.822528	NA
1700028E10Rik	4.01125	1.84176	1.06998	1.7213	0.0851956	0.148737
1700028I16Rik	3.9162	0.574014	0.968854	0.592467	0.553538	0.662614
1700028J19Rik	18.8208	0.750475	0.435032	1.7251	0.0845093	0.147769
1700029I15Rik	5.54653	1.21219	0.852181	1.42246	0.154893	0.244285
1700029J07Rik	27.2842	1.01149	0.436438	2.3176	0.0204713	0.0440163
1700030C10Rik	4.78518	-0.598137	0.818738	-0.730559	0.465048	0.582394
1700030C14Rik	0.412927	-2.09089	7.23211	-0.289112	0.772496	NA
1700030F18Rik	1.37232	2.33315	2.52942	0.922404	0.356318	NA
1700030J22Rik	26.7761	-0.170003	0.409559	-0.415088	0.678078	0.769728
1700030K09Rik	747.843	0.525825	0.122523	4.29166	1.77346e-05	7.78943e-05
1700031A10Rik	1.02247	3.71213	2.38388	1.55718	0.119427	NA
1700034E13Rik	0.457788	-1.09105	7.1753	-0.152057	0.879142	NA
1700034H15Rik	9.05753	2.63927	0.912656	2.89185	0.00382976	0.0100611
1700034J05Rik	0.830846	2.71476	4.92145	0.551617	0.581211	NA
1700034P13Rik	287.026	0.937903	0.182386	5.1424	2.71251e-07	1.6602e-06
1700037C18Rik	112.43	0.253626	0.242622	1.04535	0.29586	0.41174
1700037H04Rik	1653.86	-0.469568	0.108716	-4.31923	1.56574e-05	6.97309e-05
1700039M10Rik	2.69374	0.529359	1.43378	0.369204	0.711976	0.796155
1700040D17Rik	2.4861	-0.0146275	1.09811	-0.0133206	0.989372	0.998817
1700040L02Rik	0.383494	-0.110953	7.16588	-0.0154835	0.987646	NA
1700041B01Rik	0.280619	0	7.25987	0	1	NA
1700042O10Rik	4.5911	0.0181084	0.978191	0.0185121	0.98523	0.996008
1700047E10Rik	0.450351	0	4.12217	0	1	NA
1700047I17Rik2	1100.86	0.327625	0.0969632	3.37886	0.000727879	0.00227663
1700048M11Rik	2.01847	-3.80347	1.58225	-2.40384	0.0162238	0.0358143
1700048O20Rik	85.1576	4.8752	1.24515	3.91534	9.02777e-05	0.000342339
1700049E17Rik1	1.44782	0.430727	1.29923	0.331525	0.740248	NA
1700049E17Rik2	1.32904	3.69983	1.79105	2.06573	0.0388536	NA
1700049G17Rik	105.865	0.524993	0.297696	1.76352	0.0778126	0.137961
1700049J03Rik	0.265272	2.05574	7.19289	0.285801	0.77503	NA
1700052H01Rik	4.15164	6.03022	1.58844	3.79632	0.000146858	0.000532706
1700052K11Rik	366.984	-0.0495749	0.170233	-0.291218	0.770885	0.840332
1700052N19Rik	967.644	-0.598624	0.110446	-5.42008	5.95733e-08	4.03752e-07
1700054O19Rik	0.538334	2.71477	5.52424	0.49143	0.623122	NA
1700055D18Rik	6.65612	0.139638	0.664993	0.209984	0.83368	0.888304
1700055N04Rik	0.747156	-2.97066	3.92522	-0.756813	0.449162	NA
1700056E22Rik	48.946	1.44801	0.36549	3.96182	7.43798e-05	0.000288605
1700057G04Rik	1.13246	0.736615	2.68352	0.274495	0.783704	NA
1700058M13Rik	1.31663	2.71339	2.49109	1.08924	0.276048	NA
1700061G19Rik	2.32546	-2.30247	1.53189	-1.50303	0.132832	0.215229
1700061I17Rik	0.418399	2.27729	6.53834	0.348298	0.727616	NA
1700065D16Rik	3.60343	0.71902	0.986469	0.728883	0.466073	0.583286
1700065J11Rik	0.393895	0	7.25987	0	1	NA
1700066M21Rik	318.167	-0.214268	0.234399	-0.914117	0.360655	0.481089
1700067K01Rik	3.71286	-0.376941	1.09913	-0.342944	0.73164	0.811325
1700071K01Rik	0.708129	-1.98671	2.23621	-0.888427	0.374311	NA
1700071M16Rik	608.068	-1.44543	0.152366	-9.4866	2.38698e-21	7.81321e-20
1700080G18Rik	104.727	0.0129236	0.210966	0.0612593	0.951153	0.971705
1700084C01Rik	0.424922	0.809241	7.25987	0.111468	0.911245	NA
1700084E18Rik	11.2317	1.10486	0.766943	1.4406	0.149697	0.237664
1700085C21Rik	0.277867	0	7.25987	0	1	NA
1700086L19Rik	2.76131	1.65669	1.08538	1.52637	0.126917	0.20726
1700086O06Rik	259.656	0.780845	0.158898	4.91412	8.91836e-07	4.99809e-06
1700086P04Rik	8.41685	2.17586	0.961676	2.26257	0.023662	0.0498697
1700087I21Rik	2.42497	0.80947	2.37025	0.341512	0.732718	0.812202
1700087M22Rik	24.4263	-0.244743	0.35486	-0.689688	0.49039	0.606439
1700088E04Rik	14.6601	0.979291	0.490534	1.99638	0.0458928	0.0880417
1700091H14Rik	0.30313	0	6.01437	0	1	NA
1700092C10Rik	1.73771	2.41943	2.10166	1.1512	0.249649	0.360282
1700092M07Rik	9.10096	1.23407	0.878004	1.40554	0.15986	0.250572
1700094D03Rik	85.8052	2.14131	0.316375	6.76828	1.30325e-11	1.47043e-10
1700094J05Rik	34.6632	0.00331001	0.414997	0.00797598	0.993636	1
1700096J18Rik	0.38405	0	6.75892	0	1	NA
1700096K18Rik	34.3781	1.88855	0.391383	4.82532	1.39775e-06	7.53109e-06
1700099I09Rik	84.2541	-0.283366	0.367163	-0.771771	0.44025	0.558818
1700101E01Rik	2.30682	0.809485	1.94658	0.41585	0.67752	0.769292
1700101I11Rik	220.915	-0.242023	0.144262	-1.67766	0.0934133	0.16079
1700102H20Rik	3.82911	0.852636	1.31471	0.648538	0.516637	0.630305
1700102P08Rik	5.89132	0.805763	0.902856	0.89246	0.372147	0.492098
1700104L18Rik	0.603596	-0.100396	4.71672	-0.0212851	0.983018	NA
1700105P06Rik	2.60433	0.854748	1.18843	0.719226	0.472002	0.589203
1700108F19Rik	1.65279	2.70535	1.94776	1.38895	0.164847	0.257058
1700109G14Rik	0.558995	-3.03519	4.16539	-0.728668	0.466205	NA
1700109H08Rik	17.9625	-0.093082	0.516487	-0.180221	0.856979	0.90659
1700109K24Rik	14.4356	0.102602	0.451394	0.227301	0.82019	0.87796
1700110I07Rik	0.3795	-1.11399	5.70049	-0.19542	0.845064	NA
1700112D23Rik	5.78515	0	1.76248	0	1	1
1700112E06Rik	2.46516	-0.815145	1.95005	-0.418013	0.675937	0.768141
1700112H15Rik	0.981298	3.29632	2.57421	1.28052	0.200363	NA
1700112J05Rik	8.85005	3.37359	1.02762	3.2829	0.00102743	0.00310069
1700112J16Rik	3.64977	1.44909	1.41978	1.02064	0.307424	0.424515
1700113A16Rik	88.4243	-0.0719517	0.246845	-0.291485	0.77068	0.840161
1700120C14Rik	211.328	-0.38117	0.159261	-2.39337	0.0166944	0.036719
1700120K04Rik	6.02574	-0.54732	0.804797	-0.680072	0.496459	0.61219
1700122E12Rik	6.57799	0.644911	1.01088	0.637968	0.523494	0.636109
1700123I01Rik	0.377889	2.27719	7.21238	0.315733	0.752205	NA
1700123M08Rik	34.9078	0.0120293	0.367957	0.0326922	0.97392	0.987737
1700123O20Rik	801.185	-0.446301	0.217571	-2.05129	0.0402388	0.0786642
1700124L16Rik	1.20931	-1.14525	2.24505	-0.510123	0.609965	NA
1700125G22Rik	0.453239	0	5.55207	0	1	NA
1700125H03Rik	1.59341	2.69626	1.89194	1.42513	0.15412	0.243261
1700125H20Rik	4.83938	5.74427	1.5294	3.7559	0.000172719	0.000616382
1810007C17Rik	3.13411	1.85712	1.36131	1.36421	0.1725	0.266873
1810008I18Rik	1.08421	3.29947	3.12038	1.05739	0.290332	NA
1810009A15Rik	1552.07	-0.594058	0.151505	-3.92106	8.81617e-05	0.000335668
1810010H24Rik	10.3575	1.01936	0.661478	1.54103	0.12331	0.202443
1810011O10Rik	577.067	0.376546	0.309367	1.21715	0.223547	0.32964
1810012K08Rik	353.27	-0.301205	0.174429	-1.72681	0.0842015	0.147404
1810012K16Rik	1.3394	1.31808	2.13488	0.617404	0.536968	NA
1810013D15Rik	2.21223	1.44716	1.8439	0.784838	0.432549	0.551117
1810013L24Rik	1733.8	0.963951	0.139279	6.92103	4.48372e-12	5.38167e-11
1810019D21Rik	4.14247	0.943479	0.930149	1.01433	0.310424	0.427616
1810019N24Rik	3.64212	-1.16756	1.12656	-1.03639	0.300021	0.416548
1810020O05Rik	4.15965	4.40251	1.57161	2.80127	0.00509017	0.0129203
1810021B22Rik	19.8866	0.721891	0.41032	1.75934	0.07852	0.138983
1810022K09Rik	172.779	-1.12383	0.273553	-4.10828	3.98613e-05	0.000163357
1810024B03Rik	0.343297	0	7.25987	0	1	NA
1810026B05Rik	1696.93	2.54931	0.197082	12.9353	2.84493e-38	3.45882e-36
1810026J23Rik	639.149	0.295423	0.147137	2.00782	0.0446627	0.0860938
1810030O07Rik	720.84	-0.142948	0.111046	-1.28729	0.197992	0.298483
1810032O08Rik	4009.2	3.38731	0.226503	14.9548	1.44908e-50	4.1771e-48
1810034E14Rik	48.8395	-0.0471203	0.306777	-0.153598	0.877927	0.922146
1810037I17Rik	869.605	-0.492007	0.166975	-2.94659	0.00321302	0.00861433
1810041H14Rik	2.39726	-0.434235	1.33347	-0.325644	0.744694	0.821148
1810043G02Rik	451.175	-0.3042	0.141828	-2.14485	0.0319651	0.0643913
1810043H04Rik	728.15	-0.669485	0.173052	-3.86869	0.000109421	0.000408857
1810044D09Rik	36.0899	0.640101	0.450824	1.41985	0.155652	0.245223
1810055G02Rik	2311.74	0.176681	0.121321	1.45631	0.145307	0.232117
1810058I24Rik	2056.15	-0.414156	0.081973	-5.05235	4.36407e-07	2.57238e-06
1810062G17Rik	16.2283	2.01	0.580581	3.46205	0.000536075	0.00172782
1810062O18Rik	32.8691	1.9863	0.42311	4.69453	2.67227e-06	1.37554e-05
1810073O08Rik	0.61453	-1.4978	4.58097	-0.326961	0.743698	NA
2010001A14Rik	90.438	0.352712	0.248207	1.42104	0.155306	0.24483
2010001E11Rik	0.474092	0.809442	3.80975	0.212466	0.831743	NA
2010002M12Rik	18.5253	2.61943	0.822252	3.18568	0.00144415	0.00419126
2010003K11Rik	0.471591	2.72444	5.49869	0.49547	0.620268	NA
2010009K17Rik	0.322847	0	7.02217	0	1	NA
2010010A06Rik	1.89745	2.28506	1.90116	1.20193	0.22939	0.336424
2010012O05Rik	177.232	-0.060672	0.202689	-0.299336	0.764684	0.836387
2010016I18Rik	1.26485	1.33192	1.71627	0.776055	0.437717	NA
2010107E04Rik	1355.23	-1.18216	0.230546	-5.12767	2.93344e-07	1.78405e-06
2010107G12Rik	5.92528	1.14507	0.994843	1.151	0.249731	0.360312
2010107G23Rik	4.10598	-0.717431	1.10492	-0.649307	0.51614	0.629827
2010109A12Rik	0.420289	3.01363	5.56316	0.541712	0.588017	NA
2010110K18Rik	14.3896	0.893002	0.73587	1.21353	0.224926	0.331209
2010111I01Rik	1161.22	-0.125373	0.174118	-0.720043	0.471498	0.588739
2010203P06Rik	2.95093	1.0329	1.22849	0.840791	0.400465	0.520101
2010204K13Rik	279.841	-0.802627	0.210349	-3.8157	0.0001358	0.000496628
2010300C02Rik	0.946691	-0.697647	4.08856	-0.170634	0.864512	NA
2010300F17Rik	390.358	-0.903092	0.307266	-2.93912	0.00329143	0.00879524
2010308F09Rik	0.43302	3.01358	5.59801	0.538331	0.590349	NA
2010310C07Rik	2.68153	2.31601	1.72872	1.33972	0.180335	0.276647
2010315B03Rik	159.691	0.57534	0.265113	2.17017	0.0299942	0.0610056
2010320M18Rik	236.803	-0.336441	0.180172	-1.86733	0.0618555	0.113616
2010320O07Rik	0.775167	2.69097	5.07394	0.530352	0.595868	NA
2200002D01Rik	6.4699	2.02524	1.00741	2.01033	0.0443958	0.0856757
2200002J24Rik	1.22717	-0.540925	1.5968	-0.338754	0.734795	NA
2210008F06Rik	26.2818	-0.118828	0.379537	-0.313088	0.754214	0.828528
2210010C04Rik	0.973741	3.02112	2.2752	1.32785	0.184228	NA
2210011C24Rik	3.33237	-0.152292	1.97421	-0.0771408	0.938512	0.963693
2210011K15Rik	31.6091	0.618112	0.436448	1.41623	0.156707	0.2466
2210013O21Rik	219.482	-0.162719	0.198054	-0.821588	0.411311	0.529952
2210015D19Rik	537.009	0.0221791	0.160281	0.138376	0.889943	0.930121
2210016F16Rik	394.396	-0.386224	0.211435	-1.82668	0.0677472	0.122884
2210016L21Rik	603.988	-0.745342	0.0940793	-7.92249	2.32806e-15	4.14e-14
2210018M11Rik	1852.86	-0.0849491	0.126824	-0.66982	0.502972	0.618192
2210039B01Rik	0.465059	2.30554	4.22322	0.545919	0.585121	NA
2210404O09Rik	229.175	0.456703	0.302177	1.51138	0.130692	0.212281
2210406O10Rik	15.2725	-1.01396	0.649855	-1.56028	0.118694	0.19612
2210408F21Rik	115.997	-0.908255	0.299771	-3.02983	0.00244689	0.00673091
2210408I21Rik	379.601	-0.180178	0.156218	-1.15338	0.248756	0.359156
2210416O15Rik	50.5754	-0.147309	0.281021	-0.524192	0.600145	0.703331
2300009A05Rik	224.749	0.200957	0.233754	0.859693	0.389958	0.50956
2310001H17Rik	51.3088	1.21857	0.414001	2.94341	0.00324619	0.00869151
2310001K24Rik	4.22103	-0.481817	1.1537	-0.417626	0.67622	0.768218
2310002F09Rik	2.12712	-1.97789	2.4191	-0.817614	0.413578	0.532334
2310003H01Rik	746.052	-0.448054	0.14904	-3.00627	0.0026447	0.0072217
2310003N18Rik	6.9878	0.23968	1.08524	0.220855	0.825205	0.881587
2310005E17Rik	0.618231	3.017	7.17706	0.420367	0.674218	NA
2310007B03Rik	0.436536	1.68625	7.2369	0.233007	0.815756	NA
2310008N11Rik	1.7075	1.44469	3.0544	0.472987	0.636223	0.734059
2310009A05Rik	164.742	0.682011	0.319337	2.13571	0.0327034	0.065605
2310009B15Rik	362.877	-0.553725	0.178421	-3.10347	0.00191264	0.00540183
2310010J17Rik	23.8893	-0.489694	0.623852	-0.784952	0.432482	0.55107
2310011J03Rik	623.861	-0.356669	0.119709	-2.97945	0.00288762	0.007818
2310014F06Rik	5.38658	-0.137491	1.12679	-0.12202	0.902883	0.938595
2310014L17Rik	20.8487	-0.656801	0.433219	-1.51609	0.129495	0.210701
2310015A10Rik	106.262	-0.357312	0.255452	-1.39875	0.161889	0.253134
2310015B20Rik	0.73288	1.49208	4.34835	0.343136	0.731496	NA
2310015D24Rik	0.643337	2.30249	3.91264	0.588474	0.556214	NA
2310020H05Rik	0.490234	2.69087	5.49706	0.489511	0.62448	NA
2310022A10Rik	993.068	0.318337	0.10674	2.98235	0.00286042	0.00775859
2310022B05Rik	2288.36	-0.664795	0.154812	-4.2942	1.75328e-05	7.71598e-05
2310030G06Rik	20.4969	-1.50971	0.455794	-3.31227	0.000925426	0.00282287
2310033P09Rik	207.679	-0.371563	0.16072	-2.31187	0.0207847	0.0445882
2310034G01Rik	9.83713	0.761775	0.74142	1.02745	0.304206	0.420836
2310034P14Rik	329.824	-0.224366	0.12836	-1.74794	0.0804749	0.141909
2310035C23Rik	1846.28	0.689785	0.14079	4.89938	9.61376e-07	5.35089e-06
2310036O22Rik	6229.35	-0.295159	0.118781	-2.4849	0.0129586	0.0294652
2310039H08Rik	174.544	0.0689252	0.221409	0.311302	0.755571	0.829406
2310039L15Rik	0.437926	1.32878	4.80569	0.2765	0.782164	NA
2310040G24Rik	0.960235	0	3.6217	0	1	NA
2310043L19Rik	2.46987	4.51764	1.77712	2.54211	0.0110184	0.0255145
2310043O21Rik	1.03895	4.03109	2.61017	1.54438	0.122496	NA
2310045N01Rik	432.781	-1.26083	0.161855	-7.78986	6.70846e-15	1.13321e-13
2310047D07Rik	3.70357	1.21863	1.42751	0.853671	0.393287	0.512978
2310047M10Rik	323.133	0.15742	0.125729	1.25206	0.210549	0.314049
2310050C09Rik	0.273593	2.30326	7.21152	0.319387	0.749433	NA
2310057M21Rik	886.145	0.536222	0.119798	4.47606	7.60327e-06	3.60822e-05
2310061I04Rik	1330.79	0.29091	0.146662	1.98354	0.0473066	0.0903081
2310061J03Rik	273.066	0.923013	0.131852	7.00035	2.55333e-12	3.14277e-11
2310067B10Rik	1697.95	-0.23537	0.114008	-2.0645	0.0389702	0.0765477
2310068J16Rik	265.752	0.40658	0.144474	2.8142	0.00488988	0.0124818
2310075K07Rik	106.51	-0.452584	0.198797	-2.27661	0.0228094	0.0483169
2410002F23Rik	1449.15	0.431265	0.141598	3.0457	0.00232143	0.00641542
2410003L11Rik	0.500093	0	7.25987	0	1	NA
2410004B18Rik	702.89	-0.0851589	0.14166	-0.601149	0.54774	0.657539
2410004N09Rik	649.874	1.42473	0.15721	9.06263	1.2734e-19	3.61816e-18
2410004P03Rik	0.300182	0.809197	7.14382	0.113272	0.909815	NA
2410006H16Rik	8397.04	2.61852	0.241004	10.8651	1.69121e-27	9.04949e-26
2410012E07Rik	1.55802	1.69057	2.97454	0.568347	0.569799	0.676767
2410015M20Rik	1828.62	-1.05959	0.195425	-5.422	5.89375e-08	3.99594e-07
2410016O06Rik	814.342	0.165317	0.120632	1.37043	0.170553	0.264342
2410017I17Rik	1.47476	-0.722414	1.64872	-0.438167	0.661265	NA
2410018L13Rik	19.5583	-1.25464	0.375723	-3.33928	0.000839962	0.00259092
2410021H03Rik	1.05667	0	2.1514	0	1	NA
2410022M11Rik	90.3751	0.555595	0.222526	2.49677	0.0125331	0.0285849
2410088K16Rik	2.93375	0.594279	1.79452	0.331162	0.740522	0.817817
2410089E03Rik	4127.14	0.671454	0.20229	3.31926	0.000902575	0.00276071
2410127L17Rik	633.638	-0.281239	0.1509	-1.86374	0.0623583	0.114386
2410131K14Rik	540.129	0.150822	0.126338	1.1938	0.232557	0.340092
2500002B13Rik	36.385	-1.14717	0.489764	-2.34229	0.019166	0.0414893
2500004C02Rik	64.2895	-0.541575	0.333393	-1.62443	0.104283	0.176635
2510002D24Rik	85.7463	-0.410201	0.204415	-2.0067	0.0447812	0.0862702
2510003B16Rik	4.11036	0.168053	1.40281	0.119797	0.904644	0.939769
2510003E04Rik	1972.72	-0.00102685	0.0732122	-0.0140257	0.988809	0.998531
2510009E07Rik	46.9279	-0.517841	0.298147	-1.73687	0.0824108	0.144808
2510039O18Rik	2015.08	-0.590668	0.0855759	-6.90227	5.11772e-12	6.09354e-11
2610001J05Rik	4264.25	-1.4764	0.221464	-6.66654	2.61909e-11	2.83001e-10
2610002J02Rik	917.702	0.1511	0.096445	1.56669	0.117186	0.194065
2610002M06Rik	333.884	0.031024	0.238702	0.12997	0.896591	0.934554
2610008E11Rik	835.889	0.93107	0.165413	5.62877	1.81502e-08	1.33106e-07
2610015P09Rik	607.079	1.13952	0.168337	6.76929	1.29413e-11	1.462e-10
2610020C07Rik	1545.04	-0.0750662	0.0857742	-0.875161	0.381486	0.501023
2610020H08Rik	322.038	0.810931	0.210808	3.84678	0.000119681	0.000443485
2610027F03Rik	3.08812	3.44214	1.44944	2.3748	0.0175584	0.0384085
2610027K06Rik	13.9994	-0.109113	0.445506	-0.244919	0.806519	0.867588
2610028H24Rik	0.352592	0.809295	5.89978	0.137174	0.890893	NA
2610034B18Rik	1308.96	-0.79074	0.0896146	-8.82379	1.10654e-18	2.88282e-17
2610035D17Rik	100.591	0.0109994	0.190136	0.0578502	0.953868	0.973274
2610037D02Rik	0.278815	0	7.25987	0	1	NA
2610042L04Rik	29.7738	0.718323	0.375854	1.91117	0.0559821	0.104329
2610044O15Rik8	160.721	-0.526946	0.245509	-2.14634	0.0318457	0.0641871
2610203C20Rik	482.651	-1.95572	0.266933	-7.32661	2.36042e-13	3.29317e-12
2610203C22Rik	1.18242	0.446136	2.45106	0.182018	0.855569	NA
2610206C17Rik	91.7405	0.68297	0.251689	2.71355	0.00665664	0.0163912
2610300M13Rik	0.431763	0	6.56275	0	1	NA
2610301B20Rik	358.019	0.103665	0.202208	0.512665	0.608185	0.710192
2610305D13Rik	27.1163	0.080575	0.539805	0.149267	0.881343	0.924186
2610306M01Rik	127.485	0.603828	0.223794	2.69814	0.00697276	0.0170755
2610307P16Rik	674.828	2.74744	0.284371	9.66145	4.39608e-22	1.53451e-20
2610316D01Rik	30.5957	2.70407	1.43135	1.88918	0.0588677	0.108923
2610318N02Rik	3.39154	2.32795	1.28217	1.81563	0.0694268	0.125423
2610507B11Rik	13415	-0.730516	0.101755	-7.17914	7.01494e-13	9.273e-12
2610507I01Rik	142.89	-0.59727	0.231855	-2.57605	0.00999352	0.0234358
2610524H06Rik	135.223	-1.09397	0.287838	-3.80064	0.000144323	0.000524469
2610528A11Rik	2.85583	-0.961249	1.23493	-0.778386	0.436342	0.554802
2700012I20Rik	6.86286	0.747707	0.756697	0.988119	0.323094	0.441564
2700029M09Rik	2574.74	-0.157185	0.101629	-1.54666	0.121946	0.200535
2700038G22Rik	192.313	-0.895616	0.182124	-4.91762	8.76041e-07	4.91882e-06
2700046G09Rik	53.7525	1.65394	0.427928	3.86501	0.000111086	0.000414646
2700049A03Rik	535.713	-0.231732	0.118289	-1.95904	0.0501086	0.094937
2700054A10Rik	22.2297	0.816993	0.46122	1.77137	0.0764988	0.136147
2700060E02Rik	1734.29	-0.420726	0.175679	-2.39486	0.0166268	0.0365864
2700062C07Rik	421.483	0.731285	0.166177	4.40065	1.07926e-05	4.96358e-05
2700069I18Rik	168.923	0.280231	0.206427	1.35753	0.174613	0.269489
2700070H01Rik	1.46073	-0.357787	2.42965	-0.147258	0.882928	NA
2700081O15Rik	1207.79	-0.21043	0.118436	-1.77675	0.0756097	0.13486
2700089E24Rik	1440.98	-0.028889	0.119663	-0.24142	0.809229	0.869457
2700089I24Rik	0.823227	0	5.03382	0	1	NA
2700094K13Rik	4150.37	-1.47222	0.142824	-10.3079	6.4888e-25	2.92111e-23
2700097O09Rik	296.417	0.489157	0.255864	1.91179	0.0559034	0.104204
2810001G20Rik	328.053	-0.565007	0.311416	-1.81432	0.0696289	0.125761
2810002D19Rik	225.614	0.364949	0.200579	1.81948	0.0688389	0.124586
2810004N23Rik	3244.55	0.426938	0.119028	3.58686	0.000334689	0.0011272
2810006K23Rik	139.477	-0.818858	0.197912	-4.13749	3.5113e-05	0.0001455
2810008D09Rik	158.563	-0.617523	0.349127	-1.76876	0.0769332	0.136729
2810013P06Rik	275.658	0.828854	0.153839	5.38779	7.13287e-08	4.77627e-07
2810021J22Rik	285.588	0.795405	0.150367	5.28976	1.22476e-07	7.91068e-07
2810025M15Rik	1941.95	-0.330604	0.131473	-2.51462	0.0119161	0.0273452
2810029C07Rik	27.6486	-0.698969	0.518227	-1.34877	0.177411	0.273147
2810032G03Rik	0.959783	2.32873	2.71036	0.859197	0.390232	NA
2810039B14Rik	13.6414	0.489374	0.853076	0.573658	0.566199	0.673709
2810047C21Rik1	24.0526	-0.634289	0.362134	-1.75153	0.0798541	0.140974
2810403A07Rik	3234.77	0.810998	0.162591	4.98796	6.10216e-07	3.5112e-06
2810403D21Rik	31.8989	0.04695	0.45035	0.104252	0.916969	0.948823
2810404M03Rik	0.529881	-0.691258	7.12778	-0.0969809	0.922742	NA
2810405F15Rik	4.60915	1.71363	0.924492	1.85359	0.0637977	0.116692
2810408A11Rik	95.8317	-0.280253	0.286512	-0.978153	0.327999	0.446696
2810408B13Rik	20.0851	-0.429279	0.546449	-0.785578	0.432115	0.55076
2810408I11Rik	377.347	0.224834	0.192737	1.16653	0.2434	0.353001
2810408M09Rik	545.457	0.349833	0.108279	3.23086	0.00123419	0.0036537
2810410L24Rik	64.4152	-1.08638	0.409827	-2.65084	0.00802921	0.0192952
2810416G20Rik	78.577	-0.536996	0.259933	-2.0659	0.0388379	0.0763431
2810417H13Rik	2521.9	-1.83134	0.258709	-7.07875	1.45463e-12	1.84377e-11
2810428I15Rik	1578.45	-0.705501	0.159439	-4.42489	9.64928e-06	4.4816e-05
2810429I04Rik	0.665577	-0.503047	4.92236	-0.102196	0.918601	NA
2810433D01Rik	21.0576	1.07222	0.705934	1.51886	0.128798	0.209776
2810442N19Rik	2.35121	-1.98262	1.78895	-1.10826	0.267748	0.380876
2810454H06Rik	20.9596	1.25615	0.472135	2.66057	0.00780085	0.0188223
2810468N07Rik	3.71842	1.44007	1.26465	1.13871	0.254824	0.366189
2810474O19Rik	3379.7	1.82079	0.142959	12.7364	3.7116e-37	4.0861e-35
2900008C10Rik	1.65038	1.20189	1.54314	0.77886	0.436062	0.554486
2900009J06Rik	7.73681	-0.580476	0.76981	-0.754051	0.450819	0.568919
2900011O08Rik	74.2682	-0.424103	0.391403	-1.08355	0.278566	0.392443
2900026A02Rik	228.998	0.126154	0.21364	0.5905	0.554856	0.663969
2900041M22Rik	0.383152	-1.60087	7.21313	-0.221939	0.824361	NA
2900055J20Rik	0.835596	4.02329	4.86709	0.826632	0.408446	NA
2900057B20Rik	0.587701	3.0369	4.09554	0.741514	0.458382	NA
2900060B14Rik	2.56204	-1.13396	1.63842	-0.692104	0.488872	0.605315
2900076A07Rik	132.828	1.22491	0.288598	4.24433	2.19244e-05	9.43493e-05
2900089D17Rik	74.4816	-0.295764	0.352858	-0.838196	0.40192	0.521461
2900092C05Rik	1.35629	1.46417	3.02829	0.483496	0.628743	NA
2900092D14Rik	196.19	-0.90033	0.205963	-4.37131	1.23502e-05	5.62423e-05
2900097C17Rik	6657.67	-0.154457	0.113485	-1.36104	0.173502	0.268075
3010001F23Rik	67.5987	0.380328	0.283931	1.33951	0.180404	0.276707
3010003L21Rik	6.79545	0.843569	0.720165	1.17136	0.241456	0.350637
3010026O09Rik	233.13	0.589359	0.234992	2.50799	0.0121419	0.0278027
3110001I22Rik	63.3375	0.631331	0.27537	2.29266	0.0218674	0.0465698
3110002H16Rik	1332.91	0.339797	0.0985025	3.44963	0.000561358	0.00180215
3110009E18Rik	80.4943	0.195712	0.300395	0.651516	0.514714	0.628602
3110009F21Rik	1.03198	0	4.67038	0	1	NA
3110021A11Rik	1.67381	0.525376	1.07479	0.48882	0.624969	0.724254
3110021N24Rik	80.9461	0.324389	0.208139	1.55852	0.119109	0.196666
3110039I08Rik	3.33976	-1.47909	1.25526	-1.17831	0.238671	0.347413
3110039M20Rik	287.109	-0.516979	0.233519	-2.21386	0.0268382	0.0556449
3110040M04Rik	0.505223	-2.07391	5.32026	-0.389813	0.696674	NA
3110040N11Rik	491.468	-0.112797	0.186218	-0.605725	0.544697	0.654838
3110043O21Rik	943.32	2.50651	0.128861	19.4513	2.8434e-84	3.90902e-81
3110045C21Rik	10.1375	-2.86552	0.904018	-3.16976	0.00152565	0.00440348
3110052M02Rik	105.104	0.432273	0.27948	1.5467	0.121935	0.200535
3110053B16Rik	47.1638	-2.10323	0.653144	-3.22016	0.00128119	0.00377411
3110056K07Rik	66.5341	0.0352339	0.387845	0.0908453	0.927616	0.956406
3110057O12Rik	84.0597	0.601383	0.297034	2.02463	0.0429057	0.0832315
3110062M04Rik	82.8457	-0.311935	0.30125	-1.03547	0.300451	0.416964
3110070M22Rik	20.5896	-0.74023	0.390307	-1.89653	0.0578896	0.107402
3110079O15Rik	0.421504	0	7.25987	0	1	NA
3110082I17Rik	965.723	-0.398469	0.224431	-1.77547	0.0758209	0.135156
3110082J24Rik	5.72859	1.30036	0.754886	1.7226	0.0849615	0.148458
3110099E03Rik	3.14472	5.79406	1.67125	3.4669	0.000526491	0.00169979
3200001D21Rik	3.57762	-1.3648	1.17891	-1.15769	0.246992	0.357284
3300002I08Rik	68.1843	-0.692132	0.283174	-2.4442	0.0145176	0.0324861
3300005D01Rik	182.003	-1.56559	0.277849	-5.63469	1.75377e-08	1.28985e-07
3632454L22Rik	0.651517	1.7337	7.23455	0.239642	0.810608	NA
3830403N18Rik	5.83892	3.05798	1.48446	2.06	0.0393983	0.0772322
3830406C13Rik	34.0188	-0.700201	0.354008	-1.97792	0.0479377	0.0913177
3830408C21Rik	27.3498	-0.368173	0.359668	-1.02365	0.306002	0.423025
3830432H09Rik	0.627495	0	4.25855	0	1	NA
3930402G23Rik	18.216	0.959697	0.507582	1.89072	0.0586616	0.108598
4430402I18Rik	3.55955	0.441061	1.24229	0.355038	0.722561	0.804536
4631405J19Rik	0.298146	2.28024	7.21228	0.316161	0.75188	NA
4632404H12Rik	42.4512	0.691579	0.416081	1.66213	0.0964873	0.165349
4632427E13Rik	15.7114	0.349996	0.680985	0.513956	0.607283	0.709285
4632428C04Rik	2.27344	2.18325	1.6063	1.35918	0.174088	0.268796
4632428N05Rik	11.9634	-1.58812	0.572406	-2.77447	0.0055291	0.0139021
4732414G09Rik	4.56602	0.246181	0.836037	0.294462	0.768405	0.838591
4732416N19Rik	3.18428	2.2997	1.33926	1.71714	0.0859528	0.149883
4732419C18Rik	3.87788	2.26309	1.36634	1.65632	0.097657	0.167097
4732440D04Rik	22.8596	1.06335	0.486814	2.18431	0.0289396	0.0592451
4732465J04Rik	5.20209	3.06367	1.50792	2.03173	0.0421812	0.0820039
4732471J01Rik	37.2304	-0.335313	0.379905	-0.882624	0.37744	0.49706
4732491K20Rik	83.8685	1.02036	0.298062	3.42331	0.000618631	0.00196834
4831440E17Rik	2.09883	-0.113694	1.35857	-0.0836865	0.933306	0.960624
4833403I15Rik	10.374	-0.109218	0.951358	-0.114802	0.908602	0.942786
4833411C07Rik	0.295283	0.809316	7.25987	0.111478	0.911237	NA
4833412C05Rik	2.81787	1.18748	1.82075	0.652191	0.514278	0.628113
4833415N18Rik	0.87424	2.05586	2.23894	0.918229	0.358499	NA
4833417C18Rik	9.02649	-1.22341	0.699889	-1.748	0.0804634	0.141903
4833418N02Rik	37.0061	0.482257	0.374352	1.28825	0.19766	0.298084
4833419F23Rik	15.1061	0.752417	0.580571	1.29599	0.194977	0.294734
4833420G17Rik	1329.46	0.0657513	0.0783004	0.839732	0.401059	0.520754
4833422C13Rik	67.0349	1.38319	0.278393	4.96846	6.74857e-07	3.86077e-06
4833427F10Rik	1.39985	2.28773	3.17096	0.721462	0.470625	NA
4833427G06Rik	14.8212	-0.075113	0.59252	-0.126769	0.899123	0.936266
4833438C02Rik	639.995	1.73597	0.192804	9.00382	2.17989e-19	6.07783e-18
4833439L19Rik	1388.57	-0.396378	0.137248	-2.88805	0.00387642	0.0101657
4833447I15Rik	4.84547	-2.5862	1.21026	-2.1369	0.0326063	0.065447
4833447P13Rik	38.6017	0.795572	0.35701	2.22843	0.0258518	0.0538929
4921504A21Rik	4.34079	1.88615	1.05832	1.78222	0.0747138	0.133582
4921507G05Rik	0.487361	-1.17858	5.52621	-0.213271	0.831116	NA
4921507L20Rik	6.7114	3.49987	1.19183	2.93655	0.00331884	0.00885816
4921507P07Rik	5.41152	1.33144	0.729783	1.82443	0.0680867	0.123411
4921508D12Rik	0.330887	0.77925	7.13665	0.10919	0.913052	NA
4921511I17Rik	1.77967	1.26248	1.34582	0.938077	0.348205	0.467904
4921511M17Rik	24.8853	-3.02409	0.560078	-5.39941	6.68622e-08	4.49741e-07
4921513I03Rik	3.69194	4.13268	1.46071	2.82922	0.00466618	0.0119681
4921517D16Rik	0.302703	-0.111744	7.21508	-0.0154876	0.987643	NA
4921524J17Rik	1639.81	0.974493	0.15493	6.28989	3.17687e-10	2.94182e-09
4921525O09Rik	0.605629	3.27412	5.2263	0.626469	0.531007	NA
4921531C22Rik	89.3056	-0.597039	0.27724	-2.15351	0.0312783	0.0632146
4921536K21Rik	24.4961	0.770074	0.490767	1.56912	0.116619	0.193323
4930401C15Rik	1.79191	4.79447	3.54729	1.35159	0.176508	0.271943
4930401G09Rik	1.00727	0	2.36769	0	1	NA
4930402F06Rik	0.391114	0	6.69493	0	1	NA
4930402H24Rik	2546.82	0.119354	0.17737	0.672913	0.501003	0.616279
4930404I05Rik	9.67128	-0.417529	0.50892	-0.820421	0.411976	0.530617
4930404N11Rik	93.1998	0.905998	0.225804	4.01233	6.01235e-05	0.000237622
4930405A21Rik	51.9766	2.83022	0.580476	4.87569	1.08429e-06	5.96993e-06
4930405O22Rik	1.41368	-3.07592	2.33822	-1.31549	0.188344	NA
4930407I02Rik	0.890582	3.51159	2.47046	1.42143	0.155191	NA
4930412B13Rik	0.412199	0	4.29423	0	1	NA
4930412C18Rik	1.35296	-1.11408	2.80575	-0.397071	0.691315	NA
4930412L05Rik	2.71443	-0.721596	1.36575	-0.528353	0.597255	0.700816
4930413G21Rik	350.752	-0.102613	0.144151	-0.711844	0.476562	0.593775
4930414L22Rik	588.254	-1.52988	0.251726	-6.07755	1.22029e-09	1.03409e-08
4930414N06Rik	91.9479	0.371763	0.286689	1.29675	0.194718	0.294416
4930415F15Rik	2.04062	0.0693963	1.79263	0.038712	0.96912	0.984311
4930415O20Rik	3.2726	0.444024	1.31872	0.336709	0.736336	0.814781
4930417H01Rik	6.30632	1.94717	1.044	1.86511	0.0621659	0.114116
4930426I24Rik	5.45304	-0.0139591	0.864474	-0.0161475	0.987117	0.997442
4930426L09Rik	26.0601	0.573543	0.445735	1.28674	0.198186	0.298675
4930427A07Rik	356.747	-0.701573	0.159827	-4.38958	1.13569e-05	5.20142e-05
4930429B21Rik	247.922	0.339493	0.173333	1.95861	0.050158	0.0950003
4930429D17Rik	1.47703	-0.365666	1.73322	-0.210975	0.832907	NA
4930429F24Rik	1.26165	0	2.35096	0	1	NA
4930429P21Rik	0.830409	4.16245	2.54341	1.63656	0.101722	NA
4930430F08Rik	789.61	-0.253022	0.241443	-1.04795	0.294659	0.410456
4930431P03Rik	4.96679	4.14801	1.44729	2.86604	0.00415636	0.0108173
4930431P22Rik	3.57195	-1.60148	1.31466	-1.21816	0.223161	0.32918
4930432K21Rik	127.365	2.55413	0.357576	7.14289	9.13901e-13	1.19047e-11
4930432L08Rik	0.443877	3.70505	7.18183	0.515892	0.60593	NA
4930438A08Rik	0.819201	3.3063	5.97868	0.553015	0.580253	NA
4930443O20Rik	0.858599	0.366641	3.88441	0.0943877	0.924801	NA
4930444A19Rik	0.730821	0	3.37121	0	1	NA
4930444M15Rik	0.987468	0	3.03906	0	1	NA
4930445E18Rik	5.1488	0.680266	0.911863	0.746018	0.455657	0.573445
4930445N18Rik	1.39623	0.402543	2.09427	0.192211	0.847577	NA
4930447F24Rik	111.685	-0.387481	0.204623	-1.89364	0.0582732	0.107968
4930447K03Rik	5.45766	0.678595	0.937784	0.723615	0.469302	0.586571
4930447M23Rik	0.319308	-1.95976	7.23858	-0.270738	0.786593	NA
4930449E18Rik	0.497372	0	6.36614	0	1	NA
4930451E10Rik	3.06557	-1.14384	1.5147	-0.75516	0.450153	0.568239
4930451G09Rik	22.5128	1.8332	0.521406	3.51587	0.000438309	0.00143918
4930452B06Rik	106.919	-0.375303	0.237921	-1.57743	0.114697	0.190633
4930453N24Rik	2083.97	0.328263	0.126474	2.59549	0.00944574	0.0223004
4930453O03Rik	1.51821	0	7.25987	0	1	1
4930455C13Rik	575.961	0.745099	0.163072	4.56915	4.89716e-06	2.39393e-05
4930455D15Rik	2.17929	4.16783	1.83597	2.27009	0.0232021	0.0490499
4930461C15Rik	1.00842	2.69451	2.98277	0.903359	0.366335	NA
4930461G14Rik	5.15335	2.38317	0.973864	2.44713	0.0143999	0.0322661
4930463O16Rik	0.34109	-3.02669	7.1996	-0.420397	0.674195	NA
4930465K10Rik	60.6332	1.86767	0.357284	5.22741	1.71897e-07	1.08595e-06
4930467K11Rik	0.825231	0	4.5093	0	1	NA
4930471M09Rik	0.32802	-0.111806	7.21508	-0.0154961	0.987636	NA
4930473A02Rik	293.734	-0.372744	0.153	-2.43622	0.0148415	0.033135
4930473H19Rik	26.8158	-0.0869364	0.294041	-0.295661	0.767489	0.838216
4930474M22Rik	0.283727	2.69526	7.20017	0.374333	0.708157	NA
4930478L05Rik	0.360863	0.734403	5.0358	0.145837	0.88405	NA
4930479D17Rik	2.18482	-1.99344	1.83716	-1.08507	0.277891	0.391708
4930480K23Rik	35.0684	-0.381673	0.342992	-1.11277	0.265805	0.378614
4930481A15Rik	54.5298	-0.0632735	0.286361	-0.220957	0.825126	0.881555
4930483J18Rik	2.03348	-0.499183	1.52901	-0.326475	0.744065	0.820556
4930483K19Rik	243.302	-0.946074	0.175628	-5.38679	7.17259e-08	4.79927e-07
4930486F22Rik	0.994083	1.32637	2.44966	0.541451	0.588197	NA
4930486L24Rik	42.1859	-0.305793	0.393825	-0.776471	0.437471	0.555882
4930487H11Rik	1.52257	0.867753	1.71903	0.504793	0.613704	0.715421
4930500A05Rik	1.23486	-0.0955172	2.22114	-0.0430037	0.965699	NA
4930500G05Rik	0.340115	-1.9783	7.23763	-0.273336	0.784595	NA
4930500J02Rik	6.94542	1.0736	0.77219	1.39033	0.164429	0.256519
4930502C15Rik	1.71124	-3.59524	1.71109	-2.10114	0.0356287	0.0707428
4930502E09Rik	1.25328	2.2833	2.29854	0.993372	0.320529	NA
4930503B20Rik	13.2444	1.84703	0.891423	2.072	0.0382655	0.0753504
4930503E14Rik	0.65198	-0.152255	2.60467	-0.0584546	0.953387	NA
4930503L19Rik	3198.04	0.680842	0.141872	4.79898	1.59473e-06	8.5256e-06
4930505A04Rik	2.03815	1.77091	1.54676	1.14492	0.252244	0.363001
4930505N22Rik	67.9733	0.218699	0.23682	0.923481	0.355757	0.475833
4930506C21Rik	14.3466	2.63534	0.614849	4.28617	1.81781e-05	7.96271e-05
4930506M07Rik	2.89464	-2.34006	1.89903	-1.23224	0.21786	0.322952
4930507D05Rik	432.108	0.869477	0.154648	5.62228	1.88449e-08	1.37918e-07
4930509E16Rik	9.02985	-0.521511	0.985038	-0.529433	0.596505	0.700259
4930511A08Rik	1.94101	-2.05041	2.07549	-0.987918	0.323193	0.441666
4930511E03Rik	2.23339	3.71009	2.4507	1.51389	0.130054	0.211475
4930511M06Rik	31.635	-0.802707	0.342145	-2.3461	0.0189708	0.0411215
4930512B01Rik	153.092	0.515102	0.207641	2.48073	0.0131114	0.0297672
4930512H18Rik	1.25472	1.69894	2.47834	0.685513	0.49302	NA
4930513D17Rik	0.423583	0	7.25987	0	1	NA
4930513L16Rik	0.355674	2.28022	7.21228	0.316157	0.751883	NA
4930513N10Rik	449.93	-0.132417	0.181518	-0.729494	0.465699	0.582964
4930515G01Rik	18.5303	-0.281087	0.365921	-0.768164	0.44239	0.560817
4930517G24Rik	0.320565	0.80926	7.25987	0.11147	0.911243	NA
4930517O19Rik	0.886885	0	3.66645	0	1	NA
4930518F22Rik	387.478	-0.0173845	0.139877	-0.124284	0.90109	0.937787
4930519F16Rik	6.55383	0.18374	0.809357	0.22702	0.820408	0.87809
4930520O04Rik	8.17814	0.492974	0.650109	0.758293	0.448275	0.56667
4930521E06Rik	0.411782	-1.97839	7.23763	-0.273348	0.784586	NA
4930521O11Rik	1.51506	1.18675	3.01693	0.393364	0.694051	0.781654
4930522L14Rik	107.903	-0.719548	0.37196	-1.93447	0.053055	0.0995588
4930522P08Rik	7.90485	-1.34633	0.755615	-1.78176	0.0747879	0.133674
4930523C07Rik	112.462	-0.209618	0.243406	-0.861187	0.389135	0.508713
4930524B15Rik	2.35225	4.78798	2.26409	2.11475	0.0344515	0.0686936
4930525D18Rik	0.886944	-1.24038	4.08699	-0.303495	0.761512	NA
4930525G20Rik	5.85429	-1.99311	1.84571	-1.07986	0.280204	0.394316
4930526H09Rik	1.64799	3.88658	2.71011	1.4341	0.151543	0.240125
4930526I15Rik	135.367	0.248132	0.185517	1.33751	0.181055	0.277433
4930528A17Rik	71.9942	-0.46683	0.265524	-1.75815	0.0787227	0.139287
4930528G23Rik	0.332331	2.69521	7.20017	0.374325	0.708162	NA
4930528H21Rik	0.477052	3.01342	6.41649	0.469637	0.638615	NA
4930533B01Rik	0.932287	0.36718	2.54283	0.144398	0.885186	NA
4930533I22Rik	2.93333	0.700197	1.07332	0.652368	0.514164	0.628016
4930538K18Rik	1.06599	2.31813	2.08661	1.11096	0.266587	NA
4930539E08Rik	0.292074	2.28026	7.21228	0.316164	0.751878	NA
4930539J05Rik	189.226	-0.157901	0.173031	-0.912559	0.361475	0.481894
4930543D07Rik	31.1159	0.898816	0.341657	2.63076	0.00851952	0.0203421
4930543E12Rik	7.09113	2.93672	1.29886	2.26099	0.0237597	0.0500435
4930544M13Rik	0.351252	0	7.25987	0	1	NA
4930545L23Rik	0.362119	2.6952	7.20017	0.374324	0.708163	NA
4930546K05Rik	0.61989	-0.78336	5.0956	-0.153733	0.877821	NA
4930547H16Rik	0.343231	2.7028	7.19998	0.375391	0.70737	NA
4930548G14Rik	21.5192	-3.02024	1.43656	-2.10241	0.0355177	0.0705302
4930548H24Rik	1.32735	0.196492	2.07417	0.0947329	0.924527	NA
4930549G23Rik	1.63581	0.649587	1.41041	0.460567	0.645109	0.74206
4930550C14Rik	172.22	-0.970229	0.242723	-3.99727	6.40777e-05	0.000252047
4930552P12Rik	6.05178	5.40401	1.52619	3.54084	0.00039885	0.00132248
4930553P18Rik	0.510828	2.27516	4.19289	0.542623	0.587389	NA
4930554I06Rik	0.312539	0.809366	7.25987	0.111485	0.911232	NA
4930555B11Rik	0.455291	0	4.76479	0	1	NA
4930556G01Rik	2.70991	1.70951	1.983	0.862085	0.38864	0.508141
4930556M19Rik	29.7592	0.691045	0.401559	1.72091	0.0852678	0.148819
4930557J02Rik	0.433898	-0.998459	6.62557	-0.150698	0.880214	NA
4930557K07Rik	6.79338	0.0585894	0.627722	0.0933366	0.925636	0.954861
4930558J18Rik	131.143	0.415348	0.285946	1.45254	0.146352	0.233411
4930562C15Rik	2.32316	2.55559	1.67324	1.52733	0.12668	0.206979
4930562F07Rik	71.8408	-0.12912	0.212673	-0.607127	0.543767	0.654204
4930563E22Rik	11.0175	1.30528	0.604179	2.16042	0.0307399	0.0622884
4930564D02Rik	2.6825	4.15719	1.69344	2.45489	0.0140929	0.0316656
4930565N06Rik	12.5454	1.21843	0.553373	2.20183	0.0276774	0.0571322
4930567H12Rik	0.265703	1.68633	7.2369	0.233018	0.815748	NA
4930570E03Rik	0.469945	0	7.25987	0	1	NA
4930570G19Rik	21.6342	-0.186262	0.521658	-0.357059	0.721048	0.803172
4930572G02Rik	1.34816	1.45804	1.83429	0.79488	0.426683	NA
4930577N17Rik	186.069	-0.392716	0.170809	-2.29915	0.0214964	0.0458617
4930578M01Rik	2.17989	1.09602	1.42823	0.767394	0.442847	0.561301
4930579C12Rik	6.37543	2.05527	1.03942	1.97733	0.0480049	0.0914164
4930579D09Rik	0.356574	0	7.25987	0	1	NA
4930579F01Rik	0.328664	0	7.25987	0	1	NA
4930579G18Rik	101.191	0.228661	0.290159	0.788052	0.430667	0.549188
4930579G24Rik	219.205	-1.16765	0.168859	-6.91494	4.68064e-12	5.60297e-11
4930579K19Rik	7.46068	0.00636548	0.787462	0.00808354	0.99355	1
4930581F22Rik	33.0483	-0.866198	0.345006	-2.51067	0.0120501	0.0276102
4930583I09Rik	0.554289	0.809404	4.1903	0.193161	0.846833	NA
4930583K01Rik	0.268429	0	7.25987	0	1	NA
4930586N03Rik	6.10191	1.68376	0.749924	2.24524	0.0247525	0.0519039
4930588J15Rik	0.280516	0	7.25987	0	1	NA
4930589L23Rik	0.482425	0	5.47205	0	1	NA
4930590L20Rik	3.83232	2.71101	1.55151	1.74734	0.0805781	0.142049
4930592A05Rik	24.031	-0.184927	0.278295	-0.664498	0.506371	0.621088
4930593A02Rik	3.48771	-0.656637	1.20852	-0.54334	0.586896	0.691726
4930594M22Rik	25.2933	-1.03264	0.483482	-2.13583	0.032693	0.0655915
4930595D18Rik	0.489514	0	4.93738	0	1	NA
4930596I21Rik	0.433403	0	6.58411	0	1	NA
4930597A21Rik	0.457894	-0.152266	3.49033	-0.0436253	0.965203	NA
4930599N23Rik	8.07302	1.46781	0.67769	2.16589	0.0303193	0.0615549
4931402G19Rik	11.0542	0.3441	0.559516	0.614995	0.538558	0.64938
4931403G20Rik	33.2487	1.09317	0.328877	3.32394	0.000887556	0.00271989
4931406C07Rik	496.705	-0.738385	0.140259	-5.26443	1.40622e-07	8.98533e-07
4931406P16Rik	1231.48	-0.714346	0.137829	-5.18284	2.18534e-07	1.35613e-06
4931408D14Rik	7.46087	2.23258	0.916489	2.43602	0.01485	0.0331458
4931412M21	0.573921	2.6907	6.14782	0.437667	0.661627	NA
4931413K12Rik	5.51681	0.435265	1.03572	0.420252	0.674301	0.766805
4931414P19Rik	205.292	-0.164649	0.182055	-0.904391	0.365788	0.485941
4931422A03Rik	76.8815	-0.0477054	0.223727	-0.21323	0.831148	0.886293
4931423N10Rik	0.954714	0.809414	3.46149	0.233834	0.815114	NA
4931428F04Rik	710.176	0.130962	0.18974	0.690218	0.490057	0.606153
4931431B13Rik	1.02065	0.809485	2.6292	0.307883	0.758171	NA
4931431C16Rik	20.5336	-0.908943	0.431265	-2.10762	0.0350637	0.0697371
4931440F15Rik	12.1807	-0.0173976	0.478764	-0.0363386	0.971012	0.985459
4931440J10Rik	3.75675	2.70359	1.58036	1.71075	0.087128	0.151607
4931440P22Rik	449.732	-0.123946	0.223584	-0.55436	0.579333	0.684969
4932412D23Rik	0.992222	0	5.38432	0	1	NA
4932416H05Rik	132.441	-0.649613	0.203556	-3.19132	0.00141626	0.00411835
4932438A13Rik	3846.38	0.518504	0.147672	3.5112	0.000446093	0.00146205
4932438H23Rik	1.38347	-0.124146	2.53971	-0.0488819	0.961013	NA
4932441J04Rik	7.77169	-1.03776	0.683044	-1.51932	0.128683	0.209627
4932443L11Rik	1.80358	0.446408	1.71873	0.259731	0.795071	0.858944
4932702P03Rik	10.2138	-1.68644	0.582307	-2.89614	0.00377782	0.00993631
4933400B14Rik	1.34517	0.809462	2.75767	0.293531	0.769116	NA
4933400F21Rik	0.644977	-1.96302	4.70938	-0.416832	0.676801	NA
4933402D24Rik	0.431715	0	4.93182	0	1	NA
4933402J15Rik	1.141	3.86773	2.13933	1.80791	0.0706203	NA
4933404O12Rik	1302.81	-0.72348	0.110488	-6.54802	5.83068e-11	5.97854e-10
4933405D12Rik	3.52852	2.43549	1.58212	1.53938	0.123712	0.202924
4933405L10Rik	5.36487	-4.63469	1.47144	-3.14976	0.00163404	0.00468757
4933406C10Rik	2.77549	1.50421	1.30406	1.15348	0.248712	0.359132
4933406G16Rik	1.51922	-0.871053	2.19664	-0.396538	0.691708	0.779655
4933406I18Rik	1.31945	3.56428	2.29833	1.55081	0.120947	NA
4933406M09Rik	0.791292	1.69301	3.56455	0.474957	0.634818	NA
4933407K13Rik	394.446	2.00118	0.228268	8.76681	1.83799e-18	4.6462e-17
4933408B17Rik	2.23357	-2.34642	1.5521	-1.51177	0.130592	0.212177
4933408J17Rik	1146.54	-0.300229	0.160491	-1.87069	0.0613882	0.112885
4933411E08Rik	3.88405	1.58074	1.05629	1.4965	0.134523	0.217432
4933411G11Rik	1.23043	1.32181	2.07753	0.636241	0.52462	NA
4933411K16Rik	5.30634	-3.01445	1.53884	-1.95891	0.050123	0.0949442
4933412E12Rik	441.334	-0.358329	0.176496	-2.03024	0.0423322	0.0822529
4933412O06Rik	1.20887	0.315694	2.84283	0.111049	0.911577	NA
4933413G19Rik	109.524	0.0959066	0.227109	0.422294	0.672811	0.765451
4933413J09Rik	2.60065	4.16558	1.60511	2.5952	0.00945352	0.0223158
4933415F23Rik	0.943664	-2.06758	2.15599	-0.95899	0.337564	NA
4933416M07Rik	75.5787	1.49384	0.287507	5.19584	2.03798e-07	1.27042e-06
4933417D19Rik	7.29871	1.60087	0.77969	2.05321	0.0400518	0.0783414
4933417E11Rik	5.71224	1.08153	1.20383	0.898412	0.368966	0.488746
4933421O10Rik	90.2114	0.343461	0.322947	1.06352	0.287546	0.402429
4933422A05Rik	4.52492	4.7026	1.4276	3.29407	0.000987487	0.00299328
4933424G05Rik	0.970164	3.29615	2.38618	1.38135	0.16717	NA
4933424G06Rik	1.85098	0.874083	1.95487	0.447132	0.65478	0.750191
4933425B07Rik	0.610606	0.809241	7.05267	0.114743	0.908649	NA
4933427D06Rik	0.518564	2.71028	4.77621	0.567454	0.570406	NA
4933427D14Rik	1080.4	0.747699	0.121814	6.13805	8.3543e-10	7.26207e-09
4933427E11Rik	28.2219	-0.603409	0.420618	-1.43458	0.151407	0.239953
4933427G17Rik	4.81177	2.43019	1.42305	1.70773	0.0876859	0.152488
4933427G23Rik	5.67874	-0.206473	0.753684	-0.273951	0.784122	0.850105
4933428G20Rik	0.371848	0.809396	4.42477	0.182924	0.854858	NA
4933430H16Rik	5.65516	3.55535	1.42311	2.4983	0.0124789	0.0284832
4933430I17Rik	8.53386	0.512102	0.761282	0.672684	0.501148	0.616373
4933431E20Rik	300.457	-1.24264	0.23074	-5.38544	7.22664e-08	4.83001e-07
4933431G14Rik	0.318388	1.68632	7.2369	0.233017	0.815748	NA
4933431K23Rik	1.60098	-1.80997	1.8627	-0.971691	0.331204	0.450178
4933432I09Rik	1.01198	1.31684	2.36393	0.557056	0.577489	NA
4933433G15Rik	2.92582	0.201974	1.31329	0.153792	0.877774	0.922039
4933433G19Rik	68.0886	-0.133161	0.240683	-0.553263	0.580083	0.685574
4933433H22Rik	25.0639	0.92919	0.40108	2.31672	0.020519	0.0440976
4933434E20Rik	1278.78	0.371356	0.191687	1.93731	0.0527079	0.0990323
4933438A12Rik	1.55121	-2.62235	2.02983	-1.29191	0.196388	0.296557
4933439C10Rik	340.734	0.502716	0.190342	2.64111	0.00826343	0.0197915
4933440J02Rik	1.21809	3.01776	3.80502	0.7931	0.42772	NA
5031414D18Rik	57.3811	1.30977	0.353338	3.70685	0.000209857	0.000735692
5031425E22Rik	397.675	-0.401149	0.195865	-2.04809	0.0405515	0.0792235
5031425F14Rik	0.296817	0	7.25987	0	1	NA
5031426D15Rik	0.605887	0.29645	4.00714	0.0739804	0.941026	NA
5031434O11Rik	1.97293	3.49588	2.30536	1.51642	0.129414	0.210646
5031439G07Rik	2560.11	-0.969259	0.107114	-9.04888	1.44437e-19	4.09094e-18
5033403F01Rik	21.8428	2.36782	0.592363	3.99725	6.40837e-05	0.000252047
5033406O09Rik	17.7568	-3.23902	1.16191	-2.78766	0.00530901	0.013392
5033417F24Rik	3.76695	-0.283235	0.961692	-0.294517	0.768363	0.838591
5033421B08Rik	7.83477	-1.09246	0.74477	-1.46684	0.142419	0.228137
5033430I15Rik	92.5494	-0.381341	0.244594	-1.55908	0.118978	0.196522
5133400J02Rik	0.373576	2.2872	7.21205	0.317136	0.75114	NA
5330411J11Rik	0.334349	1.68629	7.2369	0.233013	0.815751	NA
5330416C01Rik	0.534116	0.809361	4.74678	0.170507	0.864611	NA
5330417C22Rik	1.48332	-0.121565	2.30514	-0.0527366	0.957942	NA
5330426P16Rik	349.14	-0.0104058	0.148451	-0.070096	0.944117	0.967448
5330438D12Rik	71.7438	-0.331074	0.232878	-1.42166	0.155125	0.244593
5430401F13Rik	1.00772	3.01453	3.31486	0.909401	0.363139	NA
5430402O13Rik	3.52392	5.09284	1.44296	3.52943	0.000416449	0.00137549
5430403N17Rik	25.6893	5.00209	1.14002	4.3877	1.14554e-05	5.24277e-05
5430405H02Rik	451.841	-0.0112079	0.133499	-0.0839547	0.933092	0.960557
5430416N02Rik	2851.77	3.21335	0.212048	15.1539	7.1432e-52	2.36413e-49
5430419D17Rik	6.69654	-1.32745	0.997267	-1.33108	0.183161	0.280046
5430421F17Rik	1.63371	-0.144828	1.49181	-0.0970819	0.922661	0.952663
5430421N21Rik	1.20267	3.64138	2.37821	1.53114	0.125734	NA
5430425K12Rik	7.70352	0.321311	1.18767	0.270539	0.786745	0.851958
5430427O19Rik	0.767837	3.0328	3.72665	0.813814	0.415751	NA
5430431A17Rik	1.33074	-2.08355	1.92193	-1.08409	0.278325	NA
5430435G22Rik	142.695	-2.8776	0.26223	-10.9736	5.12051e-28	2.9052e-26
5430435K18Rik	2.37295	0.836788	1.40779	0.5944	0.552245	0.66142
5430437J10Rik	15.013	3.44104	1.28827	2.67106	0.00756121	0.0183407
5530601H04Rik	485.461	-0.649536	0.190131	-3.41625	0.00063491	0.00201476
5730403I07Rik	0.291422	3.51691	7.18435	0.489524	0.624471	NA
5730405O15Rik	12.7151	0.976889	0.704425	1.38679	0.165506	0.257861
5730408K05Rik	55.4603	-0.735185	0.515127	-1.42719	0.153524	0.24262
5730409E04Rik	111.31	-0.865541	0.214472	-4.03569	5.44428e-05	0.000216946
5730409K12Rik	8.18944	-0.150739	1.18302	-0.127419	0.898609	0.935894
5730420D15Rik	0.554983	1.68627	7.2369	0.23301	0.815754	NA
5730422E09Rik	3.66259	2.43698	1.10436	2.20669	0.0273359	0.0565448
5730455P16Rik	1111.53	0.471899	0.103528	4.55817	5.16012e-06	2.51559e-05
5730480H06Rik	11.7213	0.781175	0.711043	1.09863	0.271928	0.385267
5730507C01Rik	9.27511	-0.754445	0.622469	-1.21202	0.225505	0.331815
5730508B09Rik	45.3596	1.27815	0.532525	2.40018	0.0163872	0.0361258
5730559C18Rik	344.418	-1.14664	0.202695	-5.65697	1.54066e-08	1.14299e-07
5830403F22Rik	17.8374	-0.906351	0.801242	-1.13118	0.257978	0.36983
5830415F09Rik	295.793	0.310364	0.184593	1.68134	0.0926967	0.159726
5830416P10Rik	136.318	1.99809	0.421806	4.73697	2.16933e-06	1.13297e-05
5830418P13Rik	2.24483	2.76387	1.62061	1.70545	0.0881108	0.153049
5830428H23Rik	406.027	0.0823912	0.234806	0.35089	0.725671	0.807244
5830428M24Rik	3.28771	4.94769	1.8563	2.66535	0.00769091	0.0185897
5830432E09Rik	39.3248	-2.06193	0.288707	-7.14196	9.20075e-13	1.19764e-11
5830433I10Rik	119.046	0.251519	0.213768	1.17659	0.239357	0.348184
5830444B04Rik	45.6637	-0.670876	0.529867	-1.26612	0.20547	0.307834
5830454E08Rik	4.96359	-0.942052	1.02777	-0.916601	0.359352	0.479744
5830473C10Rik	0.610812	0	3.75132	0	1	NA
5930403L14Rik	54.4028	0.0154686	0.334614	0.0462281	0.963128	0.979627
5930430L01Rik	156.554	-1.97782	0.235088	-8.41312	3.99237e-17	8.69082e-16
6030408B16Rik	2.39628	1.85646	1.57964	1.17524	0.239897	0.348771
6030419C18Rik	694.81	0.518398	0.11844	4.37689	1.20385e-05	5.48859e-05
6030426L16Rik	5.14869	-0.461597	0.619041	-0.745665	0.45587	0.573592
6030443J06Rik	79.7654	-0.405063	0.266106	-1.52219	0.127962	0.208663
6030458C11Rik	544.645	-0.0380906	0.129209	-0.294797	0.768149	0.838577
6030466F02Rik	0.404955	0.809255	7.25987	0.11147	0.911244	NA
6030468B19Rik	0.78646	0.80946	2.95236	0.274174	0.783951	NA
6030469F06Rik	0.37059	3.01703	7.19289	0.419446	0.67489	NA
6230400D17Rik	37.1859	1.09202	0.442458	2.46809	0.0135838	0.0306295
6330403K07Rik	2.59821	0.495917	1.23933	0.400149	0.689047	0.777636
6330408A02Rik	219.225	0.86299	0.162233	5.31945	1.04082e-07	6.81126e-07
6330409D20Rik	0.324313	-1.11394	7.25987	-0.153438	0.878053	NA
6330415G19Rik	264.882	0.331408	0.207136	1.59996	0.109608	0.183896
6330416G13Rik	192.576	1.40824	0.17916	7.86023	3.83438e-15	6.64675e-14
6330418K02Rik	29.5639	0.493991	0.3896	1.26794	0.204818	0.306909
6330419J24Rik	1.71904	-0.811145	1.55207	-0.52262	0.601239	0.704289
6430531B16Rik	4.27726	4.38029	1.49377	2.93237	0.00336386	0.00896493
6430548M08Rik	512.798	2.66358	0.242895	10.966	5.56933e-28	3.14984e-26
6430550D23Rik	50.2515	-0.654	0.301494	-2.1692	0.0300676	0.0611409
6430562O15Rik	682.563	0.0154048	0.0962124	0.160113	0.872792	0.918209
6430571L13Rik	2.78568	3.08603	1.30631	2.3624	0.0181571	0.0395784
6430573F11Rik	4.4467	-0.608381	1.13501	-0.536013	0.59195	0.696237
6430590A07Rik	1.46943	2.70884	1.6714	1.6207	0.105081	NA
6430710C18Rik	1.64403	3.29944	3.07731	1.07219	0.283637	0.397956
6530402F18Rik	94.0565	-0.561703	0.237132	-2.36874	0.0178488	0.0389777
6720432D03Rik	24.3923	0.633485	0.452864	1.39884	0.16186	0.253129
6720468P15Rik	1.48767	0.631593	1.9501	0.323878	0.746031	NA
6720483E21Rik	0.474455	0.734553	4.62862	0.158698	0.873907	NA
6720489N17Rik	41.3144	-1.83412	0.494981	-3.70542	0.000211039	0.000739257
6820408C15Rik	2.94292	3.03746	1.7127	1.77349	0.0761483	0.135617
6820426E19Rik	1.11858	-0.177205	2.14751	-0.0825166	0.934236	NA
7420700N18Rik	0.996301	1.66767	3.08084	0.541305	0.588297	NA
8030423F21Rik	0.312796	0	7.25987	0	1	NA
8030443G20Rik	0.325834	-0.152195	7.02028	-0.0216793	0.982704	NA
8030451A03Rik	51.3721	2.58331	0.465887	5.54494	2.94053e-08	2.08413e-07
8030453O22Rik	1.45154	-0.551478	1.44253	-0.3823	0.702239	NA
8030455M16Rik	1.28692	3.87742	3.37347	1.14939	0.250396	NA
8030462N17Rik	648.516	1.33106	0.196042	6.78965	1.12408e-11	1.28123e-10
8430408G22Rik	1.34073	4.88563	3.22967	1.51274	0.130347	NA
8430419K02Rik	14.5981	-0.26325	0.553863	-0.475298	0.634575	0.732506
8430419L09Rik	490.267	-0.0461252	0.157429	-0.292991	0.769529	0.839367
8430423G03Rik	15.9179	-1.05168	0.766529	-1.372	0.170063	0.263719
8430426J06Rik	2.31148	0.705045	1.40168	0.503	0.614964	0.716283
8430429K09Rik	178.653	-0.663531	0.243143	-2.72897	0.0063532	0.0157285
8430430B14Rik	1.7317	1.72316	2.34161	0.735887	0.461799	0.579371
8430436N08Rik	16.4095	-0.967124	1.18527	-0.815953	0.414527	0.533211
9030025P20Rik	279.599	0.22223	0.143992	1.54335	0.122745	0.201719
9030612E09Rik	13.5178	0.265491	0.638482	0.415816	0.677545	0.769292
9030617O03Rik	592.782	-0.796932	0.146914	-5.42448	5.81238e-08	3.94526e-07
9030624G23Rik	3.73341	-1.36812	0.886839	-1.54269	0.122906	0.20191
9030624J02Rik	3372.18	-0.140613	0.0934494	-1.5047	0.132402	0.214687
9130008F23Rik	395.67	2.18562	0.178832	12.2216	2.38303e-34	2.15099e-32
9130011E15Rik	1276.06	0.632417	0.109211	5.79076	7.00689e-09	5.4164e-08
9130015A21Rik	1.56497	2.69143	2.12171	1.26852	0.204612	0.306703
9130019O22Rik	15.189	-0.315551	0.469553	-0.672024	0.501568	0.616848
9130019P16Rik	2.75873	0.493047	0.901367	0.546999	0.58438	0.689557
9130023H24Rik	73.7755	0.313475	0.229402	1.36649	0.171786	0.265953
9130024F11Rik	156.805	0.0469196	0.186325	0.251816	0.801183	0.863461
9130208D14Rik	34.8146	2.22458	0.472683	4.70629	2.52267e-06	1.30379e-05
9130221H12Rik	2063.57	-0.345063	0.0929614	-3.71189	0.000205714	0.000723013
9130227L01Rik	1.09279	1.68812	4.13162	0.408586	0.682844	NA
9130230L23Rik	1.86959	-1.1141	2.37843	-0.468419	0.639485	0.737204
9130401M01Rik	3702.11	-0.433669	0.185122	-2.34261	0.0191493	0.041458
9130409I23Rik	0.63778	-1.11273	2.9869	-0.372536	0.709494	NA
9230105E05Rik	0.735879	1.73141	4.13028	0.4192	0.67507	NA
9230110C19Rik	171.94	-0.0519067	0.277227	-0.187235	0.851476	0.902264
9230112J17Rik	1.24927	4.176	2.64258	1.58027	0.114045	NA
9230114K14Rik	95.7047	-0.749513	0.259724	-2.8858	0.00390414	0.0102294
9230116L04Rik	40.92	0.69159	1.3239	0.522387	0.601401	0.704387
9230116N13Rik	62.4884	0.432891	0.275372	1.57202	0.115945	0.192385
9330020H09Rik	31.3479	-0.266173	0.374056	-0.711585	0.476722	0.593892
9330102E08Rik	17.1205	2.07126	0.615789	3.36359	0.000769358	0.00238964
9330104G04Rik	10.6967	0.197909	0.930226	0.212754	0.831519	0.886636
9330111N05Rik	0.551065	0	7.25987	0	1	NA
9330117O12Rik	0.498282	0.809237	6.35966	0.127245	0.898746	NA
9330133O14Rik	196.419	-0.425195	0.158107	-2.68929	0.00716033	0.0174845
9330136K24Rik	14.027	-0.65362	0.557595	-1.17221	0.241111	0.350223
9330151L19Rik	62.4605	-0.15272	0.240743	-0.634372	0.525838	0.638089
9330154J02Rik	143.705	-0.408164	0.181094	-2.25387	0.0242041	0.0508912
9330154K18Rik	20.4919	8.08124	1.23536	6.54158	6.08725e-11	6.22732e-10
9330159F19Rik	2.71679	-0.609669	1.59728	-0.381692	0.702689	0.788585
9330159M07Rik	33.9816	0.0115806	0.382923	0.0302426	0.975874	0.989101
9330162012Rik	7.5157	-0.878284	0.749049	-1.17253	0.240983	0.350122
9330175E14Rik	2.26798	0.391824	1.36306	0.287458	0.773761	0.842492
9330175M20Rik	3.91253	1.93843	1.23364	1.5713	0.116112	0.192643
9330179D12Rik	26.2939	1.15647	0.508768	2.27308	0.0230215	0.04872
9330182L06Rik	5.54169	1.36894	1.31743	1.03909	0.298762	0.415232
9330188P03Rik	2.23599	0.730992	2.49721	0.292723	0.769734	0.839458
9330198N18Rik	0.511494	0	6.35525	0	1	NA
9430008C03Rik	6325.48	2.50153	0.198958	12.5732	2.96628e-36	3.04674e-34
9430015G10Rik	316.647	0.116166	0.157348	0.738276	0.460347	0.577932
9430016H08Rik	1344.66	0.523784	0.080215	6.52976	6.58764e-11	6.68565e-10
9430018G01Rik	25.2395	-1.1287	0.526407	-2.14416	0.03202	0.0644729
9430020K01Rik	1824.7	0.199007	0.129457	1.53725	0.124233	0.20364
9430037G07Rik	34.0006	-0.407322	0.395672	-1.02944	0.303272	0.420031
9430038I01Rik	91.1979	-0.602652	0.206741	-2.91501	0.0035568	0.00941457
9430060I03Rik	189.681	-0.573664	0.208153	-2.75597	0.00585182	0.0146271
9430065F17Rik	7.69329	0.0990862	1.0278	0.0964065	0.923198	0.952896
9430069I07Rik	2.67445	-2.57429	1.67003	-1.54147	0.123203	0.202323
9430076C15Rik	61.9626	3.74636	0.639875	5.85484	4.77473e-09	3.77584e-08
9430078G10Rik	423.728	0.213065	0.159311	1.33742	0.181087	0.277444
9430078K24Rik	1.97561	-1.59173	1.56571	-1.01662	0.309335	0.426478
9430083A17Rik	3.77184	0.25549	1.15592	0.221028	0.825071	0.881555
9430091E24Rik	82.7894	0.103708	0.25696	0.403594	0.686511	0.775705
9430097D07Rik	0.350074	0.748745	6.90796	0.108389	0.913687	NA
9530026P05Rik	2.59669	-0.127626	1.77863	-0.0717553	0.942797	0.966538
9530027J09Rik	554.473	0.505916	0.152123	3.3257	0.000881956	0.00270598
9530034E10Rik	12.1798	3.28989	1.40293	2.34501	0.0190267	0.0412226
9530052C20Rik	60.2976	1.03654	0.352752	2.93843	0.00329878	0.00881254
9530052E02Rik	1.41323	4.27958	2.34765	1.82292	0.0683154	NA
9530053A07Rik	18.9902	0.528713	0.547085	0.966419	0.333834	0.452506
9530053H05Rik	3.53923	3.66904	2.22109	1.65191	0.0985533	0.168485
9530059O14Rik	0.494553	-2.60173	5.4249	-0.479589	0.631519	NA
9530062K07Rik	6.0298	1.99992	1.04682	1.91046	0.056074	0.104456
9530068E07Rik	3331.21	-0.835246	0.118449	-7.05155	1.76936e-12	2.22377e-11
9530077C05Rik	716.207	0.0998076	0.149494	0.667636	0.504366	0.619351
9530082P21Rik	750.074	-0.0143944	0.106567	-0.135074	0.892553	0.931566
9630013D21Rik	21.3945	0.0563548	0.574993	0.0980095	0.921925	0.952442
9630013K17Rik	5.5645	-0.0545738	0.763234	-0.0715033	0.942997	0.966656
9630028B13Rik	0.611705	-0.171048	4.23151	-0.0404224	0.967756	NA
9630028H03Rik	3.79828	2.80382	1.42218	1.97149	0.0486678	0.0924915
9630033F20Rik	297.33	0.152056	0.180122	0.84418	0.398569	0.518212
9830107B12Rik	0.499529	0.809235	7.25987	0.111467	0.911246	NA
9830132P13Rik	0.378798	0	7.25987	0	1	NA
9830147E19Rik	55.3655	-0.444236	0.216489	-2.052	0.0401692	0.0785453
9930012K11Rik	241.118	-1.81275	0.244878	-7.40267	1.33473e-13	1.93938e-12
9930014A18Rik	183.431	1.45152	0.202826	7.15649	8.27682e-13	1.08369e-11
9930021J03Rik	1417.71	-0.124432	0.138003	-0.901658	0.367239	0.487215
9930104L06Rik	216.157	1.13547	0.148485	7.64707	2.0561e-14	3.24617e-13
9930111J21Rik1	38.3953	0.0067984	0.505482	0.0134493	0.989269	0.998817
9930111J21Rik2	20.484	-0.204308	0.561008	-0.36418	0.715724	0.799114
a	1.73827	-1.15732	1.49882	-0.772155	0.440023	0.558648
A130010J15Rik	152.745	0.0238191	0.246947	0.0964546	0.92316	0.952896
A130051J06Rik	11.4672	1.54371	0.612472	2.52045	0.0117204	0.0269583
A230001M10Rik	0.729549	2.69875	3.79719	0.710723	0.477256	NA
A230006K03Rik	21.3825	6.28773	1.25836	4.99676	5.83014e-07	3.36443e-06
A230020J21Rik	368.804	0.0569955	0.161181	0.353611	0.72363	0.805476
A230028O05Rik	25.865	-0.696454	0.496911	-1.40157	0.161045	0.252163
A230046K03Rik	4354.97	0.0485785	0.115703	0.419854	0.674592	0.767073
A230050P20Rik	4.54058	0.603781	1.01622	0.594146	0.552415	0.66158
A230056J06Rik	0.928472	0.809441	3.07825	0.262955	0.792585	NA
A230056P14Rik	87.9168	-0.341942	0.274275	-1.24671	0.212504	0.316173
A230057D06Rik	15.0711	1.89028	0.742708	2.54511	0.0109243	0.0253326
A230065H16Rik	0.371874	2.71484	7.19967	0.377078	0.706115	NA
A230070E04Rik	1.07934	-1.11406	7.25987	-0.153454	0.87804	NA
A230072C01Rik	103.601	-0.274894	0.238109	-1.15449	0.248301	0.358683
A230072E10Rik	2.6628	5.3473	1.6407	3.25916	0.00111744	0.00334576
A230073K19Rik	1297.07	0.569408	0.171802	3.31432	0.000918647	0.00280507
A230083G16Rik	95.6342	-1.09403	0.254728	-4.29489	1.74782e-05	7.69763e-05
A230087F16Rik	296.26	0.18699	0.210923	0.886531	0.375331	0.495159
A230098N10Rik	2.40237	3.19458	1.61795	1.97446	0.0483297	0.0919532
A230103J11Rik	877.597	0.425421	0.136241	3.12255	0.00179293	0.00509593
A230107N01Rik	4.11375	0.601796	1.22894	0.489686	0.624356	0.723779
A230108P19Rik	1.68413	3.49879	2.12901	1.64339	0.100303	0.170921
A330008L17Rik	0.553194	0	3.58771	0	1	NA
A330009N23Rik	60.8614	-0.838761	0.308636	-2.71764	0.0065749	0.0162168
A330015K06Rik	27.9229	3.34624	0.618806	5.40758	6.38805e-08	4.31308e-07
A330023F24Rik	3.66541	0.1486	0.885035	0.167903	0.866659	0.913694
A330032B11Rik	1.11415	1.33454	1.78715	0.746738	0.455222	NA
A330033J07Rik	143.783	-2.77235	0.315318	-8.79225	1.46596e-18	3.75892e-17
A330035P11Rik	41.4615	1.48393	0.292045	5.08118	3.75105e-07	2.2391e-06
A330040F15Rik	23.4279	0.611431	0.497734	1.22843	0.219286	0.324561
A330041J22Rik	20.1079	-0.729585	0.422549	-1.72663	0.0842345	0.147419
A330048O09Rik	2.70878	0.518425	1.87449	0.276569	0.782111	0.848739
A330049N07Rik	0.721376	3.02536	3.52023	0.859422	0.390108	NA
A330069E16Rik	23.0216	0.309019	0.495754	0.623332	0.533067	0.644541
A330069K06Rik	3.65335	-0.135558	1.03277	-0.131257	0.895572	0.933819
A330074K22Rik	224.046	0.214979	0.235351	0.913442	0.36101	0.481455
A330076H08Rik	1.43073	0	2.56705	0	1	NA
A330084C13Rik	80.5528	0.310481	0.332119	0.934848	0.349866	0.469677
A330102I10Rik	4.63316	1.33838	1.66186	0.805348	0.420619	0.539145
A3galt2	2.34116	0.511336	1.71225	0.298635	0.765219	0.836759
A430005L14Rik	625.804	0.399785	0.138485	2.88684	0.0038913	0.0102002
A430010J10Rik	0.320801	0.724836	7.2369	0.100158	0.920219	NA
A430033K04Rik	221.714	0.408571	0.175843	2.3235	0.0201521	0.0433926
A430035B10Rik	11.0979	0.843169	0.709228	1.18886	0.234496	0.342312
A430046D13Rik	115.843	0.196196	0.224453	0.874109	0.382059	0.501738
A430057M04Rik	61.8355	0.397732	0.241949	1.64387	0.100203	0.170783
A430060F13Rik	1.06346	1.60282	2.58361	0.620381	0.535007	NA
A430078I02Rik	5.96951	1.66546	1.40104	1.18873	0.234546	0.342356
A430088P11Rik	0.37367	1.71413	4.27854	0.400634	0.688689	NA
A430089I19Rik	0.342886	0.771667	5.81246	0.132761	0.894382	NA
A430090L17Rik	0.79943	1.69848	2.6361	0.644316	0.519371	NA
A430093F15Rik	6.81337	1.14326	1.3351	0.856313	0.391825	0.511481
A430105I19Rik	1046.48	0.85022	0.178295	4.76863	1.85487e-06	9.81938e-06
A430105J06Rik	12.8406	0.74209	0.670988	1.10597	0.268741	0.382065
A430108G06Rik	6.44262	-2.59825	1.03881	-2.50117	0.0123784	0.0282754
A430110L20Rik	2.63241	-2.59497	1.9232	-1.3493	0.177241	0.272932
A4galt	18.3027	1.02226	0.946029	1.08058	0.279886	0.394085
A4gnt	1.33559	0.777977	2.43305	0.319754	0.749155	NA
A530013C23Rik	21.2505	1.61672	0.589112	2.74433	0.00606343	0.0150822
A530016L24Rik	0.765221	-3.05113	4.12417	-0.739816	0.459412	NA
A530032D15Rik	1.02867	0.177738	2.27709	0.0780548	0.937784	NA
A530046M15Rik	56.7238	2.79448	0.65582	4.26105	2.03469e-05	8.82194e-05
A530054K11Rik	774.385	-0.00571199	0.173578	-0.0329073	0.973749	0.987619
A530064D06Rik	1.40261	2.20793	2.57253	0.858271	0.390743	NA
A530065N20Rik	0.292648	1.68632	7.2369	0.233017	0.815748	NA
A530072M11Rik	33.2397	1.09792	0.331454	3.31243	0.000924889	0.00282172
A530095I07Rik	2.51111	0.399413	1.69436	0.23573	0.813642	0.872991
A630001G21Rik	3.6818	-0.15069	1.42485	-0.105759	0.915774	0.94804
A630001O12Rik	2.7446	4.7884	1.81253	2.64183	0.00824595	0.0197655
A630020A06	28.3829	1.99413	0.480447	4.15057	3.31646e-05	0.000138066
A630023A22Rik	1.99497	0.805166	1.74242	0.462095	0.644013	0.741133
A630033H20Rik	32.1201	-1.1141	1.68988	-0.659279	0.509716	0.623992
A630034I12Rik	89.3153	0.197974	0.221074	0.895511	0.370514	0.49036
A630066F11Rik	97.7545	0.168665	0.265629	0.634965	0.525451	0.637706
A630072M18Rik	72.0622	-0.516111	0.343438	-1.50278	0.132897	0.215294
A630089N07Rik	278.789	-0.548034	0.21266	-2.57705	0.00996475	0.0233714
A630095E13Rik	13.6561	2.15089	0.631233	3.40744	0.000655746	0.00207168
A630095N17Rik	1.43949	2.28022	2.56865	0.887713	0.374695	NA
A730011C13Rik	325.137	0.164811	0.123897	1.33023	0.183443	0.280417
A730013G03Rik	0.890944	-3.81388	2.95591	-1.29026	0.196962	NA
A730017L22Rik	100.748	-0.747859	0.299722	-2.49518	0.0125895	0.0287026
A730020E08Rik	12.2332	2.76464	1.05752	2.61426	0.00894217	0.0212152
A730020M07Rik	2.49501	1.72226	2.26434	0.760601	0.446896	0.565478
A730036I17Rik	0.795554	2.30279	2.49279	0.923777	0.355603	NA
A730046J19Rik	2.45923	0.761319	1.29261	0.58898	0.555874	0.664699
A730049H05Rik	32.5937	1.33346	0.480499	2.77517	0.00551736	0.0138804
A730056A06Rik	71.3779	0.0833056	0.264616	0.314817	0.752901	0.827422
A730063M14Rik	17.6599	0.123137	0.624118	0.197299	0.843594	0.89625
A730067D02Rik	1.21216	-3.73677	1.91131	-1.95508	0.0505738	NA
A730089K16Rik	11.8223	-0.722878	0.505046	-1.43131	0.152342	0.241177
A730090H04Rik	0.321088	0.809221	7.25987	0.111465	0.911248	NA
A730090N16Rik	33.961	2.19998	0.487533	4.51248	6.40752e-06	3.07837e-05
A830005F24Rik	8.8694	-2.5108	0.808088	-3.10709	0.00188939	0.00534291
A830009L08Rik	0.545921	-0.0779386	4.78726	-0.0162804	0.987011	NA
A830010M20Rik	144.278	0.949104	0.217072	4.3723	1.22947e-05	5.6011e-05
A830012C17Rik	1.38858	0	2.757	0	1	NA
A830019P07Rik	4.2586	-2.60028	1.32262	-1.96601	0.0492978	0.0935099
A830021M18Rik	0.758782	1.68859	3.81321	0.442825	0.657892	NA
A830029E22Rik	3.31962	-0.142175	0.884302	-0.160777	0.872269	0.91797
A830035O19Rik	224.823	-1.11133	0.211118	-5.26402	1.40939e-07	9.00234e-07
A830052D11Rik	6.32803	-0.730277	0.913466	-0.799458	0.424025	0.542344
A830080D01Rik	645.71	0.517934	0.119881	4.32038	1.55759e-05	6.94023e-05
A830082K12Rik	332.541	-0.95027	0.159946	-5.94121	2.82929e-09	2.30364e-08
A830082N09Rik	50.9064	0.643216	0.34686	1.8544	0.0636821	0.116492
A930001A20Rik	2.12891	-0.943063	1.17504	-0.802583	0.422216	0.540649
A930001C03Rik	136.15	0.221305	0.18462	1.1987	0.230643	0.337901
A930003O13Rik	12.7301	-0.304946	0.455776	-0.669071	0.50345	0.618651
A930004D18Rik	356.498	-1.66226	0.205869	-8.07438	6.78192e-16	1.29356e-14
A930005H10Rik	305.747	1.90861	0.219602	8.69122	3.58565e-18	8.74253e-17
A930006I01Rik	0.564495	0	7.25987	0	1	NA
A930006K02Rik	0.991479	3.20388	3.07018	1.04355	0.296693	NA
A930007A09Rik	99.3254	-0.275543	0.265113	-1.03934	0.298645	0.415101
A930007I19Rik	12.8001	0.0971484	0.677818	0.143325	0.886033	0.927227
A930012L18Rik	146.836	0.726971	0.24778	2.93394	0.00334684	0.00892625
A930012O16Rik	12.3403	0.157673	0.648283	0.243216	0.807838	0.868536
A930013F10Rik	23.1125	0.105592	0.51086	0.206694	0.836249	0.890245
A930015D03Rik	246.442	1.31747	0.27829	4.73415	2.1997e-06	1.14783e-05
A930017K11Rik	3.43818	0.398227	1.3683	0.291038	0.771022	0.840349
A930018M24Rik	4.47403	0.0837886	0.772719	0.108433	0.913652	0.946587
A930019D19Rik	0.317944	-1.11394	7.25987	-0.153438	0.878053	NA
A930024E05Rik	17.7667	-0.197754	0.544999	-0.362852	0.716716	0.799772
A930028N01Rik	13.8564	0.777696	0.599877	1.29643	0.194828	0.294558
A930033H14Rik	70.6925	-1.0785	0.412327	-2.61564	0.00890605	0.0211408
A930038B10Rik	0.410953	-3.0267	7.1996	-0.420399	0.674194	NA
A930041C12Rik	0.277988	1.73377	7.22011	0.240131	0.810229	NA
AA388235	64.6928	-0.335367	0.428986	-0.781765	0.434353	0.552863
AA414768	0.633194	-0.832572	4.35743	-0.19107	0.848471	NA
AA415398	9.22915	2.08777	0.700584	2.98004	0.00288212	0.00780798
AA465934	171.477	-0.721225	0.238329	-3.02617	0.00247671	0.00680144
AA467197	4.75258	2.16543	1.25029	1.73194	0.0832842	0.145999
AA536875	1.06534	2.27665	2.99183	0.760956	0.446684	NA
AA543186	14.9387	0.695226	0.583535	1.1914	0.233495	0.341131
AA684185	0.665803	3.28401	4.21691	0.778773	0.436114	NA
AA986860	44.688	1.37841	0.388758	3.54568	0.000391605	0.0013021
AA987161	612.209	0.0737575	0.188973	0.390307	0.69631	0.783414
Aaas	3742.9	-0.247058	0.0793641	-3.11297	0.00185214	0.00524919
Aacs	3320.96	-0.89449	0.127884	-6.99456	2.66087e-12	3.27064e-11
Aadac	0.388847	0.809226	7.25987	0.111466	0.911247	NA
Aadat	18.0906	0.888224	0.576968	1.53947	0.12369	0.202918
Aaed1	890.986	-0.650826	0.227885	-2.85594	0.00429102	0.0111208
Aagab	1922.58	-0.30437	0.0817725	-3.72216	0.000197527	0.000697254
Aak1	1291.75	0.2833	0.165996	1.70667	0.0878842	0.152717
Aamdc	140.153	-1.1546	0.299941	-3.84943	0.000118391	0.000439163
Aamp	7704.5	-0.416711	0.0897539	-4.64282	3.43693e-06	1.73664e-05
Aanat	0.549452	1.31388	3.74903	0.350459	0.725994	NA
Aar2	621.681	-0.225676	0.0971706	-2.32247	0.0202076	0.0434993
Aars	59352.9	1.38261	0.0834582	16.5665	1.21642e-61	5.87562e-59
Aars2	1024.7	-0.885177	0.0922404	-9.59641	8.2777e-22	2.82866e-20
Aarsd1	1293.41	-0.548817	0.105535	-5.20032	1.98942e-07	1.24274e-06
Aasdh	423.365	0.435036	0.14012	3.10473	0.00190451	0.00537972
Aasdhppt	2379.01	0.21535	0.162678	1.32378	0.185577	0.282965
Aass	0.369542	3.0462	7.1784	0.424356	0.671306	NA
Aatf	5733.79	0.89175	0.134925	6.6092	3.86392e-11	4.08592e-10
Aatk	6.05659	1.52384	1.01384	1.50304	0.132828	0.215229
AB124611	0.726632	0.890097	2.70231	0.329384	0.741865	NA
Abat	9.29062	0.182605	0.622905	0.293151	0.769406	0.839361
Abca1	87.8662	-0.531276	0.321755	-1.65118	0.0987014	0.168674
Abca12	8.2046	4.08452	1.36677	2.98845	0.00280397	0.00761127
Abca13	2.50409	-0.000197987	2.14079	-9.2483e-05	0.999926	1
Abca17	1.11151	0.41975	1.30787	0.320942	0.748254	NA
Abca2	1126.92	-0.69803	0.186608	-3.74063	0.000183562	0.00065234
Abca3	992.855	0.109197	0.193147	0.565354	0.571833	0.67843
Abca4	36.4444	3.91176	0.688777	5.67928	1.35263e-08	1.01232e-07
Abca5	1522.37	1.15559	0.172869	6.68479	2.3126e-11	2.51251e-10
Abca6	4.20667	-0.457187	1.51979	-0.300821	0.763551	0.835582
Abca7	975.166	-0.185876	0.123167	-1.50914	0.131263	0.213035
Abca8a	2.69965	4.87687	1.87013	2.60776	0.00911361	0.0215876
Abca8b	366.692	1.54985	0.201336	7.69782	1.38403e-14	2.22041e-13
Abca9	51.6247	-0.577832	0.386122	-1.4965	0.134524	0.217432
Abcb10	2531.27	-0.00338692	0.265682	-0.012748	0.989829	0.999109
Abcb11	33.0947	4.85943	1.04614	4.6451	3.39915e-06	1.71901e-05
Abcb1a	540.76	0.835694	0.163777	5.10262	3.34987e-07	2.01511e-06
Abcb1b	4152.34	0.677102	0.126265	5.36257	8.20467e-08	5.43491e-07
Abcb4	68.3368	0.340489	0.30257	1.12532	0.260452	0.372659
Abcb6	963.216	0.729768	0.147168	4.95872	7.09575e-07	4.04515e-06
Abcb7	923.1	0.272775	0.135002	2.02052	0.0433291	0.0839161
Abcb8	965.097	0.0236059	0.124036	0.190316	0.849062	0.90025
Abcb9	10.6091	-0.829118	0.974616	-0.850712	0.394929	0.514484
Abcc1	11453	0.389994	0.138032	2.8254	0.00472221	0.0121032
Abcc10	395.179	1.25611	0.152531	8.2351	1.79407e-16	3.66441e-15
Abcc12	34.454	2.59942	0.609111	4.26757	1.97614e-05	8.58256e-05
Abcc2	0.427948	0	7.25987	0	1	NA
Abcc3	8.49695	-1.10031	0.846186	-1.30032	0.193491	0.292858
Abcc4	1450.75	0.566211	0.152924	3.70257	0.000213423	0.000746584
Abcc5	2276.97	-0.174884	0.234501	-0.745772	0.455805	0.573551
Abcc6	2.27512	3.87024	2.3652	1.63632	0.101772	0.172962
Abcc8	14.5837	7.70636	1.62618	4.73895	2.14831e-06	1.12298e-05
Abcc9	0.566125	1.02622	5.18243	0.19802	0.843029	NA
Abcd1	369.917	-1.32563	0.183192	-7.23628	4.61149e-13	6.22482e-12
Abcd2	81.164	-1.5258	0.328817	-4.64027	3.47958e-06	1.75521e-05
Abcd3	2002.83	0.226102	0.148432	1.52326	0.127693	0.208261
Abcd4	604.429	-0.573475	0.113241	-5.06422	4.10085e-07	2.43005e-06
Abce1	21136.2	0.27671	0.0855179	3.23569	0.00121347	0.00360013
Abcf1	9262.21	-0.0787428	0.112452	-0.700234	0.483781	0.600482
Abcf2	11657.1	0.0674506	0.105363	0.640174	0.52206	0.63484
Abcf3	3100.58	0.282596	0.0756048	3.7378	0.000185636	0.000658926
Abcg1	4.30201	-1.09684	1.13183	-0.969087	0.332502	0.451489
Abcg2	3301.28	0.0636614	0.11634	0.547201	0.584241	0.689439
Abcg3	0.86807	-1.11729	4.95951	-0.225282	0.82176	NA
Abcg4	4.55944	2.04394	1.39541	1.46476	0.142987	0.2288
Abhd10	1062.72	0.27074	0.130922	2.06795	0.0386449	0.0760223
Abhd11	795.201	-0.138348	0.143875	-0.961584	0.336259	0.455057
Abhd11os	2.65687	0.83582	1.12603	0.742273	0.457922	0.575728
Abhd12	2201.11	-0.36972	0.116391	-3.17655	0.00149041	0.00431431
Abhd12b	0.813647	1.68729	5.00671	0.337007	0.736112	NA
Abhd13	759.529	-0.426632	0.0962219	-4.43383	9.25727e-06	4.31748e-05
Abhd14a	509.182	-0.769717	0.127652	-6.02981	1.64156e-09	1.3735e-08
Abhd14b	208.669	-1.50589	0.185674	-8.11037	5.04648e-16	9.75034e-15
Abhd15	7.66583	0.315197	0.791168	0.398395	0.690339	0.7788
Abhd16a	2402.61	0.0391579	0.116612	0.335797	0.737024	0.815206
Abhd16b	1.42053	0.443777	2.04348	0.217167	0.828078	NA
Abhd17a	2259.83	-1.18457	0.128882	-9.19112	3.88782e-20	1.15038e-18
Abhd17b	1909.64	1.01777	0.0825794	12.3248	6.66122e-35	6.36628e-33
Abhd17c	1124.13	0.141046	0.124023	1.13726	0.255431	0.366789
Abhd2	1302.53	0.165996	0.205486	0.807823	0.419192	0.537741
Abhd3	4.34523	-1.13888	1.36374	-0.835117	0.403652	0.523138
Abhd4	988.725	-0.511565	0.141342	-3.61933	0.000295364	0.00100624
Abhd5	1356.43	0.372033	0.126249	2.94683	0.00321054	0.00860898
Abhd6	481.119	-0.197834	0.182828	-1.08207	0.27922	0.393271
Abhd8	1661.95	-1.60437	0.159191	-10.0783	6.89339e-24	2.83215e-22
Abi1	5949.67	0.693217	0.0848287	8.17196	3.03419e-16	6.01854e-15
Abi2	680.852	0.227676	0.14384	1.58285	0.113456	0.189027
Abi3	0.877876	0	4.15279	0	1	NA
Abi3bp	150.362	3.02623	1.38486	2.18522	0.0288726	0.0591417
Abl1	4967.56	-0.366793	0.119851	-3.06042	0.00221028	0.0061434
Abl2	2671.31	0.288059	0.224615	1.28245	0.199683	0.300475
Ablim1	1750.01	1.26293	0.259327	4.87001	1.11592e-06	6.13087e-06
Ablim2	0.952659	1.69732	3.24159	0.523608	0.600551	NA
Ablim3	2.94668	-0.110436	1.68671	-0.0654742	0.947796	0.969884
Abr	2052.27	-0.697605	0.12	-5.81335	6.12351e-09	4.78528e-08
Abracl	1137.69	-0.880825	0.131438	-6.70145	2.06359e-11	2.26261e-10
Abt1	948.286	-0.154345	0.14016	-1.1012	0.27081	0.384114
Abtb1	237.779	-1.25449	0.230584	-5.44051	5.31278e-08	3.63236e-07
Abtb2	1858.4	1.25558	0.118395	10.605	2.82585e-26	1.39129e-24
Acaa1a	1501.13	-0.321601	0.113661	-2.82946	0.00466263	0.0119608
Acaa1b	294.744	-0.363125	0.145095	-2.50266	0.0123264	0.0281781
Acaa2	1558.44	-0.622336	0.164341	-3.78687	0.00015256	0.000551263
Acaca	1725.57	-0.534557	0.15818	-3.37942	0.000726383	0.00227285
Acacb	92.3524	-0.232178	0.395785	-0.586626	0.557455	0.666277
Acad10	163.023	0.258364	0.228427	1.13106	0.258031	0.369869
Acad11	407.751	0.734525	0.19021	3.86166	0.00011262	0.000419848
Acad12	46.525	-0.110156	0.32727	-0.336589	0.736427	0.814781
Acad8	1568.24	0.241073	0.0677641	3.55753	0.000374362	0.00124964
Acad9	2780.47	-0.223879	0.0903104	-2.47899	0.0131754	0.0298783
Acadl	2440.69	-0.664977	0.0755545	-8.80128	1.35262e-18	3.48832e-17
Acadm	1316.87	-0.748445	0.174773	-4.28238	1.84902e-05	8.07766e-05
Acads	1222.09	-1.19144	0.169359	-7.03499	1.99282e-12	2.48193e-11
Acadsb	1120.52	-0.0848584	0.13915	-0.609835	0.541971	0.652527
Acadvl	3356	-0.268712	0.0558432	-4.81189	1.49507e-06	8.02879e-06
Acan	2.06951	0	2.45611	0	1	1
Acap1	12.8877	0.835546	0.82238	1.01601	0.309625	0.426746
Acap2	4566.82	0.271843	0.115697	2.34962	0.0187928	0.0407949
Acap3	1878.77	0.297867	0.106085	2.80783	0.00498765	0.0126943
Acat1	4357.48	-1.21935	0.202127	-6.03259	1.6135e-09	1.35065e-08
Acat2	3331.08	-2.24745	0.140095	-16.0424	6.46317e-58	2.62522e-55
Acat3	955.761	-2.25141	0.163425	-13.7764	3.53497e-43	6.72096e-41
Acbd3	2668.08	0.826947	0.0873001	9.47246	2.73328e-21	8.9141e-20
Acbd4	404.423	0.332112	0.145089	2.28903	0.0220779	0.0469565
Acbd5	1609.29	0.177092	0.100016	1.77063	0.0766218	0.136298
Acbd6	2444.07	0.115931	0.0772372	1.50097	0.133363	0.215894
Acbd7	0.872234	0.298595	2.8812	0.103635	0.917459	NA
Accs	336.008	0.3892	0.164186	2.37048	0.017765	0.0388089
Accsl	5.38356	0.612065	1.39512	0.438719	0.660865	0.755226
Acd	1885.21	-0.0484552	0.119147	-0.406684	0.68424	0.773922
Ace	67.6436	-1.39503	0.421284	-3.31137	0.000928409	0.00283149
Ace2	1.09373	-1.1141	3.50743	-0.317641	0.750758	NA
Acer2	1.43676	3.51864	2.14635	1.63936	0.101138	NA
Acer3	2078.06	0.785317	0.111495	7.04352	1.87442e-12	2.34099e-11
Ache	2.4385	1.67099	1.39491	1.19792	0.230949	0.338293
Acin1	9650.73	-0.0657044	0.120211	-0.546574	0.584671	0.68981
Ackr2	0.524448	3.7028	6.09866	0.60715	0.543751	NA
Ackr3	323.052	-1.53037	0.23539	-6.50144	7.95528e-11	7.98297e-10
Ackr4	3.3197	2.54324	1.60998	1.57967	0.114183	0.189918
Acly	17938.1	-1.47541	0.100745	-14.645	1.45e-48	3.70205e-46
Acn9	218.554	0.153715	0.270989	0.567238	0.570553	0.677266
Aco1	3096.18	-0.334842	0.100978	-3.31601	0.000913142	0.00278969
Aco2	13244.1	-0.521876	0.0581114	-8.98061	2.69271e-19	7.42655e-18
Acot1	514.092	-1.03641	0.131002	-7.91137	2.54569e-15	4.50016e-14
Acot10	2180.28	0.0760279	0.152053	0.500008	0.61707	0.717893
Acot11	10.0066	-0.283045	0.806878	-0.350791	0.725745	0.807277
Acot12	0.352218	0.809267	7.25987	0.111471	0.911243	NA
Acot13	629.396	-0.282429	0.23674	-1.19299	0.232873	0.34047
Acot2	855.734	1.36081	0.241783	5.62821	1.8209e-08	1.33483e-07
Acot3	13.337	-1.10285	0.410275	-2.68807	0.00718656	0.0175366
Acot4	6.06307	-0.488103	0.77689	-0.628279	0.529821	0.64179
Acot5	8.79307	-0.554755	0.577835	-0.960058	0.337026	0.455657
Acot6	15.1055	-0.0302942	0.452809	-0.0669029	0.946659	0.969053
Acot7	6097.4	-0.280041	0.0853743	-3.28015	0.0010375	0.00312686
Acot8	622.947	0.553195	0.0971016	5.69708	1.2188e-08	9.16765e-08
Acot9	4222.76	0.0937778	0.14671	0.639207	0.522688	0.635346
Acox1	3005.57	0.242294	0.189668	1.27746	0.201439	0.30276
Acox2	5.85183	4.87199	1.75021	2.78366	0.00537492	0.0135488
Acox3	181.243	-0.54491	0.22432	-2.42917	0.0151336	0.0336948
Acoxl	0.303546	0	7.25987	0	1	NA
Acp1	1627.94	-0.500509	0.14159	-3.53491	0.000407912	0.00134904
Acp2	1265.87	-0.112392	0.0896314	-1.25394	0.209864	0.313263
Acp5	0.612168	0	7.25987	0	1	NA
Acp6	1350.36	0.613651	0.164084	3.73986	0.000184124	0.000654207
Acpp	13.6367	-1.02382	0.779883	-1.31279	0.189255	0.287445
Acpt	156.636	0.785396	0.204269	3.8449	0.000120602	0.000446251
Acrbp	33.1306	0.0459633	0.443709	0.103589	0.917496	0.949128
Acrv1	0.279405	0	7.25987	0	1	NA
Acsbg1	370.347	-0.408703	0.347879	-1.17484	0.240058	0.34897
Acsf2	91.7694	-1.69011	0.232012	-7.28458	3.22667e-13	4.44276e-12
Acsf3	778.974	0.432584	0.0889831	4.86141	1.16552e-06	6.3857e-06
Acsl1	971.35	0.145729	0.146576	0.994223	0.320114	0.438196
Acsl3	2996.6	-0.415355	0.110035	-3.77477	0.000160154	0.000576102
Acsl4	4422.45	-0.122196	0.0974842	-1.2535	0.210025	0.313398
Acsl5	5933.72	-0.431016	0.0975053	-4.42044	9.84995e-06	4.5665e-05
Acsl6	200.835	-1.17724	0.309263	-3.80659	0.000140897	0.000513063
Acsm3	3.38075	-0.360307	0.844042	-0.426882	0.669465	0.762704
Acss2	217.821	-1.149	0.308	-3.73052	0.000191087	0.000675857
Acss2os	6.09822	-1.42988	0.676172	-2.11467	0.0344583	0.0686936
Acss3	12.862	-0.128657	0.807778	-0.159273	0.873454	0.918689
Acta1	94.2261	-0.548935	0.440621	-1.24582	0.21283	0.316631
Acta2	69658.7	-0.767588	0.255762	-3.00118	0.00268935	0.0073313
Actb	52420.9	-1.37142	0.149253	-9.18854	3.98218e-20	1.17636e-18
Actbl2	0.571793	-1.98416	3.251	-0.610323	0.541648	NA
Actc1	0.661567	-0.545915	1.95442	-0.279324	0.779996	NA
Actg1	28054.7	-0.870257	0.134891	-6.45155	1.10714e-10	1.09445e-09
Actg2	3020.98	-0.320007	0.38036	-0.841326	0.400165	0.519825
Actl10	1.36199	-1.97042	1.82701	-1.07849	0.280813	NA
Actl6a	4652.29	-0.429139	0.0733896	-5.84741	4.99287e-09	3.94137e-08
Actl7a	0.376259	-1.97861	6.73758	-0.293668	0.769011	NA
Actl7b	0.378693	1.68624	7.2369	0.233006	0.815757	NA
Actl9	0.75585	-2.97902	4.45632	-0.668492	0.50382	NA
Actn1	33908.9	0.171693	0.229766	0.74725	0.454913	0.572912
Actn2	1.06173	2.07629	2.91086	0.713291	0.475665	NA
Actn3	61.0184	0.0647928	0.336446	0.19258	0.847288	0.898946
Actn4	32299.3	-0.215909	0.155263	-1.3906	0.164346	0.256412
Actr10	4551.7	-0.0905588	0.110898	-0.816593	0.414161	0.532893
Actr1a	4099.63	-0.63062	0.102791	-6.13497	8.51767e-10	7.39329e-09
Actr1b	5361.93	-0.449463	0.0707025	-6.35711	2.05586e-10	1.9523e-09
Actr2	9829.57	-0.459591	0.0638195	-7.20142	5.95882e-13	7.92381e-12
Actr3	8963.64	0.120971	0.0764957	1.58141	0.113784	0.189449
Actr3b	9.06618	0.895915	0.69728	1.28487	0.198837	0.299439
Actr5	437.91	-0.588349	0.112038	-5.25132	1.51016e-07	9.59802e-07
Actr6	995.405	-0.203758	0.211233	-0.964611	0.33474	0.453458
Actr8	1931.85	0.0168158	0.0872058	0.192829	0.847093	0.898946
Actrt3	2.09799	0.734682	2.04342	0.359536	0.719194	0.801787
Acvr1	2320.72	0.474296	0.155626	3.04767	0.0023062	0.00638025
Acvr1b	393.46	-0.962646	0.19564	-4.92049	8.63265e-07	4.85293e-06
Acvr1c	0.502092	1.31875	7.21228	0.182848	0.854917	NA
Acvr2a	381.55	0.588456	0.177204	3.32078	0.000897647	0.00274705
Acvr2b	58.7886	-1.15039	0.336511	-3.41859	0.000629473	0.00199999
Acvrl1	2.12833	-2.13895	1.55173	-1.37843	0.168071	0.261243
Acy1	545.609	-0.752986	0.11511	-6.54144	6.09291e-11	6.22955e-10
Acy3	31.3446	0.00402006	0.494919	0.00812267	0.993519	1
Acyp1	170.839	-0.0543423	0.255864	-0.212387	0.831805	0.886782
Acyp2	124.148	-0.230903	0.299604	-0.770693	0.440889	0.55943
Ada	515.447	-1.45091	0.183094	-7.92439	2.29276e-15	4.08536e-14
Adad1	0.784514	2.6858	7.2004	0.373007	0.709143	NA
Adad2	0.483148	-2.95835	7.20133	-0.410807	0.681214	NA
Adal	240.398	0.339824	0.170887	1.98859	0.046746	0.0894289
Adam10	3220.29	-0.913951	0.102726	-8.897	5.73765e-19	1.52743e-17
Adam11	20.4494	-0.13843	0.483112	-0.286538	0.774466	0.843003
Adam12	1753.85	-0.0746025	0.231556	-0.322179	0.747317	0.823025
Adam15	4179.25	-0.628288	0.100742	-6.23659	4.47216e-10	4.04281e-09
Adam17	3045.41	-0.385931	0.114442	-3.37228	0.00074549	0.00232561
Adam18	0.349796	1.68633	7.2369	0.233018	0.815747	NA
Adam19	822.045	-0.910502	0.21215	-4.29179	1.77237e-05	7.78658e-05
Adam1a	21.2336	0.0984843	0.42205	0.233347	0.815492	0.874398
Adam1b	6.4941	-0.218739	0.682158	-0.320657	0.74847	0.824092
Adam21	4.72472	1.02449	1.09003	0.939873	0.347283	0.46691
Adam22	76.4133	-0.0149795	0.40641	-0.0368582	0.970598	0.98515
Adam23	314.206	-1.18746	0.249946	-4.75088	2.02535e-06	1.06243e-05
Adam28	0.420837	3.02333	5.54594	0.545144	0.585655	NA
Adam30	0.31827	0	7.25987	0	1	NA
Adam32	7.91237	0.640136	0.717789	0.891816	0.372492	0.492431
Adam33	1.59798	2.30095	2.13064	1.07994	0.280171	0.394316
Adam4	9.05426	-0.590874	0.668482	-0.883903	0.376748	0.496514
Adam5	82.7598	-0.772189	0.390079	-1.97957	0.0477519	0.0910257
Adam8	753.399	-0.899212	0.209836	-4.2853	1.82491e-05	7.986e-05
Adam9	9741.6	-0.0457179	0.146169	-0.312775	0.754452	0.828636
Adamts1	4950.47	1.20864	0.192058	6.2931	3.11178e-10	2.88603e-09
Adamts10	619.868	-0.366728	0.201579	-1.81928	0.0688693	0.124629
Adamts12	244.918	-1.77652	0.215951	-8.2265	1.92771e-16	3.91056e-15
Adamts13	0.394205	2.2802	7.21228	0.316155	0.751885	NA
Adamts14	1875.92	0.100106	0.128923	0.776478	0.437467	0.555882
Adamts16	48.0207	-0.725753	0.463586	-1.56552	0.117461	0.194404
Adamts17	3.21853	4.27683	1.58464	2.69893	0.0069563	0.0170422
Adamts18	4.20809	0.734425	2.06561	0.355548	0.722179	0.804211
Adamts2	161.54	-0.879639	0.208019	-4.22865	2.35095e-05	0.000100637
Adamts20	6.99315	0.255644	1.12457	0.227326	0.82017	0.87796
Adamts3	44.2985	1.36107	0.415416	3.2764	0.00105141	0.00316592
Adamts4	373.425	-1.25694	0.222409	-5.65149	1.59061e-08	1.17566e-07
Adamts5	885.996	1.00618	0.276273	3.64198	0.000270549	0.000928608
Adamts6	1408.81	1.09959	0.246165	4.46689	7.93668e-06	3.75051e-05
Adamts7	738.468	-2.21879	0.201401	-11.0168	3.17236e-28	1.83279e-26
Adamts8	0.883066	-1.94258	3.94505	-0.492409	0.62243	NA
Adamts9	226.977	-0.994002	0.23766	-4.18245	2.88384e-05	0.000121671
Adamtsl1	93.914	1.26009	0.492754	2.55725	0.0105505	0.0245614
Adamtsl2	1.35175	4.02909	2.64644	1.52246	0.127895	NA
Adamtsl3	1202.69	0.551722	0.336504	1.63957	0.101094	0.172007
Adamtsl4	1136.59	-0.214379	0.196464	-1.09119	0.27519	0.388734
Adamtsl5	376.573	0.0404759	0.170659	0.237174	0.812522	0.872103
Adap1	5.00301	0.237279	1.03996	0.228162	0.819521	0.87745
Adap2	2.11727	3.01701	2.61851	1.15218	0.249246	0.359758
Adar	2519.88	0.805791	0.116571	6.91244	4.76397e-12	5.69891e-11
Adarb1	1704.67	-0.61292	0.154536	-3.9662	7.30267e-05	0.000283848
Adarb2	1.02677	0.0817031	2.09884	0.0389278	0.968948	NA
Adat1	353.812	0.253877	0.107713	2.35698	0.0184242	0.0400727
Adat2	1174.42	0.728357	0.155145	4.6947	2.67004e-06	1.37479e-05
Adat3	256.28	-0.0682241	0.151919	-0.449081	0.653374	0.749156
Adck1	425.597	-0.215249	0.153584	-1.40151	0.161062	0.252167
Adck2	371.343	-0.112443	0.15548	-0.723199	0.469557	0.586684
Adck3	24.5086	0.390521	0.462007	0.845271	0.39796	0.517713
Adck4	640.505	0.187764	0.120053	1.56402	0.117814	0.194852
Adck5	1107.76	-0.0602915	0.100641	-0.599072	0.549125	0.658611
Adcy1	34.2897	-0.401801	0.415877	-0.966154	0.333967	0.452651
Adcy10	1.25949	-1.14518	2.15847	-0.530553	0.595729	NA
Adcy3	806.134	-0.657883	0.133345	-4.93369	8.0691e-07	4.55212e-06
Adcy4	1.73845	1.61606	1.78325	0.906242	0.364808	0.485058
Adcy5	1.3618	3.69241	1.80494	2.04572	0.0407839	NA
Adcy6	4453.54	0.019589	0.140753	0.139173	0.889314	0.929626
Adcy7	1791.18	-0.712039	0.108156	-6.58342	4.59753e-11	4.79108e-10
Adcy8	53.7859	-1.56908	0.529829	-2.96149	0.0030615	0.00824146
Adcy9	290.366	0.93291	0.241744	3.85908	0.000113816	0.000423512
Adcyap1	0.699559	-1.97967	5.47554	-0.361548	0.71769	NA
Adcyap1r1	23.1648	-2.89577	0.506752	-5.71438	1.10108e-08	8.33481e-08
Add1	5832.92	-0.492611	0.111224	-4.42899	9.4675e-06	4.40099e-05
Add2	47.9442	-1.175	0.420434	-2.79472	0.0051945	0.0131496
Add3	434.398	-0.385068	0.131087	-2.9375	0.00330875	0.00883389
Adgb	1.79352	-0.169501	2.54738	-0.0665392	0.946949	0.969294
Adh1	11.4571	4.69877	1.0296	4.56368	5.02638e-06	2.45508e-05
Adh5	7306.97	-0.360364	0.141926	-2.5391	0.0111138	0.0257187
Adh7	4738.85	0.899324	0.170376	5.27846	1.30276e-07	8.37819e-07
Adhfe1	14.1909	-0.068882	0.651423	-0.105741	0.915788	0.94804
Adi1	1247.37	0.477439	0.151955	3.14198	0.00167811	0.00480012
Adig	0.302039	1.68632	7.2369	0.233017	0.815748	NA
Adipoq	0.269835	1.68635	7.2369	0.233021	0.815745	NA
Adipor1	5286.8	-0.212497	0.0797072	-2.66597	0.0076766	0.0185601
Adipor2	2346.68	-0.0575417	0.101366	-0.567665	0.570263	0.677046
Adk	3908.73	-0.950636	0.118893	-7.99571	1.28833e-15	2.35431e-14
Adm	132.448	0.574964	0.311411	1.84632	0.0648461	0.118318
Adm2	205.48	4.67345	0.416861	11.2111	3.59875e-29	2.28886e-27
Adnp	6324.21	0.726944	0.157371	4.6193	3.85029e-06	1.92428e-05
Adnp2	2086.61	1.05267	0.172493	6.1027	1.04291e-09	8.93952e-09
Ado	565.307	-0.474989	0.153375	-3.0969	0.00195553	0.00551249
Adora1	2.32607	0.81239	1.52909	0.531289	0.595218	0.69907
Adora2a	19.3037	2.94882	1.26742	2.32663	0.0199851	0.0430554
Adora2b	158.316	-1.02925	0.330206	-3.11698	0.00182712	0.00518488
Adpgk	1936.57	0.0573221	0.118563	0.483473	0.62876	0.727609
Adprh	2011.21	0.00814242	0.0985647	0.0826099	0.934162	0.961016
Adprhl2	1111.97	0.173052	0.0792353	2.18403	0.0289602	0.0592735
Adprm	376.987	-0.0552329	0.183547	-0.300919	0.763476	0.835569
Adra1b	558.354	2.37585	0.375837	6.32149	2.59045e-10	2.42644e-09
Adra1d	499.046	-0.939403	0.192738	-4.87398	1.09371e-06	6.01623e-06
Adra2a	304.027	0.0868109	0.19242	0.451153	0.651879	0.747874
Adrb1	6.91631	1.58028	0.677818	2.33143	0.0197308	0.0425829
Adrb2	85.4822	0.774907	0.295908	2.61874	0.00882557	0.0209748
Adrb3	0.783338	1.69239	4.05018	0.417856	0.676052	NA
Adrbk1	5841.5	-0.311264	0.0554725	-5.61115	2.00985e-08	1.46552e-07
Adrbk2	1.34322	0.674087	2.94048	0.229244	0.818679	NA
Adrm1	1778.95	-0.0878869	0.101618	-0.864872	0.387109	0.506611
Adsl	5501.76	0.111486	0.107704	1.03511	0.300618	0.417164
Adss	8483.89	0.13863	0.0725692	1.91032	0.0560925	0.104477
Adssl1	87.9913	-0.179348	0.235879	-0.760337	0.447053	0.565525
Adtrp	84.0473	4.86485	0.516142	9.42541	4.28417e-21	1.36726e-19
Aebp1	23304.5	-0.429877	0.206645	-2.08026	0.0375013	0.0740251
Aebp2	3698.96	0.709827	0.152887	4.64283	3.43668e-06	1.73664e-05
Aen	1809.84	0.272026	0.112509	2.41782	0.0156139	0.0346217
Aes	10235.6	-0.818847	0.0918915	-8.91102	5.05656e-19	1.35692e-17
AF357359	64.4717	-1.11314	0.341407	-3.26045	0.00111234	0.00333218
AF357399	6.95897	-0.607225	0.739313	-0.821336	0.411455	0.530098
Afap1	2016.26	0.834978	0.189467	4.407	1.04814e-05	4.83664e-05
Afap1l1	154.74	1.17333	0.141006	8.32113	8.71307e-17	1.83849e-15
Afap1l2	99.0237	3.94263	0.369961	10.6569	1.61936e-26	8.12955e-25
Aff1	4086.25	1.32935	0.224829	5.91273	3.36485e-09	2.7052e-08
Aff2	467.144	0.665252	0.348553	1.90861	0.0563124	0.104834
Aff3	454.082	0.38368	0.264596	1.45006	0.147043	0.234325
Aff4	6436.05	0.598357	0.153794	3.89065	9.99766e-05	0.000375848
Afg3l1	4849.65	-0.163806	0.0889114	-1.84235	0.0654241	0.119191
Afg3l2	3984.94	0.111965	0.0868197	1.28962	0.197181	0.297511
Afmid	185.174	-0.239454	0.186435	-1.28438	0.199009	0.299637
Afp	10.6155	-1.13106	1.18788	-0.952167	0.341012	0.459898
Aftph	3200.62	0.832482	0.12958	6.42446	1.3234e-10	1.29457e-09
Aga	1832.22	-0.139875	0.0792628	-1.7647	0.0776144	0.137694
Agap1	2280.5	1.54474	0.172438	8.95828	3.29769e-19	9.02547e-18
Agap2	27.5935	0.250823	0.728599	0.344254	0.730655	0.81062
Agap3	3860.24	-0.321192	0.0831992	-3.86052	0.000113147	0.000421461
Agbl2	2.74067	-1.4618	1.69026	-0.864834	0.38713	0.506611
Agbl3	129.855	0.333004	0.328287	1.01437	0.310406	0.427616
Agbl5	341.018	-0.157005	0.185403	-0.846833	0.397088	0.516767
Ager	20.5817	-2.2678	0.667884	-3.3955	0.000685041	0.00215395
Agfg1	5389.5	0.271745	0.0934128	2.90907	0.00362506	0.00957397
Agfg2	1037.78	-1.38464	0.188012	-7.36467	1.77585e-13	2.5249e-12
Aggf1	1928.8	-0.721427	0.0989606	-7.29004	3.09853e-13	4.27952e-12
Agk	75.489	-0.235091	0.210088	-1.11901	0.263135	0.375389
Agl	2906.94	0.347686	0.165325	2.10305	0.0354614	0.0704498
Agmat	1.09429	-1.71101	2.71584	-0.630011	0.528687	NA
Agmo	0.506968	0	7.25987	0	1	NA
Ago1	886.768	-1.05478	0.128461	-8.2109	2.19533e-16	4.41835e-15
Ago2	2662.53	-0.096221	0.219495	-0.438375	0.661115	0.755417
Ago3	409.009	0.765226	0.207405	3.68953	0.000224669	0.000783013
Ago4	6.45521	-0.210128	0.929481	-0.22607	0.821147	0.87867
Agpat1	2397.68	-0.331542	0.136143	-2.43524	0.0148818	0.0332045
Agpat2	930.328	-0.53904	0.124982	-4.31293	1.61104e-05	7.14102e-05
Agpat3	2598.13	-0.512657	0.0882334	-5.81024	6.23847e-09	4.87086e-08
Agpat4	1667.47	0.0835402	0.0715266	1.16796	0.242823	0.35228
Agpat5	1478.2	-0.0675055	0.126346	-0.534293	0.593139	0.697223
Agpat6	5141.53	0.519619	0.108609	4.78429	1.71592e-06	9.12977e-06
Agpat9	317.61	1.94294	0.190467	10.2009	1.96352e-24	8.4559e-23
Agps	3019.09	0.0753687	0.103005	0.731703	0.46435	0.581805
Agrn	1994.5	-1.0427	0.20891	-4.99117	6.00143e-07	3.45658e-06
Agrp	2.97615	0.106253	1.26442	0.0840328	0.93303	0.960548
Agt	4.40522	0.623813	1.6221	0.384572	0.700554	0.786797
Agtpbp1	2250.05	0.574105	0.116239	4.93901	7.85194e-07	4.43801e-06
Agtr2	56.1335	-3.79661	0.646992	-5.8681	4.40818e-09	3.49526e-08
Agtrap	290.018	-0.306334	0.167424	-1.82969	0.0672957	0.122209
Ahctf1	8975.97	0.355462	0.112419	3.16194	0.00156723	0.00450822
Ahcy	1312.37	-0.875226	0.171293	-5.10952	3.22975e-07	1.94809e-06
Ahcyl1	11302.5	-0.286591	0.0722937	-3.96426	7.36226e-05	0.000285978
Ahcyl2	740.922	0.434644	0.145918	2.9787	0.00289477	0.00783214
Ahdc1	1244.42	0.0830894	0.112514	0.738482	0.460222	0.577929
Ahi1	1866	1.08377	0.104293	10.3916	2.70676e-25	1.25977e-23
Ahnak	36202.9	-0.0199773	0.22131	-0.0902683	0.928074	0.956478
Ahnak2	4535.12	-0.0114674	0.236078	-0.0485747	0.961258	0.97856
Ahr	553.756	1.54837	0.274979	5.63087	1.793e-08	1.31708e-07
Ahrr	14.8589	0.302289	0.572122	0.528365	0.597246	0.700816
Ahsa1	8120.07	-0.422437	0.104229	-4.05295	5.05764e-05	0.00020285
Ahsa2	1857.91	-0.547203	0.120397	-4.54499	5.49384e-06	2.66737e-05
AI115009	7.61614	0.346801	0.807501	0.429474	0.667578	0.761097
AI118078	1.53648	1.56582	1.88683	0.829864	0.406616	0.525911
AI182371	3.82631	1.29433	0.882341	1.46693	0.142395	0.228137
AI197445	1.54655	2.27554	2.5235	0.901739	0.367196	0.487195
AI314180	6204.69	0.36781	0.118852	3.09469	0.00197021	0.00554863
AI317395	2.39437	2.19682	1.26411	1.73784	0.0822388	0.144563
AI413582	381.128	-0.832076	0.225496	-3.68998	0.000224275	0.000781789
AI414108	29.4535	0.0864928	0.290865	0.297364	0.766189	0.83741
AI427809	0.272135	-1.11391	7.25987	-0.153433	0.878057	NA
AI429214	39.4358	0.612616	0.29716	2.06157	0.0392485	0.0769808
AI450353	39.327	-0.920363	0.327737	-2.80824	0.00498133	0.0126872
AI463229	0.551438	3.51943	7.18431	0.489877	0.624221	NA
AI464131	137.168	-1.41259	0.306564	-4.60782	4.06908e-06	2.02514e-05
AI467606	8.89588	-1.80235	0.830085	-2.17128	0.02991	0.0608814
AI481877	0.968104	-1.1256	2.00644	-0.560992	0.574803	NA
AI504432	8.33905	-0.962999	0.95312	-1.01036	0.312321	0.429633
AI506816	510.636	-0.614773	0.157016	-3.91535	9.02725e-05	0.000342339
AI593442	5.96864	-1.21244	0.799531	-1.51644	0.129407	0.210646
AI597479	499.196	0.471413	0.15614	3.01917	0.00253468	0.00694675
AI606473	277.908	0	1.6711	0	1	1
AI607873	45.0753	-0.187902	0.517325	-0.363218	0.716442	0.799529
AI661453	1.03666	0	3.43661	0	1	NA
AI662270	1.36106	1.87721	2.36685	0.793124	0.427706	NA
AI837181	2850.8	0.216987	0.103055	2.10554	0.0352445	0.0700345
AI839979	30.6458	4.51162	0.828808	5.44351	5.22408e-08	3.57857e-07
AI846148	2149.4	0.384288	0.101405	3.78965	0.000150858	0.000545996
AI987944	153.643	-0.623853	0.21422	-2.9122	0.0035889	0.0094911
Aicda	5.32516	2.7095	1.62938	1.6629	0.096332	0.165162
Aida	210.198	-0.732361	0.14063	-5.20773	1.91169e-07	1.19796e-06
Aif1	1.09039	-0.602592	2.56999	-0.234473	0.814618	NA
Aif1l	471.861	-0.338887	0.157816	-2.14735	0.0317655	0.0640615
Aifm1	4534.38	-0.647384	0.084285	-7.68089	1.57984e-14	2.51648e-13
Aifm2	613.163	-0.134118	0.12129	-1.10576	0.268829	0.382116
Aifm3	1.40512	0.876445	2.62918	0.333353	0.738868	NA
Aig1	158.268	1.26769	0.396453	3.19757	0.00138593	0.00404265
Aim1	768.8	-0.85935	0.127985	-6.71445	1.88782e-11	2.08524e-10
Aim1l	1.46957	1.68886	3.64294	0.4636	0.642935	NA
Aim2	22.6059	-2.36698	0.720037	-3.2873	0.00101154	0.00305788
Aimp1	6399.19	-0.090205	0.166478	-0.541843	0.587927	0.692554
Aimp2	3154.15	0.147496	0.118593	1.24372	0.213603	0.317505
Aip	5114.87	-0.396673	0.106574	-3.72203	0.000197629	0.000697477
Aipl1	20.3091	-0.0983447	0.429724	-0.228856	0.818981	0.876982
Aire	0.362077	3.04077	7.19241	0.422774	0.67246	NA
Airn	56.758	-0.490861	0.428626	-1.1452	0.252128	0.362863
Ajuba	4707.09	1.14047	0.163122	6.99148	2.71994e-12	3.33865e-11
AK010878	186.438	-0.683751	0.168252	-4.06386	4.82682e-05	0.000194334
Ak1	1696.3	-0.703637	0.150147	-4.68633	2.78146e-06	1.42723e-05
AK129341	436.799	1.85148	0.215428	8.59445	8.36647e-18	1.94948e-16
Ak2	6348.74	-0.649709	0.0879619	-7.38626	1.51017e-13	2.17484e-12
Ak3	607.789	-0.702337	0.152979	-4.59105	4.41012e-06	2.1815e-05
Ak4	23.0427	0.379903	0.438391	0.866585	0.386169	0.505761
Ak5	990.168	0.341333	0.201085	1.69746	0.0896101	0.155155
Ak6	2863.76	0.0112035	0.155335	0.0721246	0.942503	0.966318
Ak7	2.79944	1.16262	1.28641	0.903771	0.366117	0.486197
Ak8	1.87413	4.86751	1.9232	2.53094	0.0113756	0.0262668
Ak9	1.06834	1.69131	2.78634	0.606999	0.543852	NA
Akap1	3576.15	0.358311	0.128074	2.79768	0.00514709	0.0130481
Akap10	1083.22	0.390676	0.112451	3.47419	0.000512394	0.00165747
Akap11	4389.09	0.851467	0.102426	8.31296	9.33406e-17	1.95567e-15
Akap12	14563.1	0.396628	0.27646	1.43467	0.151381	0.239933
Akap13	1205.85	-0.371888	0.224372	-1.65746	0.0974265	0.166766
Akap14	0.385602	0	6.69671	0	1	NA
Akap17b	84.3246	1.20396	0.210768	5.71225	1.11491e-08	8.43597e-08
Akap2	3037.24	-0.691103	0.153873	-4.49138	7.07633e-06	3.37699e-05
Akap3	7.72135	2.70279	1.50324	1.79798	0.0721809	0.129611
Akap5	4.44778	-1.62924	1.18522	-1.37464	0.169244	0.262655
Akap6	50.095	2.48319	0.411408	6.03583	1.58148e-09	1.32571e-08
Akap7	528.893	0.239043	0.145979	1.63751	0.101524	0.172622
Akap8	4427.04	-0.468181	0.112988	-4.14362	3.41868e-05	0.000141892
Akap8l	1374.15	0.858646	0.11583	7.41301	1.23465e-13	1.79835e-12
Akap9	2858.26	0.628638	0.127503	4.93036	8.20788e-07	4.6202e-06
Akip1	336.59	0.260446	0.159273	1.63521	0.102005	0.173259
Akirin1	1492.52	0.0799844	0.147965	0.540563	0.588809	0.693319
Akirin2	1762.27	0.719652	0.104219	6.90518	5.0141e-12	5.9861e-11
Akna	608.366	1.37322	0.266588	5.15111	2.58945e-07	1.58815e-06
Aknad1	10.2089	1.78716	0.781986	2.28541	0.022289	0.0473491
Aknaos	0.810243	1.76418	3.24492	0.543674	0.586665	NA
Akr1a1	20257	-0.351696	0.0736072	-4.77801	1.77042e-06	9.40297e-06
Akr1b10	403.735	-0.0937055	0.204948	-0.457216	0.647515	0.744158
Akr1b3	367.884	-0.427992	0.172261	-2.48456	0.0129711	0.0294898
Akr1b7	15.6491	2.12562	0.926567	2.29408	0.0217858	0.0464127
Akr1b8	2998.17	-0.972357	0.129917	-7.48442	7.18644e-14	1.07209e-12
Akr1c12	0.885198	-0.125576	3.55074	-0.0353661	0.971788	NA
Akr1c13	6.23616	-0.890802	0.895961	-0.994241	0.320105	0.438196
Akr1c14	238.246	-0.196089	0.271096	-0.723318	0.469485	0.586668
Akr1c18	30.5608	1.14178	0.534968	2.13429	0.0328191	0.0658076
Akr1c19	0.26478	0	7.25987	0	1	NA
Akr1c20	0.425922	0	7.25987	0	1	NA
Akr1cl	0.291712	2.28028	7.21228	0.316166	0.751876	NA
Akr1e1	569.342	-1.0282	0.748598	-1.3735	0.169598	0.263089
Akr7a5	912.227	-0.639585	0.119321	-5.3602	8.313e-08	5.50259e-07
Akt1	13013.8	-1.08376	0.0995112	-10.8908	1.2745e-27	6.90237e-26
Akt1s1	2852.65	-0.0219782	0.0921901	-0.238401	0.81157	0.87139
Akt2	1453.96	-0.642227	0.0827788	-7.75835	8.60401e-15	1.43443e-13
Akt3	1120.01	-0.522233	0.128015	-4.07945	4.51421e-05	0.000183068
Aktip	859.328	0.0871036	0.130871	0.665568	0.505687	0.620624
Alad	1644.06	-0.00868098	0.102058	-0.0850591	0.932214	0.959929
Alas1	1719.06	0.404378	0.130205	3.10571	0.0018982	0.00536529
Alas2	5.35108	1.079	0.831224	1.29809	0.194256	0.293892
Alb	0.673071	0	7.05349	0	1	NA
Alcam	7202.49	-0.374674	0.0993793	-3.77014	0.000163155	0.000585404
Aldh16a1	2644.26	-0.691792	0.107218	-6.45223	1.10216e-10	1.09069e-09
Aldh18a1	18286	1.57601	0.111183	14.1749	1.31006e-45	3.04071e-43
Aldh1a1	1.90257	3.70768	2.35175	1.57656	0.114896	0.190892
Aldh1a3	195.191	-0.336052	0.354229	-0.948685	0.342781	0.461873
Aldh1a7	14.4387	-0.167094	1.15287	-0.144938	0.88476	0.926274
Aldh1l1	2.12795	0.429073	1.90198	0.225593	0.821518	0.878856
Aldh1l2	7302.9	2.2803	0.155297	14.6835	8.22433e-49	2.16155e-46
Aldh2	6645.83	-0.70876	0.0734473	-9.6499	4.92032e-22	1.71082e-20
Aldh3a1	4.16817	-1.43316	1.7607	-0.813973	0.415661	0.53424
Aldh3a2	1458.49	0.397677	0.0919104	4.32679	1.51295e-05	6.75988e-05
Aldh3b1	30.0091	-0.25921	0.522671	-0.495935	0.619941	0.720108
Aldh4a1	304.314	-0.953517	0.187146	-5.09504	3.48673e-07	2.0918e-06
Aldh5a1	135.008	-0.524357	0.214211	-2.44785	0.014371	0.0322135
Aldh6a1	138.571	0.284658	0.244367	1.16488	0.244068	0.353827
Aldh7a1	1786.86	-0.321514	0.0872476	-3.68508	0.000228631	0.000795824
Aldh8a1	2.83124	1.03507	1.41011	0.734036	0.462927	0.580387
Aldh9a1	2051.4	-0.461385	0.121457	-3.79876	0.000145419	0.000528023
Aldoa	24826.7	-0.332729	0.0788905	-4.2176	2.46912e-05	0.000105292
Aldoart1	700.132	-0.121238	0.0927841	-1.30667	0.191325	0.290071
Aldoart2	20.9455	-0.551897	0.39751	-1.38839	0.16502	0.257238
Aldoc	13.977	-1.46285	0.602944	-2.42618	0.0152588	0.0339439
Alg1	1429.81	0.0192348	0.107454	0.179004	0.857934	0.907386
Alg10b	2217.72	0.272317	0.097522	2.79237	0.00523237	0.0132267
Alg11	1578.29	-0.0961198	0.11644	-0.825488	0.409094	0.528085
Alg12	1193.83	2.30051	0.144167	15.9573	2.53501e-57	1.00679e-54
Alg13	1522.94	0.273012	0.0857654	3.18325	0.00145634	0.00422254
Alg14	483.356	-0.822875	0.174861	-4.70587	2.52788e-06	1.30611e-05
Alg2	1110.44	1.32185	0.126197	10.4745	1.13097e-25	5.39004e-24
Alg3	1341.13	0.393127	0.145231	2.70691	0.0067912	0.0166789
Alg5	2776.59	-0.0641829	0.173367	-0.370215	0.711222	0.795623
Alg6	365.307	-0.34744	0.185008	-1.87798	0.0603843	0.111348
Alg8	1803.74	0.70202	0.10413	6.74174	1.56499e-11	1.75029e-10
Alg9	1543.64	0.0154321	0.11913	0.12954	0.89693	0.934745
Alk	1.45173	4.39657	2.77584	1.58387	0.113222	NA
Alkbh1	996.893	1.01587	0.162363	6.25675	3.93081e-10	3.58608e-09
Alkbh2	137.055	0.21035	0.184867	1.13785	0.255184	0.366497
Alkbh3	1286.4	0.747233	0.0847342	8.81855	1.15948e-18	3.01632e-17
Alkbh4	219.361	-0.211199	0.15054	-1.40294	0.160633	0.251607
Alkbh5	1514.24	0.215396	0.101864	2.11456	0.0344678	0.0686978
Alkbh6	390.019	0.241333	0.139084	1.73516	0.0827122	0.145224
Alkbh7	362.163	-0.237137	0.134765	-1.75963	0.0784698	0.138935
Alkbh8	1165.97	0.511693	0.106387	4.80974	1.51125e-06	8.10596e-06
Allc	1.21909	0	7.25987	0	1	NA
Alms1	1215.81	-0.250143	0.130198	-1.92125	0.0546998	0.102248
Alox12	2.58338	-1.29858	1.74585	-0.743813	0.45699	0.574757
Alox12b	4.29332	3.25889	1.69049	1.92777	0.0538832	0.10093
Alox12e	5.4057	3.88024	1.71297	2.26521	0.0234999	0.0495739
Alox15	0.998939	2.28076	4.52914	0.503573	0.614561	NA
Alox5ap	18.4786	-4.4341	1.29462	-3.42502	0.000614759	0.00195707
Aloxe3	100.862	4.31315	0.598869	7.20217	5.92628e-13	7.89817e-12
Alpi	0.298642	0	7.25987	0	1	NA
Alpk1	414.796	1.3556	0.242201	5.59702	2.18072e-08	1.57981e-07
Alpk2	1.97486	5.03111	2.01416	2.49787	0.0124942	0.0285072
Alpk3	1.41117	1.37165	2.48197	0.552647	0.580505	NA
Alpl	2.72225	2.8516	1.78026	1.60179	0.109203	0.183394
Als2	1103.36	-0.464029	0.189324	-2.45098	0.0142468	0.0319633
Als2cl	45.4082	1.24871	0.352256	3.54489	0.000392771	0.00130573
Als2cr12	75.0872	-0.203955	0.328401	-0.621055	0.534563	0.645827
Alx1	141.066	0	1.67187	0	1	1
Alyref	6797.73	-0.613433	0.168465	-3.6413	0.000271262	0.000930696
Alyref2	72.5206	1.34673	0.230116	5.85241	4.84508e-09	3.82808e-08
Amacr	697.269	0.593004	0.12713	4.66455	3.09299e-06	1.57487e-05
Ambra1	1887.16	0.20207	0.150817	1.33983	0.180299	0.276616
Amd1	209.951	-0.796338	0.152717	-5.21446	1.84349e-07	1.15847e-06
Amd2	1297.36	-0.850568	0.106456	-7.98986	1.35089e-15	2.46106e-14
Amdhd1	1.18089	0.474972	3.00442	0.158091	0.874385	NA
Amdhd2	1195.13	-0.0524432	0.164015	-0.319746	0.749161	0.8247
Amer1	138.51	-1.31733	0.204535	-6.44061	1.18996e-10	1.1698e-09
Amer2	1.49849	1.43927	2.7194	0.529262	0.596624	NA
Amfr	10210.2	0.332599	0.0840186	3.95864	7.53781e-05	0.000291845
Amh	14.8744	-1.07246	0.579968	-1.84917	0.0644331	0.117661
Amhr2	11.2297	4.69192	0.949275	4.94264	7.70732e-07	4.36178e-06
Amica1	1.03691	4.5049	5.28378	0.85259	0.393887	NA
Amigo1	39.9808	-0.160426	0.30437	-0.527074	0.598142	0.701595
Amigo2	447.551	-0.174423	0.245771	-0.7097	0.47789	0.595099
Amigo3	92.1741	1.14829	0.283955	4.0439	5.25693e-05	0.00021023
Ammecr1	384.239	-0.28659	0.172878	-1.65776	0.0973651	0.166693
Ammecr1l	3646.91	0.45797	0.13978	3.27636	0.00105153	0.00316592
Amn	7.64945	-0.00799825	0.929022	-0.00860932	0.993131	1
Amn1	489.712	1.10315	0.207459	5.31743	1.05242e-07	6.87707e-07
Amot	1940.82	0.107093	0.259651	0.41245	0.68001	0.77104
Amotl1	4113.68	0.141028	0.139228	1.01293	0.311092	0.428339
Amotl2	7857.29	0.755721	0.247235	3.05669	0.00223798	0.0062117
Ampd1	8.92597	0.175215	1.15225	0.152063	0.879137	0.923003
Ampd2	5268.51	0.57867	0.112316	5.15216	2.57504e-07	1.58094e-06
Ampd3	500.456	0.897577	0.279419	3.2123	0.00131678	0.00386484
Amt	21.3715	-0.525598	0.48414	-1.08563	0.277642	0.391517
Amy1	7.27944	0.0221277	0.842087	0.0262772	0.979036	0.991688
Amz1	25.8465	2.49922	0.466328	5.35936	8.35171e-08	5.52298e-07
Amz2	1284.23	0.014215	0.092862	0.153077	0.878337	0.922414
Anapc1	14155.2	-0.142686	0.124269	-1.1482	0.250887	0.361484
Anapc10	821.011	-0.524587	0.224009	-2.34181	0.0191903	0.0415367
Anapc11	1319.08	-0.630251	0.145074	-4.34434	1.39695e-05	6.29182e-05
Anapc13	616.865	-0.496391	0.138812	-3.57599	0.000348911	0.00117213
Anapc15	733.797	-0.524833	0.13947	-3.76306	0.000167847	0.000600553
Anapc16	1417.1	0.204516	0.100867	2.02758	0.042603	0.08268
Anapc2	6135.55	-0.529642	0.0752085	-7.04232	1.89072e-12	2.35805e-11
Anapc4	5684.53	-0.0811309	0.100979	-0.803443	0.421719	0.540129
Anapc5	11901	-0.917817	0.0908925	-10.0978	5.64788e-24	2.36391e-22
Anapc7	2829.7	0.0241175	0.0822785	0.29312	0.76943	0.839361
Ang	19.9122	-0.848429	0.467292	-1.81563	0.0694272	0.125423
Ang2	0.716526	-1.46198	4.31417	-0.338879	0.734701	NA
Angel1	53.6935	-0.457479	0.365753	-1.25079	0.211012	0.314504
Angel2	2850.34	0.173926	0.107345	1.62026	0.105177	0.177818
Angpt1	240.736	-1.13371	0.416726	-2.72051	0.00651805	0.0160921
Angpt2	122.948	-1.69223	0.293555	-5.7646	8.18497e-09	6.28358e-08
Angpt4	15.2694	-0.760405	0.62182	-1.22287	0.221379	0.32709
Angptl1	0.388824	-0.112101	6.72129	-0.0166785	0.986693	NA
Angptl2	2633.45	-2.93137	0.153058	-19.152	9.3084e-82	1.18828e-78
Angptl4	471.924	-1.75725	0.272554	-6.44734	1.13832e-10	1.1215e-09
Angptl6	330.87	3.06919	0.332893	9.21975	2.9779e-20	8.97487e-19
Angptl7	29.0581	0.162415	1.09728	0.148016	0.88233	0.924706
Ank	9562.95	-1.4614	0.148237	-9.8586	6.29193e-23	2.3824e-21
Ank1	658.93	-0.71271	0.120679	-5.90583	3.50882e-09	2.81209e-08
Ank2	1570.04	1.66396	0.168656	9.86601	5.84438e-23	2.22236e-21
Ank3	3505.08	0.109587	0.203291	0.539062	0.589844	0.69422
Ankar	0.341454	0	7.25987	0	1	NA
Ankdd1b	1.19905	3.69259	7.18198	0.514146	0.60715	NA
Ankef1	16.8521	0.661473	0.843863	0.783863	0.43312	0.551766
Ankfn1	1.04038	2.28082	4.59153	0.496744	0.61937	NA
Ankfy1	4897.42	0.216646	0.109434	1.97969	0.0477386	0.0910161
Ankhd1	5365.75	1.12409	0.170159	6.60613	3.94498e-11	4.15957e-10
Ankib1	2079.15	0.324294	0.104604	3.1002	0.00193392	0.00545846
Ankk1	51.8785	2.34192	0.653035	3.58621	0.000335519	0.00112948
Ankle1	293.8	-1.08975	0.224845	-4.84666	1.25555e-06	6.84124e-06
Ankle2	2618.42	0.338885	0.0738653	4.58788	4.47763e-06	2.21123e-05
Ankmy1	1.95347	2.27184	1.60218	1.41797	0.156199	0.245934
Ankmy2	671.237	-0.222004	0.102587	-2.16407	0.0304593	0.0617969
Ankra2	348.843	0.123058	0.182237	0.675264	0.499508	0.615033
Ankrd1	8484.91	0.573444	0.211128	2.7161	0.00660567	0.0162859
Ankrd10	1160.05	-0.152355	0.102154	-1.49142	0.135851	0.219246
Ankrd11	14722.9	0.967126	0.183998	5.25617	1.47085e-07	9.36812e-07
Ankrd12	758.272	1.27768	0.223268	5.72266	1.04871e-08	7.95863e-08
Ankrd13a	3668.56	-0.234055	0.109519	-2.13712	0.0325884	0.0654321
Ankrd13b	2254.55	-0.328706	0.078615	-4.18121	2.8996e-05	0.00012225
Ankrd13c	2092.83	-0.462835	0.0936803	-4.94058	7.78911e-07	4.40668e-06
Ankrd13d	174.668	-0.204032	0.204579	-0.997327	0.318606	0.436532
Ankrd16	308.202	0.723961	0.18613	3.88955	0.000100429	0.000377233
Ankrd17	12048.8	0.616099	0.138604	4.44505	8.78732e-06	4.11657e-05
Ankrd2	1.46911	0.425701	2.28053	0.186668	0.851921	NA
Ankrd23	34.3653	0.678614	0.35691	1.90136	0.0572549	0.106408
Ankrd24	155.622	-0.0616342	0.255191	-0.241521	0.809151	0.869425
Ankrd26	1403.71	-0.0142494	0.132474	-0.107563	0.914342	0.947092
Ankrd27	2634.3	-0.171274	0.112584	-1.5213	0.128185	0.20895
Ankrd28	6169.79	-0.0417979	0.110182	-0.379354	0.704425	0.789854
Ankrd29	43.9521	-0.51977	0.340106	-1.52826	0.126448	0.206666
Ankrd31	0.503073	3.01694	7.19289	0.419434	0.674899	NA
Ankrd32	1923.91	0.0052269	0.109086	0.0479154	0.961784	0.978817
Ankrd33b	29.5805	1.75636	0.549629	3.19553	0.00139572	0.00406583
Ankrd34a	95.5674	0.290107	0.245753	1.18048	0.237809	0.346345
Ankrd35	41.657	-0.627726	0.400125	-1.56882	0.116689	0.193385
Ankrd36	0.321568	0	7.25987	0	1	NA
Ankrd37	72.8275	-1.28085	0.39687	-3.22739	0.00124926	0.0036916
Ankrd39	236.705	0.100934	0.16573	0.609026	0.542507	0.653084
Ankrd40	2985.55	-0.155759	0.0717859	-2.16977	0.0300242	0.0610597
Ankrd42	132.732	0.596758	0.272926	2.18652	0.0287779	0.0589611
Ankrd44	215.313	-1.04704	0.184191	-5.68456	1.3115e-08	9.82773e-08
Ankrd45	2.64717	1.19714	1.84042	0.650472	0.515387	0.62921
Ankrd46	900.653	-0.0377568	0.101671	-0.371364	0.710366	0.795155
Ankrd49	229.187	-0.62732	0.186983	-3.35495	0.000793789	0.00246023
Ankrd50	5020.54	-0.449199	0.221346	-2.0294	0.0424174	0.0823735
Ankrd52	3235.86	-0.237873	0.174896	-1.36008	0.173804	0.268472
Ankrd53	2.09733	-4.80924	1.53243	-3.13832	0.0016992	0.00485577
Ankrd54	1364.39	0.302305	0.0928866	3.25456	0.00113569	0.00339379
Ankrd55	97.0953	2.58027	0.327142	7.88733	3.0873e-15	5.39358e-14
Ankrd6	98.893	-0.858095	0.209997	-4.08622	4.38454e-05	0.000178254
Ankrd61	7.07625	2.38907	0.826691	2.88992	0.00385339	0.010115
Ankrd66	8.58023	-0.921898	0.839984	-1.09752	0.272415	0.385724
Ankrd9	111.766	-2.09983	0.237791	-8.83058	1.04132e-18	2.72083e-17
Anks1	937.824	0.464834	0.12548	3.70444	0.000211855	0.000741535
Anks1b	92.334	-0.912636	0.341334	-2.67373	0.00750131	0.0182127
Anks3	1832.84	0.746903	0.10626	7.029	2.08021e-12	2.58177e-11
Anks6	501.056	0.447532	0.113393	3.94671	7.92308e-05	0.000305439
Ankzf1	850.764	0.773039	0.083067	9.3062	1.32483e-20	4.08934e-19
Anln	14510.7	0.117925	0.121536	0.970287	0.331904	0.450983
Ano1	736.52	-0.0185154	0.196058	-0.0944385	0.924761	0.954123
Ano10	2218.65	0.292433	0.0937096	3.12063	0.00180467	0.00512605
Ano2	7.97274	2.93017	0.97731	2.9982	0.0027158	0.00740001
Ano3	129.452	-0.0698863	0.172562	-0.404993	0.685483	0.774935
Ano4	1.01357	3.30561	3.15476	1.04782	0.294723	NA
Ano5	0.892193	2.30268	4.2773	0.53835	0.590336	NA
Ano6	6105.69	0.366676	0.190428	1.92554	0.0541617	0.10137
Ano8	2566.18	-0.801604	0.1222	-6.55975	5.38992e-11	5.55849e-10
Anp32a	3397.13	-0.836911	0.150253	-5.57003	2.54698e-08	1.82516e-07
Anp32b	11378.1	0.0328622	0.125925	0.260966	0.794119	0.858227
Anp32b-ps1	4013.62	-0.0242365	0.107158	-0.226176	0.821065	0.878634
Anp32e	6872.98	-0.706429	0.105176	-6.71663	1.85973e-11	2.0593e-10
Anpep	78.3928	-3.17869	0.408546	-7.78048	7.22518e-15	1.21475e-13
Antxr1	544.93	-0.188201	0.215834	-0.871971	0.383224	0.502862
Antxr2	1864.82	0.349843	0.155518	2.24953	0.0244786	0.0513769
Antxrl	0.325485	0	5.83544	0	1	NA
Anxa1	51928.2	-1.69263	0.149809	-11.2986	1.3331e-29	8.79157e-28
Anxa10	3.70376	-0.131332	1.41345	-0.0929156	0.925971	0.955129
Anxa11	2044.49	-0.625314	0.0949218	-6.58767	4.46773e-11	4.66943e-10
Anxa13	6.55239	3.06894	1.38226	2.22023	0.0264029	0.0548943
Anxa2	46518.2	-0.525819	0.0763141	-6.8902	5.57159e-12	6.57698e-11
Anxa2r	0.712993	4.29271	4.33741	0.989695	0.322323	NA
Anxa3	11362.9	0.378468	0.102972	3.67544	0.000237438	0.000824458
Anxa4	2714.6	-0.53172	0.0887457	-5.9915	2.07908e-09	1.72264e-08
Anxa5	21563.4	-0.890875	0.0650768	-13.6896	1.17143e-42	2.05253e-40
Anxa6	14085.7	-0.550272	0.109797	-5.01174	5.39397e-07	3.1299e-06
Anxa7	7807.2	-0.157789	0.0687037	-2.29667	0.0216379	0.046125
Anxa8	139.778	-1.55838	0.393477	-3.96053	7.47821e-05	0.000289789
Anxa9	95.0142	-0.357609	0.288108	-1.24123	0.21452	0.318747
Aoc2	145.129	0.207863	0.214758	0.967894	0.333097	0.451884
Aoc3	75.5347	-3.02257	0.586425	-5.15423	2.54669e-07	1.56569e-06
Aox1	53.2922	-0.391441	0.352418	-1.11073	0.266684	0.379654
Aox2	0.970473	3.88831	4.43675	0.876387	0.38082	NA
Aox3	8.72208	-1.90795	0.617334	-3.09063	0.0019973	0.00561696
Aox4	3.72701	3.70388	1.57763	2.34774	0.0188875	0.0409657
Ap1ar	1502.91	-0.223647	0.0750773	-2.97889	0.00289299	0.00782944
Ap1b1	3827.91	0.20697	0.120839	1.71277	0.0867542	0.151074
Ap1g1	3515.05	0.389112	0.145732	2.67005	0.00758406	0.0183886
Ap1g2	319.727	-0.120171	0.160679	-0.747893	0.454525	0.572545
Ap1m1	4562.27	-0.234867	0.0805621	-2.91536	0.00355278	0.00940671
Ap1s1	6404.81	-0.997937	0.134879	-7.39875	1.37475e-13	1.99105e-12
Ap1s2	1060.9	-0.293179	0.129366	-2.26627	0.0234349	0.0494777
Ap1s3	44.4125	0.364849	0.324449	1.12452	0.260793	0.372834
Ap2a1	5541.77	-0.379865	0.122665	-3.09676	0.0019565	0.00551436
Ap2a2	8726.04	0.252168	0.125575	2.00811	0.0446315	0.0860469
Ap2b1	6485.97	0.117252	0.128909	0.909576	0.363046	0.483413
Ap2m1	1858.61	-0.0485249	0.071821	-0.675637	0.499271	0.614869
Ap2s1	1839.41	-0.942887	0.103511	-9.10903	8.31244e-20	2.41169e-18
Ap3b1	5669.05	0.411399	0.0880451	4.6726	2.97416e-06	1.51999e-05
Ap3b2	24.9306	1.71198	0.647419	2.64432	0.00818543	0.0196362
Ap3d1	10021.1	0.543763	0.138494	3.92625	8.62789e-05	0.000329342
Ap3m1	529.353	-0.889002	0.255121	-3.48463	0.000492826	0.00160142
Ap3m2	308.694	0.00885679	0.168265	0.0526359	0.958022	0.97599
Ap3s1	290.585	-0.463006	0.13271	-3.48885	0.000485112	0.00157836
Ap3s2	1060.85	-0.235402	0.11012	-2.13769	0.0325418	0.0653496
Ap4b1	1513.52	0.498516	0.103399	4.82127	1.42646e-06	7.67882e-06
Ap4e1	1745.44	0.785082	0.112733	6.9641	3.30513e-12	4.02106e-11
Ap4m1	802.585	0.0461559	0.0999347	0.461861	0.644181	0.741279
Ap4s1	147.751	-0.547966	0.229551	-2.38712	0.0169809	0.0372645
Ap5b1	369.788	-0.165936	0.199943	-0.829915	0.406587	0.525911
Ap5m1	312.948	0.510944	0.133014	3.84127	0.000122398	0.000452335
Ap5s1	268.266	-0.00796054	0.160485	-0.0496031	0.960439	0.977803
Ap5z1	556.364	0.577745	0.169309	3.41237	0.000644	0.0020389
Apaf1	2198.71	-0.264701	0.129926	-2.03732	0.0416184	0.0810508
Apba1	10.1284	0.0713062	0.628844	0.113393	0.909719	0.943616
Apba2	0.293275	0	7.06031	0	1	NA
Apba3	3738.75	0.673257	0.0975854	6.89916	5.23126e-12	6.20804e-11
Apbb1	723.66	-0.796944	0.19083	-4.17619	2.96438e-05	0.000124745
Apbb1ip	3294.23	-0.445497	0.160132	-2.78206	0.00540158	0.0136121
Apbb2	1102.56	-0.365096	0.198244	-1.84165	0.065526	0.119364
Apbb3	643.238	0.71293	0.180731	3.94471	7.98976e-05	0.000307744
Apc	3496.2	0.603071	0.201729	2.98951	0.00279422	0.0075894
Apc2	181.811	-1.02465	0.289691	-3.53703	0.000404651	0.00133949
Apcdd1	370.81	-2.65316	0.219585	-12.0826	1.30537e-33	1.10567e-31
Apeh	2001.99	-0.465713	0.0907444	-5.13215	2.86457e-07	1.7461e-06
Apex1	8295.92	-0.310323	0.171368	-1.81085	0.070164	0.126525
Apex2	665.111	-0.802699	0.159779	-5.02381	5.06558e-07	2.95277e-06
Aph1a	433.402	-0.412369	0.0957955	-4.30468	1.6723e-05	7.38873e-05
Aph1b	529.422	-0.664581	0.114489	-5.80477	6.44551e-09	5.01717e-08
Aph1c	44.4537	-1.12679	0.305995	-3.68238	0.000231068	0.000803589
Api5	4256.76	-0.0785906	0.0731734	-1.07403	0.282808	0.397167
Apip	1418.79	0.0155221	0.162717	0.0953932	0.924002	0.953506
Apitd1	297.767	-0.385401	0.191094	-2.01682	0.0437147	0.0845346
Aplf	565.694	-0.146019	0.135361	-1.07873	0.280707	0.394743
Apln	206.567	-1.12192	0.233061	-4.81384	1.48061e-06	7.95592e-06
Aplp1	168.341	-0.802155	0.158684	-5.05505	4.30277e-07	2.5396e-06
Aplp2	7001.71	-0.469294	0.155287	-3.02211	0.00251016	0.00688378
Apmap	1676.63	0.33728	0.115777	2.91318	0.00357774	0.00946578
Apoa1	0.508273	0	6.43621	0	1	NA
Apoa1bp	2426.61	-0.293212	0.0906199	-3.23562	0.00121378	0.00360044
Apoa2	4.77663	0.918676	0.875204	1.04967	0.293869	0.409707
Apoa5	0.301326	0	7.25987	0	1	NA
Apob	12.9932	0.57675	0.542354	1.06342	0.287591	0.402461
Apobec1	191.512	3.24219	0.369306	8.77913	1.6475e-18	4.17648e-17
Apobec3	1145.36	-0.255405	0.148199	-1.7234	0.0848171	0.148278
Apobr	1722.53	0.303418	0.121282	2.50177	0.0123575	0.0282458
Apoc1	0.517217	0	7.25987	0	1	NA
Apod	10.8272	-1.76608	1.20013	-1.47158	0.141136	0.226242
Apoe	31.5364	-0.267056	0.327675	-0.815004	0.41507	0.53364
Apof	1.59754	2.71305	2.32748	1.16566	0.243753	0.353428
Apoh	8.63217	0.969783	0.987555	0.982004	0.326098	0.444616
Apol10b	5.61132	-1.06453	0.916148	-1.16196	0.245251	0.355111
Apol6	23.4601	-1.0562	0.486922	-2.16914	0.0300722	0.0611435
Apol7a	50.1281	1.66105	0.43228	3.84252	0.000121778	0.000450509
Apol7b	0.478103	0	5.44153	0	1	NA
Apol7d	7.14549	0.977358	1.00097	0.976408	0.328862	0.447565
Apol7e	0.288577	0	7.25987	0	1	NA
Apol8	6.58082	0.0813755	0.85413	0.0952729	0.924098	0.95355
Apol9a	245.965	0.919025	0.359736	2.55472	0.0106273	0.0247174
Apol9b	170.502	0.854554	0.419208	2.0385	0.0415004	0.080874
Apold1	3.04672	-0.15308	1.23693	-0.123758	0.901507	0.938066
Apom	3.73289	4.5	1.5254	2.95004	0.00317735	0.00852508
Apon	11.1646	1.53744	0.596297	2.57832	0.00992824	0.0233133
Apoo	17.7407	-0.194204	0.444474	-0.436929	0.662163	0.756274
Apool	661.855	-1.09826	0.312312	-3.51654	0.000437218	0.00143612
Apopt1	653.14	0.167687	0.129829	1.29161	0.196494	0.296649
App	27337.7	0.0016907	0.148052	0.0114197	0.990889	0.999896
Appbp2	2803.54	0.547078	0.120352	4.54564	5.47676e-06	2.66053e-05
Appbp2os	13.0455	0.610554	0.685264	0.890975	0.372942	0.492699
Appl1	2546.99	0.683076	0.0909131	7.5135	5.75659e-14	8.7262e-13
Appl2	373.056	-0.112968	0.163871	-0.68937	0.49059	0.606602
Aprt	10541	-1.1214	0.0960554	-11.6746	1.71949e-31	1.31892e-29
Aptx	646.823	0.240511	0.116449	2.06537	0.0388876	0.076417
Aqp1	669.804	-1.46696	0.176456	-8.31345	9.29626e-17	1.95003e-15
Aqp11	5.57018	-2.66734	0.808012	-3.30112	0.000963006	0.00292502
Aqp2	0.344629	-1.95971	7.23858	-0.270732	0.786598	NA
Aqp3	23.8064	0.153217	0.661856	0.231496	0.81693	0.875467
Aqp5	18.3458	-4.14389	1.2929	-3.20512	0.00135007	0.00394515
Aqp6	0.395966	0	7.25987	0	1	NA
Aqp8	0.357091	-2.95823	7.20133	-0.410789	0.681227	NA
Aqp9	2.6882	5.35705	1.8932	2.82963	0.00466015	0.0119561
Aqr	6178.71	0.256365	0.162055	1.58196	0.113659	0.189312
Ar	6.3905	-0.748164	0.845097	-0.885299	0.375995	0.495816
Araf	2782.49	0.565177	0.092295	6.1236	9.14865e-10	7.91407e-09
Arap1	1051.23	-0.516137	0.169215	-3.05019	0.002287	0.00633301
Arap2	437.305	2.03863	0.252824	8.06346	7.41662e-16	1.40413e-14
Arap3	22.1529	-1.22521	0.408147	-3.00187	0.00268323	0.00731684
Arc	269.405	1.42334	0.374772	3.79788	0.000145941	0.000529701
Arcn1	7950.77	0.499635	0.0680162	7.34583	2.04486e-13	2.87536e-12
Areg	757.532	2.13611	0.26869	7.9501	1.86355e-15	3.34392e-14
Arel1	1984.38	0.219767	0.15946	1.3782	0.168142	0.26133
Arf1	5895.55	-0.188638	0.0591731	-3.18789	0.00143313	0.00416267
Arf2	1641.97	0.911216	0.163707	5.56614	2.6044e-08	1.86407e-07
Arf3	2253.95	-0.448207	0.0915498	-4.89578	9.79187e-07	5.43986e-06
Arf4	8784.17	-0.0733577	0.0861237	-0.851771	0.394341	0.513978
Arf5	4742.61	-1.05652	0.131808	-8.01559	1.0961e-15	2.02579e-14
Arf6	4324.95	0.0691173	0.114283	0.604791	0.545318	0.65532
Arfgap1	1972.81	0.434858	0.113873	3.8188	0.000134101	0.000491118
Arfgap2	2474.55	0.169476	0.070647	2.39892	0.0164437	0.0362325
Arfgap3	2776.79	1.09535	0.129923	8.43079	3.43341e-17	7.52908e-16
Arfgef1	5614.57	0.846204	0.149724	5.65176	1.58816e-08	1.17433e-07
Arfgef2	3565.76	0.604927	0.17588	3.43942	0.000582964	0.00186452
Arfip1	1930.84	0.380024	0.109815	3.46058	0.000539013	0.00173599
Arfip2	1713.35	0.387262	0.107977	3.58652	0.000335125	0.00112836
Arfrp1	3351.76	1.18972	0.119928	9.92032	3.39659e-23	1.32541e-21
Arg1	4.35736	-2.89974	1.35732	-2.13637	0.032649	0.0655179
Arg2	23.4732	0.582129	0.530645	1.09702	0.272632	0.386
Arglu1	2270.35	-0.101261	0.143276	-0.706753	0.47972	0.596712
Arhgap1	4864.21	-0.0515179	0.0998588	-0.515908	0.605919	0.708008
Arhgap10	3105.61	0.249737	0.126197	1.97894	0.0478231	0.0911474
Arhgap11a	4011.27	-0.164839	0.184933	-0.891342	0.372746	0.492568
Arhgap12	842.633	0.464144	0.125195	3.70737	0.000209422	0.000734458
Arhgap17	1493.02	0.436842	0.168463	2.5931	0.00951151	0.0224379
Arhgap18	431.083	-1.67294	0.201099	-8.319	8.87053e-17	1.8673e-15
Arhgap19	1078.51	-0.647268	0.165734	-3.90547	9.40437e-05	0.000355714
Arhgap20	191.443	2.77222	0.332921	8.32696	8.29424e-17	1.75842e-15
Arhgap20os	31.9981	0.817931	0.388163	2.10718	0.0351016	0.0697971
Arhgap21	4006.7	0.65967	0.172471	3.82482	0.000130865	0.000480547
Arhgap22	5343.54	-0.0956575	0.1099	-0.870403	0.38408	0.503763
Arhgap23	3968.64	0.829224	0.212191	3.90791	9.30975e-05	0.000352508
Arhgap24	168.023	0.10734	0.268984	0.399057	0.689852	0.778299
Arhgap26	31.4482	1.36539	0.438524	3.1136	0.00184819	0.00523884
Arhgap27	28.1404	-0.035702	0.437651	-0.0815764	0.934984	0.961411
Arhgap27os1	2.42442	0.755156	1.06863	0.706659	0.479778	0.596743
Arhgap28	699.238	-0.270411	0.19661	-1.37537	0.169018	0.26244
Arhgap29	8819.09	1.76546	0.132797	13.2944	2.4933e-40	3.65248e-38
Arhgap30	1.21421	2.35173	2.16416	1.08667	0.277183	NA
Arhgap31	1785.68	-0.0959937	0.177351	-0.541265	0.588325	0.692931
Arhgap32	971.051	-0.299025	0.205765	-1.45323	0.146159	0.233186
Arhgap33	376.861	1.50586	0.235009	6.40766	1.47766e-10	1.43448e-09
Arhgap33os	0.304979	2.69522	7.20017	0.374328	0.708161	NA
Arhgap35	5315.86	0.250167	0.118071	2.11878	0.0341091	0.0680887
Arhgap36	16.5468	1.17501	1.34246	0.875267	0.381429	0.501023
Arhgap39	1177.51	1.26048	0.106257	11.8626	1.85181e-32	1.48411e-30
Arhgap4	19.5661	1.96817	0.538901	3.6522	0.000260007	0.000896539
Arhgap40	1.37612	3.28099	3.08945	1.062	0.288237	NA
Arhgap42	1286.12	0.142089	0.148823	0.954754	0.339702	0.458512
Arhgap44	335.196	-0.434706	0.166164	-2.61612	0.0088935	0.0211138
Arhgap5	4483.2	0.95158	0.125102	7.6064	2.81829e-14	4.39133e-13
Arhgap6	41.3366	-1.4309	0.386799	-3.69934	0.00021616	0.000755272
Arhgap8	10.9685	1.35194	0.626631	2.15748	0.0309686	0.0626594
Arhgap9	7.86819	0.603648	0.97808	0.617176	0.537118	0.648049
Arhgdia	12349.8	-0.335825	0.0777153	-4.32123	1.55165e-05	6.91722e-05
Arhgdib	1803.71	-0.296104	0.118848	-2.49145	0.0127223	0.0289647
Arhgdig	39.3698	0.0108808	0.370588	0.029361	0.976577	0.989533
Arhgef1	2647.03	-0.231885	0.116753	-1.98611	0.0470214	0.0898788
Arhgef10	3076.92	0.75901	0.12716	5.96894	2.38793e-09	1.96487e-08
Arhgef10l	1683.01	-0.0359399	0.0974561	-0.368781	0.712291	0.796345
Arhgef11	1570.38	-0.111356	0.145116	-0.767363	0.442866	0.561301
Arhgef12	3332.16	0.0278819	0.178354	0.156329	0.875774	0.920479
Arhgef15	69.5693	-0.624167	0.407278	-1.53253	0.125391	0.205144
Arhgef16	0.925094	3.87834	4.96429	0.781248	0.434657	NA
Arhgef17	4302.16	0.341282	0.197343	1.72939	0.0837401	0.146711
Arhgef18	1789.94	0.591476	0.203816	2.90201	0.00370778	0.0097679
Arhgef19	774.596	-0.907655	0.190098	-4.77467	1.80004e-06	9.54892e-06
Arhgef2	14749.6	1.52055	0.159085	9.55807	1.19975e-21	4.05329e-20
Arhgef25	2992.1	-0.245075	0.113963	-2.15048	0.0315176	0.0636564
Arhgef26	0.377128	0	5.01952	0	1	NA
Arhgef28	1889.37	1.57056	0.256951	6.11231	9.82018e-10	8.43374e-09
Arhgef3	462.033	0.397298	0.144584	2.74786	0.00599851	0.0149499
Arhgef33	4.48854	4.17768	1.52214	2.74461	0.00605832	0.0150779
Arhgef37	23.1992	-1.00822	0.355995	-2.83211	0.00462422	0.0118759
Arhgef39	253.755	-1.38013	0.189981	-7.26458	3.74199e-13	5.12074e-12
Arhgef4	84.5152	1.49676	0.351444	4.25888	2.0545e-05	8.89704e-05
Arhgef40	7805.59	-0.188586	0.108735	-1.73436	0.0828544	0.145416
Arhgef5	2900.97	0.218106	0.132613	1.64468	0.100036	0.170581
Arhgef6	26.8247	-0.159809	1.10583	-0.144514	0.885094	0.926462
Arhgef7	1762.48	-0.611937	0.139408	-4.38954	1.13592e-05	5.20142e-05
Arhgef9	360.46	1.0479	0.211391	4.95716	7.15306e-07	4.07522e-06
Arid1a	6001.86	0.26035	0.205281	1.26826	0.204705	0.306791
Arid1b	3318.85	-0.0285909	0.155316	-0.184082	0.853949	0.903973
Arid2	2883.52	-0.201485	0.112906	-1.78454	0.0743362	0.132987
Arid3a	442.022	-0.0870198	0.132202	-0.658232	0.510389	0.624601
Arid3b	60.2072	-0.0673928	0.33479	-0.201299	0.840465	0.893882
Arid3c	0.621968	-1.96069	6.19544	-0.316473	0.751644	NA
Arid4a	946.156	0.630107	0.152181	4.14051	3.46529e-05	0.000143726
Arid4b	2667.69	0.555648	0.140234	3.96228	7.4238e-05	0.00028818
[truncated: 20,172 more rows]

## Sheet: Perk KO (Btd + Tg)vsVeh results
	baseMean	log2FoldChange	lfcSE	stat	pvalue	padj
0610005C13Rik	3.74753	1.55001	1.00661	1.53983	0.123602	0.254084
0610007P14Rik	1166.89	-0.229542	0.190063	-1.20772	0.227155	0.396309
0610009B22Rik	391.708	-0.175454	0.308699	-0.568366	0.569787	0.728784
0610009E02Rik	26.6338	-0.352164	0.427141	-0.824468	0.409674	0.590647
0610009L18Rik	27.5805	0.739151	0.460134	1.60638	0.108189	0.229162
0610009O20Rik	1478.99	0.451624	0.128614	3.51145	0.000445661	0.00238477
0610010B08Rik	132.501	-0.824311	0.298741	-2.75928	0.00579293	0.0216117
0610010F05Rik	1549.25	-0.0735923	0.148904	-0.494227	0.621146	0.766917
0610010K14Rik	1663.57	0.0859941	0.148393	0.579502	0.562251	0.722215
0610011F06Rik	437.545	-0.00771876	0.0969652	-0.0796034	0.936553	0.983962
0610012G03Rik	779.332	0.0756825	0.114184	0.662809	0.507453	0.676182
0610030E20Rik	139.339	0.363431	0.19182	1.89464	0.0581399	0.141576
0610037L13Rik	391.308	-0.326803	0.15972	-2.04609	0.0407474	0.107071
0610038B21Rik	306.485	0.153751	0.155413	0.989309	0.322512	0.501986
0610039H22Rik	0.896045	0.533758	2.65815	0.200801	0.840855	NA
0610039K10Rik	480.092	0.483658	0.118093	4.09556	4.21149e-05	0.000301291
0610040B10Rik	11.7327	-0.259788	0.614252	-0.422934	0.672343	0.805423
0610040F04Rik	85.6666	-0.372198	0.283286	-1.31386	0.188894	0.346891
1010001N08Rik	5.60799	0	1.77063	0	1	1
1110001J03Rik	544.25	0.0122405	0.272316	0.0449497	0.964147	1
1110002J07Rik	22.8724	-2.49571	1.2044	-2.07216	0.0382502	0.10188
1110002L01Rik	588.538	-0.246981	0.156659	-1.57655	0.114898	0.240354
1110004E09Rik	1245.71	0.0182326	0.137446	0.132653	0.894468	0.956595
1110004F10Rik	3602.3	-0.0652307	0.075032	-0.869372	0.384644	0.566339
1110006O24Rik	22.9121	0.0136602	0.489568	0.0279026	0.97774	1
1110007C09Rik	1407.78	-0.0759515	0.0991942	-0.765684	0.443864	0.620571
1110008F13Rik	4151.81	-0.297338	0.103057	-2.88517	0.003912	0.0155235
1110008L16Rik	316.657	0.059126	0.129653	0.456034	0.648365	0.787261
1110008P14Rik	382.967	-0.486535	0.219826	-2.21328	0.0268787	0.0770758
1110012L19Rik	291.926	0.0579445	0.240666	0.240767	0.809735	0.900084
1110017D15Rik	3.6427	-0.619359	1.04314	-0.593748	0.552681	0.714548
1110018N20Rik	2.20183	0.926576	2.0822	0.444999	0.656321	NA
1110019D14Rik	188.388	-0.544109	0.357125	-1.52358	0.127614	0.25985
1110020A21Rik	6.60613	-0.382712	0.749707	-0.510482	0.609714	0.758677
1110028F11Rik	0.317293	-0.622625	6.97194	-0.0893045	0.92884	NA
1110032A03Rik	159.212	0.419529	0.221267	1.89604	0.0579552	0.141251
1110034G24Rik	74.4782	0.326699	0.257246	1.26999	0.204089	0.366674
1110036E04Rik	0.368091	0.926562	5.83728	0.158732	0.87388	NA
1110037F02Rik	4340.88	-0.118872	0.116835	-1.01744	0.308946	0.488676
1110038B12Rik	10816.3	0.380615	0.173753	2.19054	0.0284848	0.080677
1110038F14Rik	975.632	-0.107062	0.0795784	-1.34536	0.178507	0.33244
1110046J04Rik	182.281	0.159909	0.272413	0.587012	0.557196	0.717947
1110051M20Rik	581.351	0.315932	0.171318	1.84412	0.0651657	0.154886
1110054M08Rik	112.272	0.408897	0.251248	1.62747	0.103638	0.221816
1110057K04Rik	770.25	-0.341243	0.121006	-2.82006	0.0048015	0.0184655
1110058D11Rik	0.527634	0.547231	3.57076	0.153254	0.878198	NA
[truncated: 22,125 more rows]

## Sheet: Perk WT BtdvsVeh results
	baseMean	log2FoldChange	lfcSE	stat	pvalue	padj
[truncated: 22,171 more rows]

[truncated: 5 more sheets: Perk KO BtdvsVeh results, Perk WT HfvsVeh results, Perk KO HfvsVeh results, Perk WT (Hf + Tg)vsVeh results, Perk KO (Hf + Tg)vsVeh results]
